# Supplementary material for: A two-year study of Salmonella in four natural watersheds highlights the need for increased environmental Salmonella surveillance to close the One Health loop
Source: Appl Environ Microbiol. 2025 Dec 4;91(12):e01770-25. doi: 10.1128/aem.01770-25 (PMC12724317; doi:10.1128/aem.01770-25)
Supplement: Fig. S3 — Heatmap of deep serotyping data. [file aem.01770-25-s0002.xlsx]

## Sheet: Fig. S3
			System	Season	Site	Month		Agbeni	Agona	Alabama/Bareilly III	Anatum	Aqua/Inverness	Braenderup	Brazil I	Cubana	Derby III	Dublin	Enteriditis	Gaminara	Give I	Hadar	Hartford	Infantis	Java	Johannesburg/Urbana	Kentucky I	Kiambu	Luciana	Mbandaka	Mississippi II	Montevideo I	Montevideo II	Muenchen I	Muenchen II	Newport II	Oranienburg	Poona	Rissen	Rubislaw	Saintpaul I	Saintpaul II	Senftenberg I	Senftenberg II	Thompson	Typhimurium	Uganda	Untypeable		# of serovars per sample
	Year 1		A	Fall	2	Nov-21	1								0.00513034			0.113		0.763						0.037			0.077					0.00614004															6
			A	Fall	2	Sep-22	11													0.988522								0.0114784																					2
			A	Fall	3	Sep-22	11			0.00555684											0.103265		0.862005														0.0291734												4
			A	Fall	4	Nov-21	1																											1															1
			A	Fall	5	Nov-21	1													0.00807487			0.0265								0.955615								0.0098102										4
			A	Fall	5	Sep-22	11																													0.016253			0.983747										2
			A	Fall	5	Oct-22	12																										0.00626223		0.993738														2
			A	Fall	6	Nov-21	1													0.0851767											0.855214								0.0596092										3
			A	Winter	1	Feb-22	4													1																													1
			A	Winter	2	Feb-22	4													1																													1
			A	Winter	3	Dec-21	2																	0.466346									0.533654																2
			A	Winter	3	Feb-22	4			0.0109916										0.9804																									0.00860812				3
			A	Winter	4	Dec-21	2													0.085			0.9075											0.0075															3
			A	Winter	4	Jan-22	3													0.121918			0.85073							0.0156019															0.0117506				4
			A	Winter	4	Feb-22	4													0.275047		0.0051165	0.703137																0.0166999										4
			A	Winter	5	Dec-21	2																0.6705								0.3195														0.01				3
			A	Winter	5	Jan-22	3													0.4325	0.344		0.0075								0.2165																		4
			A	Winter	5	Feb-22	4			0.00463742										0.522553		0.0304255	0.0536497								0.069508				0.013344	0.0544897			0.0212258						0.230167				9
			A	Winter	6	Dec-21	2						0.592089							0.0548112											0.280782								0.0728182										4
			A	Winter	6	Jan-22	3																0.676282								0.0995162			0.210825											0.0133775				4
			A	Winter	6	Feb-22	4													0.32028	0.00787674		0.618093								0.0175408				0.0201784	0.0160316													6
			A	Spring	1	May-22	7													0.408923													0.528298														0.0627793		3
			A	Spring	2	Mar-22	5													0.375096													0.0317538												0.59315				3
			A	Spring	2	Apr-22	6													1																													1
			A	Spring	2	May-22	7																										0.045683						0.954317										2
			A	Spring	3	Mar-22	5										0.00272389	0.00838593		0.33365			0.0678941																						0.587346				5
			A	Spring	3	Apr-22	6													1																													1
			A	Spring	3	May-22	7													0.938868								0.00791663					0.0262732												0.0269421				4
			A	Spring	4	Mar-22	5						0.150703							0.104226			0.703182										0.00666093	0.0192448											0.0159832				6
			A	Spring	4	Apr-22	6													0.490228			0.5																0.00977159										3
			A	Spring	4	May-22	7													0.00481085			0.9885																0.00668943										3
			A	Spring	5	Mar-22	5				0.0556094									0.295243			0.474658			0.0462873					0.0202142					0.0536079			0.0170019						0.0373783				8
			A	Spring	5	Apr-22	6						0.125289																			0.0125117												0.862199					3
			A	Spring	5	May-22	7													0.232469			0.469175								0.272931														0.0254253				4
			A	Spring	6	Mar-22	5			0.00469525										0.57303			0.157547								0.137921					0.1042			0.00575833						0.0168481				7
			A	Spring	6	Apr-22	6						0.00910984							0.5												0.0627649							0.0213431					0.406782					5
			A	Spring	6	May-22	7												0.0147547	0.147495		0.0265508	0.443395							0.015274	0.0258804								0.32665										7
			A	Summer	2	Aug-22	10						0.372609																				0.0527927						0.0711553						0.503443				4
			B	Fall	1	Sep-22	11																									0.32585				0.67415													2
			B	Fall	2	Sep-22	11				0.662736																					0.301498	0.00779887						0.0279669										4
			B	Fall	3	Oct-22	12					0.784376																					0.0837293		0.0967863				0.0351088										4
			B	Winter	2	Dec-21	2	0.0905																												0.619			0.291										3
			B	Winter	2	Feb-22	4	0.946115												0.0176143												0.0362702																	3
			B	Winter	3	Dec-21	2													0.935416										0.0645844																			2
			B	Winter	3	Feb-22	4																												0.96402										0.03598				2
			B	Spring	1	Mar-22	5																																0.970713						0.0292873				2
			B	Spring	1	Apr-22	6																									0.423517							0.5					0.0764833					3
			B	Spring	1	May-22	7												0.0209138	0.115812		0.157219	0.0974308							0.0816358	0.0268497								0.49224						0.0078995				8
			B	Spring	2	Mar-22	5	0.909306																						0.0113325			0.00892172		0.0590952				0.00621058						0.00513369				6
			B	Spring	2	Apr-22	6	0.211496				0.0117128		0.00332771								0.0306317										0.257872	0.034797						0.450163										7
			B	Spring	2	May-22	7	0.487091																						0.00901725		0.394461							0.109431										4
			B	Spring	3	Mar-22	5													0.00985381												0.484499										0.454815			0.0508322				4
			B	Spring	3	Apr-22	6																									1																	1
			B	Spring	3	May-22	7												0.152											0.00649959		0.494854	0.00678073						0.336612						0.00325314				6
			B	Summer	2	Jun-22	8	1																																									1
			B	Summer	2	Aug-22	10															0.018781										0.787739	0.0623671						0.131113										4
			C	Fall	1	Nov-21	1					0.144																				0.436	0.288						0.123						0.009				5
			C	Fall	1	Sep-22	11					0.00780061																				0.960219							0.0319808										3
			C	Fall	2	Nov-21	1																									1																	1
			C	Fall	2	Sep-22	11					0.490437																				0.322678	0.0985664						0.088319										4
			C	Fall	3	Nov-21	1					0.220755											0.049415									0.17626	0.159032						0.385032						0.00950689				6
			C	Fall	3	Sep-22	11					0.0066633	0.34038										0.15962									0.107995	0.0279254						0.357416										6
			C	Fall	4	Nov-21	1					0.168853																					0.805065						0.0260818										3
			C	Fall	5	Nov-21	1			0.278716																							0.721284																2
			C	Fall	6	Nov-21	1															0.872894																							0.127106				2
			C	Winter	1	Dec-21	2																										0.166						0.772086						0.0619137				3
			C	Winter	1	Jan-22	3																										1																1
			C	Winter	1	Feb-22	4													0.493856												0.485214	0.0209297																3
			C	Winter	2	Dec-21	2																									0.936							0.064										2
			C	Winter	2	Jan-22	3					0.881236		0.00393949												0.0065						0.101324	0.0075																5
			C	Winter	2	Feb-22	4							0.00693913						0.235372												0.687329	0.0617518												0.00860841				5
			C	Winter	3	Dec-21	2																									0.3945	0.023						0.583										3
			C	Winter	3	Jan-22	3					0.972																											0.028										2
			C	Winter	3	Feb-22	4				0.898353	0.0285382							0.0040293	0.0280171													0.041062																5
			C	Winter	4	Jan-22	3					0.0375																				0.7545							0.2085										3
			C	Winter	4	Feb-22	4					0.147252							0.178123	0.222498						0.121611							0.281301						0.0193478						0.0298668				7
			C	Winter	5	Dec-21	2					0.0890253		0.00311714																		0.832715																	3
			C	Winter	5	Jan-22	3																									0.009	0.991																2
			C	Winter	6	Dec-21	2					0.0085																		0.00614546		0.970023	0.0153315																4
			C	Winter	6	Jan-22	3					0.269915		0.00931698																		0.446005							0.274763										4
			C	Winter	6	Feb-22	4					0.0415231		0.0610384					0.00590162													0.717277	0.104813						0.0694468										6
			C	Spring	1	Mar-22	5					0.0254371																				0.638574	0.302225						0.0337639										4
			C	Spring	1	Apr-22	6						0.161906																			0.00726141												0.830833					3
			C	Spring	1	May-22	7																									0.507925	0.255837						0.236238										3
			C	Spring	2	Mar-22	5																										0.987285						0.0127148										2
			C	Spring	2	Apr-22	6						0.01249																			0.489057							0.0237975					0.474656					4
			C	Spring	2	May-22	7					0.0210508																				0.926621							0.0523286										3
			C	Spring	3	Mar-22	5					0.0608695		0.0542189						0.842667													0.0422448																4
			C	Spring	3	Apr-22	6					0.0351328								0.687461												0.261581	0.0158259																4
			C	Spring	3	May-22	7					0.0241345																				0.511726							0.464139										3
			C	Spring	4	Mar-22	5																1																										1
			C	Spring	4	Apr-22	6					0.0403102								0.319064												0.624275	0.016351																4
			C	Spring	4	May-22	7					0.140171											0.121403					0.00315647				0.14079	0.0145493						0.57993										6
			C	Spring	5	Mar-22	5				0.00711583									0.943336												0.037521							0.0120272										4
			C	Spring	5	Apr-22	6					0.222567						0.189263		0.0615306												0.52664																	4
			C	Spring	5	May-22	7												0.00912094													0.646681							0.344198										3
			C	Spring	6	Mar-22	5					0.0113021								0.148056		0.5										0.247114	0.00291426						0.00768562			0.043959			0.0389688				8
			C	Spring	6	Apr-22	6					0.394776						0.446126		0.109193												0.0499054																	4
			C	Spring	6	May-22	7					0.0744685							0.0783099													0.285083	0.097396						0.464742										5
			C	Summer	1	Jun-22	8					0.0567721																				0.323539							0.619689										3
			C	Summer	1	Aug-22	10					0.0682304																				0.177449	0.316701						0.437619										4
			C	Summer	2	Jun-22	8					0.0100283																				0.766248	0.0191809						0.204543										4
			C	Summer	2	Aug-22	10					0.521438																				0.0509832	0.212591						0.214987										4
			C	Summer	3	Jun-22	8					0.143228																											0.856772										2
			C	Summer	3	Aug-22	10					0.158816																				0.31879	0.117022						0.377574						0.0277976				5
			C	Summer	4	Jun-22	8																									0.410995							0.589005										2
			C	Summer	4	Aug-22	10					0.0679719																				0.460301	0.0968882						0.374839										4
			C	Summer	5	Jun-22	8																									0.120999							0.806403								0.0725979		3
			C	Summer	6	Jun-22	8					0.303589								0.0335166												0.557043							0.105852										4
			C	Summer	6	Aug-22	10					0.131387																0.00987548				0.403756	0.0128811						0.442101										5
			D	Fall	1	Nov-21	1																									0.867	0.083						0.05										3
			D	Fall	2	Nov-21	1																																1										1
			D	Fall	3	Nov-21	1					0.0268981		0.429372																			0.54373																3
			D	Fall	4	Nov-21	1												0.9945				0.0055																										2
			D	Fall	4	Oct-22	12					1																																					1
			D	Winter	1	Dec-21	2																										0.0855												0.9145				2
			D	Winter	1	Jan-22	3																									1																	1
			D	Winter	1	Feb-22	4																							0.250621			0.1947						0.554679										3
			D	Winter	2	Dec-21	2			1																																							1
			D	Winter	2	Jan-22	3																									0.366							0.634										2
			D	Winter	2	Feb-22	4																										0.00673666						0.993263										2
			D	Winter	3	Dec-21	2					0.3225																											0.6775										2
			D	Winter	3	Jan-22	3																									0.4575	0.013						0.5295										3
			D	Winter	3	Feb-22	4																									0.788483							0.211517										2
			D	Winter	4	Dec-21	2					0.906																					0.094																2
			D	Winter	4	Jan-22	3					0.304																											0.696										2
			D	Winter	4	Feb-22	4					0.112889		0.0312598								0.673474											0.00883646						0.173541										5
			D	Spring	1	Mar-22	5					0.0139568								0.641594													0.344449																3
			D	Spring	1	Apr-22	6					0.00731185																											0.992688										2
			D	Spring	1	May-22	7					0.0548361							0.00874911	0.0313855										0.0186355			0.0914465						0.794947										6
			D	Spring	2	Mar-22	5	0.199565											0.00576063	0.127374		0.0306634										0.470008	0.115145						0.0394567						0.0120276				8
			D	Spring	2	Apr-22	6																										0.00723516						0.992765										2
			D	Spring	2	May-22	7																										0.0254306						0.974569										2
			D	Spring	3	Mar-22	5					0.00262894							0.0138366	0.259096												0.516432	0.124458						0.0721173						0.0114315				7
			D	Spring	3	Apr-22	6																									0.522834							0.388474						0.0886921				3
			D	Spring	3	May-22	7					0.0680803							0.0104592											0.0179217									0.903539										4
			D	Spring	4	Mar-22	5						0.11282							0.5																								0.38718					3
			D	Spring	4	Apr-22	6					0.683742																				0.286325							0.00709661						0.0228364				4
			D	Spring	4	May-22	7					0.501621							0.0429125	0.179954										0.083005			0.0147043						0.177803										6
			D	Summer	1	Aug-22	10																									0.0112983	0.147871						0.637724					0.203107					4
			D	Summer	2	Aug-22	10					0.0687422																					0.931258																2
			D	Summer	3	Jun-22	8					0.0481666		0.00905679					0.454518													0.142275	0.272461						0.0735233										6
			D	Summer	4	Jul-22	9					0.101821										0.858444																	0.0397351										3
			D	Summer	4	Aug-22	10						0.133614																										0.866386										2
	Year 2		A	Fall	1	Sep-23	23						1																																				1
			A	Fall	1	Oct-23	24															0.470131											0.0298685												0.5				3
			A	Fall	2	Sep-23	23			0.0247913										0.490684													0.0315256						0.452999										4
			A	Fall	2	Oct-23	24			0.5												0.40418											0.0958196																3
			A	Fall	3	Sep-23	23																																0.663767						0.336233				2
			A	Fall	4	Sep-23	23			0.0684535								0.0923467															0.8392																3
			A	Fall	4	Oct-23	24			0.0344762																							0.441984												0.52354				3
			A	Fall	5	Sep-23	23						0.492602								0.0141678										0.49323																		3
			A	Fall	5	Oct-23	24						0.996566																		0.00343434																		2
			A	Fall	6	Sep-23	23						0.202751										0.313019								0.48423																		3
			A	Fall	6	Oct-23	24						1																																				1
			A	Winter	1	Dec-22	14																																1										1
			A	Winter	1	Feb-23	16						1																																				1
			A	Winter	2	Dec-22	14			0.0716277										0.920608													0.00776403																3
			A	Winter	3	Jan-23	15			0.0619137																								0.902265											0.0358213				3
			A	Winter	4	Jan-23	15																											0.00767599											0.992324				2
			A	Winter	5	Dec-22	14																1																										1
			A	Winter	6	Dec-22	14																										1																1
			A	Winter	6	Jan-23	15						1																																				1
			A	Spring	1	Apr-23	18													0.976454																											0.023546		2
			A	Spring	2	Apr-23	18			0.0125562			0.584055							0.183109													0.00475158						0.204466						0.0110622				6
			A	Spring	3	Apr-23	18																					0.765587					0.0727404														0.161672		3
			A	Spring	4	Apr-23	18						0.594511									0.024906	0.344549										0.00312152						0.0266184						0.00629378				6
			A	Spring	4	May-23	19																										1																1
			A	Spring	5	Apr-23	18				0.126646		0.154954							0.0864725			0.569885			0.0495678													0.00885972						0.00361536				7
			A	Spring	5	May-23	19					0.0168443	0.0193816							0.0138789			0.415394		0.0492183						0.00849855	0.0423912	0.0485151					0.118368	0.0360523				0.0129618		0.0536325	0.164863			13
			A	Spring	6	Apr-23	18						0.465345							0.115284		0.0128043	0.308611			0.0321966					0.0657588																		6
			A	Spring	6	May-23	19						0.142522							0.335777													0.30364						0.218061										4
			A	Summer	1	Jul-23	21																																1										1
			A	Summer	2	Jul-23	21													0.0166976												0.563564							0.419738										3
			A	Summer	4	Jun-23	20																																						1				1
			A	Summer	5	Jul-23	21																																1										1
			A	Summer	6	Jul-23	21														0.975579										0.0244208																		2
			B	Fall	1	Sep-23	23																							0.0684166		0.401102				0.396754			0.133727										4
			B	Fall	1	Oct-23	24																									0.295317	0.483979			0.167939			0.0527649										4
			B	Fall	2	Sep-23	23																									0.01301							0.524266		0.462724								3
			B	Fall	2	Oct-23	24													0.698315																			0.0698116						0.231873				3
			B	Fall	3	Sep-23	23							0.0325382																0.192298		0.101933							0.673231										4
			B	Fall	3	Oct-23	24																							0.00292809			0.0440399						0.906578						0.0464538				4
			B	Winter	1	Dec-22	14																									0.0782799	0.424036			0.398049			0.0996351										4
			B	Winter	1	Feb-23	16													0.00783801	0.0248204											0.902678		0.0241672						0.0404964									5
			B	Winter	2	Dec-22	14																									0.897155							0.102845										2
			B	Winter	2	Jan-23	15													0.864275																			0.113281						0.0224447				3
			B	Winter	3	Dec-22	14																									1																	1
			B	Spring	1	Apr-23	18														0.413591												0.0292161			0.515149			0.0371289						0.0049151				5
			B	Spring	1	May-23	19																									0.685714	0.294581						0.0197044										3
			B	Spring	2	Apr-23	18																							0.0215851		0.218224				0.153826			0.606364										4
			B	Spring	3	Apr-23	18							0.0163127																0.00574669		0.134983	0.0251028		0.00369772	0.0420789			0.772078										7
			B	Summer	1	Jul-23	21														0.00556747											0.0147028	0.93202						0.0477097										4
			B	Summer	2	Jul-23	21																									0.0582178	0.931649						0.0101329										3
			B	Summer	3	Jul-23	21															0.012455										0.735054	0.114323						0.0359694						0.102198				5
			C	Fall	1	Sep-23	23					0.0180364		0.0038476					0.0195918			0.105999										0.771685	0.00351099						0.077329										7
			C	Fall	1	Oct-23	24					0.00639143										0.0102856										0.839533	0.0156749						0.128115										5
			C	Fall	2	Nov-22	13					0.797907								0.0384922												0.0952744	0.0306041		0.0377224														5
			C	Fall	2	Sep-23	23					0.126332		0.0368503					0.0899059			0.127995										0.413524	0.00647921						0.198913										7
			C	Fall	2	Oct-23	24																									0.893199							0.106801										2
			C	Fall	3	Sep-23	23					0.397822							0.00969183													0.513197	0.00331369						0.0759751										5
			C	Fall	3	Oct-23	24				0.343645	0.137072																				0.21984	0.280596						0.0188471										5
			C	Fall	4	Sep-23	23					0.185701							0.00344072													0.739865							0.0709933										4
			C	Fall	4	Oct-23	24					0.013128								0.00900785												0.93279	0.0450745																4
			C	Fall	5	Sep-23	23					0.404198							0.0134241	0.0139757		0.11173										0.36909	0.0103804						0.0772016										7
			C	Fall	5	Oct-23	24																							0.0355985			0.964402																2
			C	Fall	6	Nov-22	13													1																													1
			C	Fall	6	Sep-23	23				0.00537094	0.38808							0.0164329	0.00303642		0.056175										0.0347995	0.0366365						0.459469										8
			C	Fall	6	Oct-23	24					0.011846										0.0417842										0.829596	0.10284						0.0139346										5
			C	Winter	1	Dec-22	14					0.0117879																				0.811383	0.0322227						0.144606										4
			C	Winter	1	Jan-23	15															0.0110654										0.82231							0.166625										3
			C	Winter	1	Feb-23	16																				0.915229					0.0457614												0.0390098					3
			C	Winter	2	Jan-23	15																									0.473898							0.526102										2
			C	Winter	2	Feb-23	16				0.513556	0.0936084														0.028622	0.257345					0.00700407												0.0998644					6
			C	Winter	3	Dec-22	14																							0.949139		0.0508606																	2
			C	Winter	3	Jan-23	15				0.313854	0.106789																				0.0425847	0.536773																4
			C	Winter	4	Jan-23	15																								1																		1
			C	Winter	5	Dec-22	14																							0.0538782				0.946122															2
			C	Spring	1	Apr-23	18							0.0133297					0.0147476			0.00267506					0.0883281					0.751027	0.0121258						0.0949681						0.0227986				8
			C	Spring	1	May-23	19					0.0178517								0.0193646			0.411898		0.0789713							0.0895613						0.15764	0.0199697						0.0294872	0.175257			9
			C	Spring	2	Apr-23	18					0.109553	0.00740576	0.0404039					0.0768425			0.0135826								0.00471846		0.387737	0.0519664						0.226776						0.0810144				10
			C	Spring	2	May-23	19																				0.0176409					0.982359																	2
			C	Spring	3	Mar-23	17					0.573333																				0.22324	0.0457353						0.157691										4
			C	Spring	3	Apr-23	18				0.172784	0.00299455		0.00480664					0.00742277												0.00284194	0.557369	0.086302						0.165479										8
			C	Spring	3	May-23	19					0.229817								0.135813												0.376787	0.0832283		0.055879				0.118476										6
			C	Spring	4	Apr-23	18				0.446103	0.0240499							0.00269698													0.446914	0.00698306						0.0522328						0.0210201				7
			C	Spring	4	May-23	19					0.288941				0.0311526																0.614875							0.0650312										4
			C	Spring	5	Apr-23	18																									0.969709	0.00864087						0.0216503										3
			C	Spring	6	Apr-23	18				0.302544	0.409305		0.00255795						0.00553649		0.0505832								0.00754302		0.160679	0.0243966						0.028469						0.00838598				10
			C	Summer	1	Jun-23	20					0.254819										0.247087										0.477006							0.0210879										4
			C	Summer	1	Jul-23	21																				0.00509726					0.211403	0.00722164						0.776278										4
			C	Summer	2	Jul-23	21												0.00633146													0.478602	0.0461813						0.468885										4
			C	Summer	3	Jul-23	21					0.0187335																				0.622448	0.143772						0.215046										4
			C	Summer	4	Jul-23	21					0.0666845																				0.100834	0.0288966						0.803585										4
			C	Summer	5	Jul-23	21																									0.930682	0.0121133						0.057205										3
			C	Summer	6	Jul-23	21					0.14763																				0.46577	0.00620251						0.380397										4
			D	Fall	1	Sep-23	23					0.0822154																				0.0847882	0.0247744						0.808222										4
			D	Fall	1	Oct-23	24						0.90943																				0.09057																2
			D	Fall	2	Sep-23	23																										0.847043						0.152957										2
			D	Fall	2	Oct-23	24					0.230896																					0.0413238						0.72778										3
			D	Fall	3	Sep-23	23					0.618706		0.0707683					0.0602503														0.0688604						0.181415										5
			D	Fall	3	Oct-23	24					0.464961																					0.379287						0.155751										3
			D	Fall	4	Sep-23	23					0.26425		0.0244171					0.0406103														0.488783						0.18194										5
			D	Fall	4	Oct-23	24					0.0419088							0.224088			0.0261304										0.385783	0.0389385						0.283151										6
			D	Winter	1	Jan-23	15					0.896588																					0.00525256						0.0981595										3
			D	Winter	4	Feb-23	16												0.380138			0.00822014										0.248798	0.0623391						0.300505										5
			D	Spring	1	Apr-23	18					0.0441141																				0.0386092	0.272194						0.645083										3
			D	Spring	1	May-23	19					0.033123																					0.0423832						0.854098					0.0703954					4
			D	Spring	2	Apr-23	18					0.00802215																					0.610051						0.220743					0.161185					4
			D	Spring	2	May-23	19					0.369474																					0.247547						0.382979										3
			D	Spring	3	Mar-23	17		0.164404			0.570918																				0.102477	0.0783864						0.083814										5
			D	Spring	3	Apr-23	18					0.458978		0.0347535					0.0294962													0.005235	0.0827897						0.388748										6
			D	Spring	4	Apr-23	18					0.177927		0.014866					0.0433162											0.0377353			0.315896						0.345444						0.0648149				7
			D	Summer	1	Jul-23	21																																1										1
			D	Summer	2	Jul-23	21																									0.0101829	0.0158622						0.966386					0.00756855					4
			D	Summer	3	Jun-23	20																								0.0233146		0.30618						0.0491573								0.621348		4
			D	Summer	3	Jul-23	21					0.346326	0.00981048																			0.00757674	0.0220869						0.6142										5
			D	Summer	4	Jul-23	21					0.0469759																											0.953024										2
