# Supplementary material for: A two-year study of Salmonella in four natural watersheds highlights the need for increased environmental Salmonella surveillance to close the One Health loop
Source: Appl Environ Microbiol. 2025 Dec 4;91(12):e01770-25. doi: 10.1128/aem.01770-25 (PMC12724317; doi:10.1128/aem.01770-25)
Supplement: Supplemental tables — Tables S1 to S4, S6, S7, and S9. [file aem.01770-25-s0003.xlsx]

## Sheet: S1
Supplemental Table 1. Final generalized linear mixed model for Salmonella prevalence.
	Estimate	Std. Error	z value	Pr(>|z|)a	Odds Ratio	Lower CI	Upper CI
(Intercept)	0.15033	4.52218	0.033	0.97348	1.162	0	8210.1
Spring	0.739343	0.259482	2.849	4.38E-03 **	2.094	1.26	3.479
Summer	-2.77245	0.300477	-9.227	< 2e-16 ***	0.063	0.035	0.113
Winter	0.352735	0.261827	1.347	0.17791	1.423	0.852	2.379
Temperature	-0.0590504	0.0707484	-0.835	0.40391	0.943	0.82	1.083
Humidity	-0.132516	0.104371	-1.27	0.2042	0.875	0.714	1.073
Wind	0.18682	0.0468928	3.984	6.78E-05 ***	1.206	1.1	1.322
Precipitation	0.188953	0.0335164	5.638	1.72E-08 ***	1.208	1.13	1.291
Hay pasture	0.0335822	0.0051333	6.542	6.07E-11 ***	1.035	1.024	1.045
Mixed forest	0.115867	0.0200037	5.792	6.94E-09 ***	1.123	1.08	1.168
I(Temperature^2)	0.0008961	0.0004942	1.813	0.06981	1.001	1.001	1.001
I(Humidity^2)	0.0014299	0.0007335	1.95	0.05124	1.001	0.999	1.003

## Sheet: S2
Supplemental Table 2. Final generalized linear mixed model for Salmonella population complexity.
	Estimate	Std. Error	t value	Pr(>|t|)a	Odds Ratio	Lower CI	Upper CI
(Intercept)	-3.53752	1.2748	-2.775	6.52E-03 **	0.029	0.002	0.354
Spring	0.741024	0.301183	2.46	1.46E-02 *	2.098	1.163	3.785
Summer	-0.507279	0.354676	-1.43	0.1539	0.602	0.3	1.208
Winter	-0.73689	0.303857	-2.425	1.60E-02 *	0.479	0.264	0.868
Humidity	0.054127	0.012703	4.261	2.89E-05 ***	1.055	1.029	1.083
Wind	0.130413	0.055817	2.336	2.03E-02 *	1.139	1.02	1.271
Hay pasture	0.029608	0.007557	3.918	3.29E-03 **	1.03	1.014	1.047
Mixed forest	0.142335	0.036489	3.901	1.28E-02 *	1.153	1.074	1.237

## Sheet: S3
Supplemental Table 3. Full list of serovars identified by USDA-FSIS in food animal samples and clinical cases, along with the serovars identified in samples from this study.
BEAM top 10			Beef			Chicken			Pork			Turkey			Creek
Enteritidis	24780		Montevideo	103		Kentucky	2615		Anatum	335		Hadar	99		Rubislaw	163
Newport	15610		Anatum	62		Infantis	2578		I 4,[5],12:i:-	273		Schwarzengrund	64		Muenchen I	133
Typhimurium	12661		Muenchen	49		Enteritidis	1015		Infantis	220		Infantis	63		Montevideo II	126
Javiana	7565		Dublin	30		Typhimurium	839		Derby	181		Other	54		Aqua/Inverness	96
I 4, 5 12:i:-	5755		Infantis	30		Schwarzengrund	381		Johannesburg	166		Senftenberg	50		Give I	70
Infantis	5506		Newport	30		Alachua	78		Eko	153		Reading	47		Typhimurium	53
Oranienburg	4386		Cerro	29		Thompson	78		London	151		Typhimurium	36		Gaminara	32
Saintpaul	3634		Muenster	26		I 4,[5],12:i:-	51		Agona	110		Muenchen	30		Infantis	31
Braenderup	3595		Kentucky	22		Johannesburg	51		Uganda	107		Uganda	26		Hartford	29
Muenchen	3330		Typhimurium	19		Other	37		Typhimurium	78		I 4,[5],12:i:-	12		Braenderup	26
			Brandenburg	13		Braenderup	34		Muenchen	62		Anatum	8		Mississippi II	23
			Agona	12		Hadar	27		Adelaide	57		Brandenburg	8		Brazil I	22
			Uganda	12		Heidelberg	25		Ohio	56		Montevideo	8		Montevideo I	22
			Altona	9		Mbandaka	20		Worthington	56		Albany	7		Alabama/Bareilly III	13
			Give	9		Blockley	17		Berta	51		Newport	5		Oranienburg	13
			I 4,[5],12:i:-	9		Senftenberg	17		Rissen	37		Worthington	5		Anatum	12
			Mbandaka	9		Anatum	15		Schwarzengrund	37		Enteritidis	4		Thompson	12
			Meleagridis	7		Montevideo	11		Chailey	33		Kentucky	4		Muenchen II	9
			Schwarzengrund	7		Agona	10		Brandenburg	28		Orion	4		Newport II	9
			Other	6		Muenchen	10		Senftenberg	28		Ouakam	4		Hadar	8
			Enteritidis	6		Newport	8		Mbandaka	21		Cubana	3		Agbeni	7
			Eko	5		Cerro	7		Manhattan	20		Litchfield	3		Kentucky I	7
			London	5		Berta	6		Panama	20		Bovismorbificans	2		Enteriditis	5
			Barranquilla	4		Litchfield	6		Saintpaul	20		Heidelberg	2		Kiambu	5
			Derby	4		Uganda	4		Litchfield	19		Johannesburg	2		Luciana	5
			Lubbock	4		Eko	3		Reading	19		Liverpool	2		Untypeable	5
			Senftenberg	4		Muenster	3		Soerenga	18		London	2		Johannesburg/Urbana	2
			Thompson	4		Reading	3		Bovismorbificans	17		Muenster	2		Rissen	2
			Adelaide	3		Tennessee	3		Alachua	15		Amsterdam	1		Senftenberg I	2
			Braenderup	3		Albany	2		Cerro	14		Barranquilla	1		Uganda	2
			Amsterdam	2		Derby	2		Give	14		Gateshead	1		Agona	1
			Bovismorbificans	2		Elomrane	2		Montevideo	14		Give	1		Cubana	1
			Bredeney	2		Fresno	2		Newport	14		Olten	1		Derby III	1
			Idikan	2		Liverpool	2		Other	13		Rissen	1		Dublin	1
			Johannesburg	2		Oranienburg	2		Heidelberg	9		Ruiru	1		Java	1
			Kiambu	2		Ouakam	2		Kentucky	9					Mbandaka	1
			Litchfield	2		Widemarsh	2		Kiambu	9					Poona	1
			Ohio	2		Barranquilla	1		Braenderup	8					Saintpaul I	1
			Orion	2		Brandenburg	1		Muenster	8					Saintpaul II	1
			Reading	2		Chailey	1		Bredeney	6					Senftenberg II	1
			Saintpaul	2		Dublin	1		Orion	6
			Albany	1		Gateshead	1		Hadar	5
			Apapa	1		Give	1		Liverpool	5
			Bareilly	1		Havana	1		Altona	4
			Berta	1		Livingstone	1		Barranquilla	4
			Blockley	1		London	1		Havana	4
			Cannstatt	1		Minnesota	1		Livingstone	4
			Corvallis	1		Ohio	1		Kedougou	3
			Eastbourne	1		Orion	1		Thompson	3
			Fresno	1		Oslo	1		Cannstatt	2
			Gaminara	1		Putten	1		Choleraesuis	2
			Heidelberg	1		Rissen	1		Enteritidis	2
			Manhattan	1		Roodepoort	1		Indiana	2
			Minnesota	1		Soerenga	1		Krefeld	2
			Panama	1		Worthington	1		Meleagridis	2
			Paratyphi B var. L(+) tartrate+	1					Minnesota	2
			Poona	1					Tennessee	2
			Takoradi	1					Gatuni	1
									Hartford	1
									Idikan	1
									Poona	1

## Sheet: S4
Supplemental Table 4. Select metadata downloaded from NCBI for serovar Infantis isolates included in Fig. 4A.
BioSample	Collected by	Collection date	Location	Isolation type	Isolation source	SNP cluster	Assembly	Run	Isolate	Strain	Computed types
SAMN09444132	USDA-FSIS	2018	USA:NE	environmental/other	animal-swine-market swine	PDS000097345.3	GCA_008447705.1	SRR7358414	PDT000332042.1	FSIS11810649	antigen_formula=7:r:1,5,serotype=Infantis
SAMN22215935		2021-08	USA	clinical		PDS000097345.3	GCA_020465275.1	SRR16292359	PDT001148831.1	PNUSAS235240	antigen_formula=7:r:1,5,serotype=Infantis
SAMN24114991	Not Collected	2017	USA	clinical	Not Collected	PDS000097345.3	GCA_021719155.1	SRR17247291	PDT001232544.1	18-038875-057	antigen_formula=7:r:1,5,serotype=Infantis
SAMN25608883		2014	Slovenia	clinical		PDS000116014.1	GCA_024995025.1	SRR17880716	PDT001389277.1	S105	antigen_formula=7:r:1,5,serotype=Infantis
SAMN25608903		2015	Slovenia	clinical		PDS000116014.1	GCA_024992195.1	SRR17880860	PDT001389419.1	S125	antigen_formula=7:r:1,5,serotype=Infantis

## Sheet: S6
Supplemental Table 6. Select metadata downloaded from NCBI for serovar Infantis isolates included in Fig. S6B. Blue highlight indicates samples chosen for Fig. 4A.
BioSample	Collected by	Collection date	Location	Isolation type	Isolation source	SNP cluster	Assembly	Run	Isolate	Strain	Computed types
SAMD00019623		2000	Japan:Kyusyu			PDS000116034.2	GCA_024957485.1	DRR022716	PDT001391547.1	G117	antigen_formula=7:r:1,5,serotype=Infantis
SAMEA11580171	National Institute for Communicable Disease, South Africa	2013-01-16	South Africa	clinical	Human Stool	PDS000077667.3	GCA_024267295.1	ERR7671404	PDT001358639.1		antigen_formula=7:r:1,5,serotype=Infantis
SAMEA6942530		1995	Germany		broiler	PDS000077667.3	GCA_016111585.1	ERR4233826	PDT000916645.1		antigen_formula=7:r:1,5,serotype=Infantis
SAMEA7540849		2018	Germany	clinical	stool	PDS000076389.2	GCA_020141375.1	ERR4832839	PDT001137335.1		antigen_formula=7:r:1,5,serotype=Infantis
SAMN02345192	United States Food and Drug Administration| Office of Regulatory Affairs| Atlanta Human and Animal Food Laboratory	2011-05-13	USA	environmental/other	frozen calamari ring	PDS000032456.133	GCA_011633805.1	SRR1212330	PDT000025179.3	FSE0064	antigen_formula=7:r:1,5,serotype=Infantis
SAMN02698446	United States Food and Drug Administration	2010-09-08	USA	environmental/other	meat bone meal	PDS000031702.5	GCA_010505935.1	SRR1503322	PDT000034347.3	FSE0192	antigen_formula=7:r:1,5,serotype=Infantis
SAMN02699512	Minnesota Department of Health	2002-11-15	USA:NC	environmental/other	tissue	PDS000043301.3	GCA_011448675.1	SRR1461812	PDT000033968.3	MDH-2014-00346	antigen_formula=7:r:1,5,serotype=Infantis
SAMN02699691	Minnesota Department of Health	2003-08-01	USA:MN	environmental/other	liver	PDS000032186.7	GCA_006629545.1	SRR1586570	PDT000039706.4	MDH-2014-00525	antigen_formula=7:r:1,5,serotype=Infantis
SAMN02849840	FDA Contracted Laboratory	2007-01-09	USA:CO	environmental/other	feces bovine	PDS000032425.4	GCA_011452475.1	SRR1505456	PDT000034455.3	CFSAN018572	antigen_formula=7:r:1,5,serotype=Infantis
SAMN02902678	FDA Contracted Laboratory	2007-01-09	USA:WA	environmental/other	bovine necropsy	PDS000031652.1	GCA_006846065.1	SRR1528522	PDT000035947.2	CFSAN022438	antigen_formula=7:r:1,5,serotype=Infantis
SAMN03169192	PHE	2012-11	United Kingdom: Midlands and East of England	clinical	human	PDS000003938.55	GCA_008002085.1	SRR1645904	PDT000043329.5	H124700500	antigen_formula=7:r:1,5,serotype=Infantis
SAMN03199677	FDA Contracted Laboratory	2007-04-16	USA:SD	environmental/other	beef	PDS000032452.2	GCA_006856405.1	SRR1722878	PDT000045990.2	CFSAN027146	antigen_formula=7:r:1,5,serotype=Infantis
SAMN03465894	PHE	2014-10	United Kingdom: North of England	clinical	human	PDS000032426.13	GCA_011091665.1	SRR1957992	PDT000052975.2	57602	antigen_formula=7:r:1,5,serotype=Infantis
SAMN04054235	USDA-FSIS	2015	USA:WA	environmental/other	Animal-Swine-Roaster Swine	PDS000032458.97	GCA_008651375.1	SRR2353813	PDT000082883.2	FSIS1503893	antigen_formula=7:r:1,5,serotype=Infantis
SAMN04337197	USDA-FSIS	2015	USA:PA	environmental/other	animal-swine-sow	PDS000032459.168	GCA_008730515.1	SRR3000039	PDT000097431.2	FSIS1503917	antigen_formula=7:r:1,5,serotype=Infantis
SAMN04600407	PHE	2015-04	United Kingdom: United Kingdom	clinical	human	PDS000028362.2	GCA_008852785.1	SRR3322087	PDT000122482.2	107287	antigen_formula=7:r:1,5,serotype=Infantis
SAMN06346072		2016-11	USA	clinical		PDS000032462.11	GCA_006635985.1	SRR5278637	PDT000189185.2	PNUSAS008690	antigen_formula=7:r:1,5,serotype=Infantis
SAMN07460708		2017-07	USA	clinical		PDS000032451.1	GCA_006761645.1	SRR5929567	PDT000232884.2	PNUSAS020390	antigen_formula=7:r:1,5,serotype=Infantis
SAMN08376490	CDC	2015-03	USA	clinical		PDS000103799.1	GCA_006262915.1	SRR6480645	PDT000278896.2	2015AM-0283	antigen_formula=7:r:1,5,serotype=Infantis
SAMN08581681	USDA-FSIS	2017	USA:WI	environmental/other	Product-Raw-Ground\, Comminuted or Otherwise Nonintact-Pork	PDS000103802.1	GCA_010886755.1	SRR6764209	PDT000288648.2	FSIS11706682	antigen_formula=7:r:1,5,serotype=Infantis
SAMN08888262	USDA-FSIS	2018	USA:MN	environmental/other	Product-Raw-Ground\, Comminuted or Otherwise Nonintact-Pork	PDS000032457.9	GCA_008491865.1	SRR6959499	PDT000304086.2	FSIS11808941	antigen_formula=7:r:1,5,serotype=Infantis
SAMN09444132	USDA-FSIS	2018	USA:NE	environmental/other	animal-swine-market swine	PDS000097345.3	GCA_008447705.1	SRR7358414	PDT000332042.1	FSIS11810649	antigen_formula=7:r:1,5,serotype=Infantis
SAMN11132121	CDC	2018-12	USA	clinical		PDS000091389.1	GCA_005664275.1	SRR8731274	PDT000478341.1	PNUSAS069447	antigen_formula=7:r:1,5,serotype=Infantis
SAMN15408326	CDC	2020-06	USA	clinical		PDS000084924.5	GCA_013613795.1	SRR12121576	PDT000774460.1	PNUSAS150624	antigen_formula=7:r:1,5,serotype=Infantis
SAMN16122018	USDA-FSIS	2020	USA:VA	environmental/other	comminuted beef	PDS000072087.4	GCA_014534895.1	SRR12630733	PDT000835692.1	FSIS22029258	antigen_formula=7:r:1,5,serotype=Infantis
SAMN19652416	PHE	2004-08	United Kingdom	clinical	human	PDS000074019.6	GCA_018841435.1	SRR14774821	PDT001066501.1	hPHE_58	antigen_formula=7:r:1,5,serotype=Infantis
SAMN20603143	CDC	2021-07	USA	clinical		PDS000094065.9	GCA_019481105.1	SRR15361674	PDT001103815.1	PNUSAS218526	antigen_formula=7:r:1,5,serotype=Infantis
SAMN25608883		2014	Slovenia	clinical		PDS000116014.1	GCA_024995025.1	SRR17880716	PDT001389277.1	S105	antigen_formula=7:r:1,5,serotype=Infantis
SAMN30385371		2022-08	USA	clinical		PDS000116131.2	GCA_024944465.1	SRR21120049	PDT001392917.1	PNUSAS292578	antigen_formula=7:r:1,5,serotype=Infantis
SAMN39330787				clinical		PDS000148192.2	GCA_035583875.1	SRR27478710	PDT002050087.1	PNUSAS413508	antigen_formula=7:r:1,5,serotype=Infantis

## Sheet: S7
Supplemental Table 7. Select metadata downloaded from NCBI for serovar Typhimurium isolates included in Fig. 4C.
BioSample	Collected by	Collection date	Location	Isolation source	Isolation type	SNP cluster	Run	Assembly	Isolate	Strain	Computed types
SAMN07424695	CDC	2017-06	USA	stool	clinical	PDS000051476.18	SRR5888672	GCA_008884465.1	PDT000230419.2	PNUSAS018095	antigen_formula=4:i:1,2,serotype=Typhimurium
SAMN08407830	CDC	2018-01	USA	stool	clinical	PDS000076391.10	SRR6729918	GCA_016381345.1	PDT000282937.4	PNUSAS032925	antigen_formula=4:i:1,2,serotype=Typhimurium
SAMN08607476	CDC	2017-09	USA		clinical	PDS000049109.27	SRR6782607	GCA_007561945.1	PDT000289579.2	PNUSAS033431	antigen_formula=4:i:1,2,serotype=Typhimurium
SAMN10241133	CDC	2018-09	USA		clinical	PDS000038355.20	SRR8054302	GCA_016300485.1	PDT000391315.1	PNUSAS056026	antigen_formula=4:i:1,2,serotype=Typhimurium
SAMN10359377	CDC	2018-10	USA		clinical	PDS000038355.20	SRR8144669	GCA_016294885.1	PDT000400298.1	PNUSAS059811	antigen_formula=4:i:1,2,serotype=Typhimurium
SAMN10395430	FDA Contracted Laboratory	2017	USA:CA	finished almond	environmental/other	PDS000038355.20	SRR8176610	GCA_005628135.1	PDT000405208.1	CFSAN087747	antigen_formula=4:i:1,2,serotype=Typhimurium
SAMN10689682	CDC	2018-12	USA		clinical	PDS000038355.20	SRR8389118	GCA_016275845.1	PDT000430161.1	PNUSAS064747	antigen_formula=4:i:1,2,serotype=Typhimurium
SAMN11102910	KY-M	2018-07-09	USA:KY	Odocoileus virginianus Feces	environmental/other	PDS000044303.2	SRR8767784	GCA_006239385.1	PDT000481252.1	SAL-18-VL-LA-KY-0011	antigen_formula=4:i:1,2,serotype=Typhimurium
SAMN11582741	CDC	2019-04	USA		clinical	PDS000049109.27	SRR9019092	GCA_016267365.1	PDT000498892.1	PNUSAS075012	antigen_formula=4:i:1,2,serotype=Typhimurium
SAMN12036221	CDC	2019-05	USA		clinical	PDS000054358.20	SRR9283102	GCA_006425235.1	PDT000521479.1	PNUSAS077320	antigen_formula=4:i:1,2,serotype=Typhimurium
SAMN12079230	CDC	2019-06	USA		clinical	PDS000049109.27	SRR9312597	GCA_006467545.1	PDT000524007.1	PNUSAS079150	antigen_formula=4:i:1,2,serotype=Typhimurium
SAMN12147598	CDC	2019-05	USA		clinical	PDS000051476.18	SRR9610707	GCA_007615915.1	PDT000533382.1	PNUSAS079837	antigen_formula=4:i:1,2,serotype=Typhimurium
SAMN12392331	CDC	2019-06	USA		clinical	PDS000049109.27	SRR9856451	GCA_007869825.1	PDT000550967.1	PNUSAS085644	antigen_formula=4:i:1,2,serotype=Typhimurium
SAMN12537850	CDC	2019-06	USA		clinical	PDS000049109.27	SRR9932329	GCA_008202105.1	PDT000558638.1	PNUSAS088114	antigen_formula=4:i:1,2,serotype=Typhimurium
SAMN12842595	CDC	2019-09	USA		clinical	PDS000038355.20	SRR10179687	GCA_016241875.1	PDT000593792.1	PNUSAS102443	antigen_formula=4:i:1,2,serotype=Typhimurium
SAMN12889186	CDC	2019-09	USA		clinical	PDS000051476.18	SRR10215630	GCA_008825405.1	PDT000598887.1	PNUSAS104449	antigen_formula=4:i:1,2,serotype=Typhimurium
SAMN12924378	CDC	2019-10	USA		clinical	PDS000038355.20	SRR10236752	GCA_016230825.1	PDT000601905.1	PNUSAS105693	antigen_formula=4:i:1,2,serotype=Typhimurium
SAMN13107897	CDC	2019-09	USA		clinical	PDS000049109.27	SRR10340447	GCA_009375435.1	PDT000617246.1	PNUSAS110904	antigen_formula=4:i:1,2,serotype=Typhimurium
SAMN13244854	CDC	2019-10	USA		clinical	PDS000038355.20	SRR10420101	GCA_016225105.1	PDT000625882.1	PNUSAS115298	antigen_formula=4:i:1,2,serotype=Typhimurium
SAMN13536205	CDC	2019-11	USA		clinical	PDS000054358.20	SRR10664442	GCA_011182755.1	PDT000643427.1	PNUSAS121348	antigen_formula=4:i:1,2,serotype=Typhimurium
SAMN14083425	CDC	2020-01	USA		clinical	PDS000149796.1	SRR11067570	GCA_011489485.1	PDT000682507.1	PNUSAS134090	antigen_formula=4:i:1,2,serotype=Typhimurium
SAMN14438389	CDC	2020-03	USA		clinical	PDS000054358.20	SRR11401971	GCA_011742965.1	PDT000712723.1	PNUSAS139746	antigen_formula=4:i:1,2,serotype=Typhimurium
SAMN15376831	CDC	2020-06	USA		clinical	PDS000051476.18	SRR12097834	GCA_013651915.1	PDT000771998.1	PNUSAS149604	antigen_formula=4:i:1,2,serotype=Typhimurium
SAMN15399837	CDC	2020-06	USA		clinical	PDS000150767.2	SRR12109672	GCA_016167695.1	PDT000773851.1	PNUSAS149967	antigen_formula=4:i:1,2,serotype=Typhimurium
SAMN15419583	CDC	2020-06	USA		clinical	PDS000051476.18	SRR12129538	GCA_016167435.1	PDT000774770.1	PNUSAS150862	antigen_formula=4:i:1,2,serotype=Typhimurium
SAMN15460852	CDC	2020-06	USA		clinical	PDS000051476.18	SRR12160529	GCA_013522295.1	PDT000783830.1	PNUSAS151518	antigen_formula=4:i:1,2,serotype=Typhimurium
SAMN15493347	CDC	2020-06	USA		clinical	PDS000051476.18	SRR12185040	GCA_013494565.1	PDT000784644.1	PNUSAS151488	antigen_formula=4:i:1,2,serotype=Typhimurium
SAMN15517233	CDC	2020-06	USA		clinical	PDS000049109.27	SRR12207372	GCA_013526655.1	PDT000787128.1	PNUSAS152531	antigen_formula=4:i:1,2,serotype=Typhimurium
SAMN15575936	CDC	2020-07	USA		clinical	PDS000038355.20	SRR12263105	GCA_013545025.1	PDT000790069.1	PNUSAS153944	antigen_formula=4:i:1,2,serotype=Typhimurium
SAMN15775940	CDC	2020-07	USA		clinical	PDS000049109.27	SRR12423984	GCA_016160075.1	PDT000806632.1	PNUSAS159350	antigen_formula=4:i:1,2,serotype=Typhimurium
SAMN15863143	CDC	2020-08	USA		clinical	PDS000051476.18	SRR12481490	GCA_014257065.1	PDT000817064.1	PNUSAS161843	antigen_formula=4:i:1,2,serotype=Typhimurium
SAMN16124742	CDC	2020-08	USA		clinical	PDS000038355.20	SRR12633952	GCA_016158575.1	PDT000835764.1	PNUSAS166591	antigen_formula=4:i:1,2,serotype=Typhimurium
SAMN16134730	CDC	2020-08	USA		clinical	PDS000054358.20	SRR12643153	GCA_014604815.1	PDT000836650.1	PNUSAS167241	antigen_formula=4:i:1,2,serotype=Typhimurium
SAMN16451839	CDC	2020-09	USA		clinical	PDS000051476.18	SRR12827167	GCA_016154295.1	PDT000862761.1	PNUSAS175260	antigen_formula=4:i:1,2,serotype=Typhimurium
SAMN16452222	CDC	2020-08	USA		clinical	PDS000054358.20	SRR12826943	GCA_014953285.1	PDT000862571.1	PNUSAS173666	antigen_formula=4:i:1,2,serotype=Typhimurium
SAMN16522471	CDC	2020-09	USA		clinical	PDS000049109.27	SRR12883077	GCA_014927845.1	PDT000865377.1	PNUSAS176648	antigen_formula=4:i:1,2,serotype=Typhimurium
SAMN17138041	CDC	2020-11	USA		clinical	PDS000054358.20	SRR13289723	GCA_016308605.1	PDT000921969.1	PNUSAS186397	antigen_formula=4:i:1,2,serotype=Typhimurium
SAMN17251969	CDC	2020-12	USA		clinical	PDS000076391.10	SRR13380180	GCA_016589225.1	PDT000929858.1	PNUSAS187431	antigen_formula=4:i:1,2,serotype=Typhimurium
SAMN17394085	CDC	2020-12	USA		clinical	PDS000049109.27	SRR13495192	GCA_017249195.1	PDT000939029.1	PNUSAS189168	antigen_formula=4:i:1,2,serotype=Typhimurium
SAMN18743077	PHAC	2018	Canada	stool	clinical	PDS000049109.27	SRR14280642	GCA_018116045.1	PDT001009683.1	PNCS006221	antigen_formula=4:i:1,2,serotype=Typhimurium
SAMN19107277		2021-04	USA		clinical	PDS000049109.27	SRR14494720	GCA_018352055.1	PDT001024284.1	PNUSAS201133	antigen_formula=4:i:1,2,serotype=Typhimurium
SAMN19974806	CDC	2021-06	USA		clinical	PDS000192391.1	SRR15006564	GCA_019087325.1	PDT001080017.1	PNUSAS209577	antigen_formula=4:i:1,2,serotype=Typhimurium
SAMN20090106		2021-06	USA		clinical	PDS000093278.1	SRR15058485	GCA_019162375.1	PDT001083896.1	1019624001	antigen_formula=4:i:1,2,serotype=Typhimurium
SAMN20306031		2021-06	USA		clinical	PDS000093278.1	SRR15192434	GCA_019290995.1	PDT001092596.1	1021644001	antigen_formula=4:i:1,2,serotype=Typhimurium
SAMN20677178	CDC	2021-07	USA		clinical	PDS000076391.10	SRR15377064	GCA_019499845.1	PDT001106150.1	PNUSAS219220	antigen_formula=4:i:1,2,serotype=Typhimurium
SAMN20873945	CDC	2021-07	USA		clinical	PDS000051476.18	SRR15540741	GCA_019707935.1	PDT001113791.1	PNUSAS221923	antigen_formula=4:i:1,2,serotype=Typhimurium
SAMN21442709	CDC	2021-08	USA		clinical	PDS000051476.18	SRR15904945	GCA_020010025.1	PDT001130701.1	PNUSAS228169	antigen_formula=4:i:1,2,serotype=Typhimurium
SAMN21570178	CDC	2021-08	USA		clinical	PDS000054358.20	SRR16023372	GCA_020121535.1	PDT001136369.1	PNUSAS230456	antigen_formula=4:i:1,2,serotype=Typhimurium
SAMN22575512	CDC	2021-10	USA		clinical	PDS000051476.18	SRR16578854	GCA_020649135.1	PDT001162192.1	PNUSAS239477	antigen_formula=4:i:1,2,serotype=Typhimurium
SAMN27562167	CDC	2022-03	USA		clinical	PDS000054358.20	SRR18741443	GCA_022982875.1	PDT001286699.1	PNUSAS265900	antigen_formula=4:i:1,2,serotype=Typhimurium
SAMN29058726		2022-05	USA		clinical	PDS000049109.27	SRR19660945	GCA_023735575.1	PDT001329142.1	PNUSAS277091	antigen_formula=4:i:1,2,serotype=Typhimurium
SAMN29472493	CDC	2022-06	USA		clinical	PDS000049109.27	SRR19918648	GCA_024123825.1	PDT001351043.1	PNUSAS279926	antigen_formula=4:i:1,2,serotype=Typhimurium
SAMN29554865	CDC	2022-06	USA		clinical	PDS000054358.20	SRR20015298	GCA_024189215.1	PDT001354067.1	PNUSAS281387	antigen_formula=4:i:1,2,serotype=Typhimurium
SAMN30110362	CDC	2022-07	USA		clinical	PDS000076391.10	SRR20773590	GCA_024569865.1	PDT001377903.1	PNUSAS288206	antigen_formula=4:i:1,2,serotype=Typhimurium
SAMN30120894	CDC	2022-07	USA		clinical	PDS000051476.18	SRR20776032	GCA_024570545.1	PDT001377943.1	PNUSAS288117	antigen_formula=4:i:1,2,serotype=Typhimurium
SAMN30282664	CDC	2022-06	USA		clinical	PDS000049109.27	SRR21025949	GCA_025020505.1	PDT001386943.1	PNUSAS279148	antigen_formula=4:i:1,2,serotype=Typhimurium
SAMN30473555	CDC	2022-07	USA		clinical	PDS000054358.20	SRR21203170	GCA_024863145.1	PDT001398211.1	PNUSAS294577	antigen_formula=4:i:1,2,serotype=Typhimurium
SAMN30806977		2022-08	USA		clinical	PDS000049109.27	SRR21530791	GCA_025184945.1	PDT001414556.1	PNUSAS298977	antigen_formula=4:i:1,2,serotype=Typhimurium
SAMN30925995	CDC	2022-08	USA		clinical	PDS000049109.27	SRR21627096	GCA_025301155.1	PDT001424607.1	PNUSAS300557	antigen_formula=4:i:1,2,serotype=Typhimurium
SAMN31022944	CDC	2022-09	USA		clinical	PDS000121793.1	SRR21712787	GCA_025418035.1	PDT001434404.1	PNUSAS303535	antigen_formula=4:i:1,2,serotype=Typhimurium
SAMN31136732		2022-09	USA		clinical	PDS000049109.27	SRR21786390	GCA_025535175.1	PDT001440408.1	PNUSAS305274	antigen_formula=4:i:1,2,serotype=Typhimurium
SAMN31164279		2022-09	USA		clinical	PDS000051476.18	SRR21814042	GCA_025589815.1	PDT001443006.1	PNUSAS305912	antigen_formula=4:i:1,2,serotype=Typhimurium
SAMN31439003		2022-09	USA		clinical	PDS000121793.1	SRR22031776	GCA_025858515.1	PDT001465735.1	PNUSAS312148	antigen_formula=4:i:1,2,serotype=Typhimurium
SAMN31670458	CDC	2022-10	USA		clinical	PDS000049109.27	SRR22245970	GCA_026111315.1	PDT001482596.1	PNUSAS315606	antigen_formula=4:i:1,2,serotype=Typhimurium
SAMN31670460	CDC	2022-10	USA		clinical	PDS000049109.27	SRR22245971	GCA_026110595.1	PDT001482597.1	PNUSAS315614	antigen_formula=4:i:1,2,serotype=Typhimurium
SAMN32275466	Washington State University Washington Animal Disease Diagnostic Laboratory	2022-01-06	USA:OH	feces (Dromaius novaehollandiae)	environmental/other	PDS000038355.20	SRR22766161	GCA_026962955.1	PDT001529903.1	SAL-22-VL-OH-WA-0003	antigen_formula=4:i:1,2,serotype=Typhimurium
SAMN32421168		2022-12	USA		clinical	PDS000051476.18	SRR22901383	GCA_027470025.1	PDT001549179.1	PNUSAS324236	antigen_formula=4:i:1,2,serotype=Typhimurium
SAMN32795229	CDC	2022-12	USA		clinical	PDS000049109.27	SRR23121872	GCA_028043485.1	PDT001581797.1	PNUSAS326947	antigen_formula=4:i:1,2,serotype=Typhimurium
SAMN33554138	CDC	2022	USA		clinical	PDS000054358.20	SRR23684026	GCA_028917265.1	PDT001649752.1	PNUSAS335255	antigen_formula=4:i:1,2,serotype=Typhimurium
SAMN34378121		2023	USA		clinical	PDS000049109.27	SRR24309521	GCA_030220445.1	PDT001707227.1	PNUSAS344545	antigen_formula=4:i:1,2,serotype=Typhimurium
SAMN34381829		2023	USA		clinical	PDS000154543.2	SRR24313502	GCA_032269965.1	PDT001708295.1	PNUSAS344096	antigen_formula=4:i:1,2,serotype=Typhimurium
SAMN35026792		2023	USA		clinical	PDS000051476.18	SRR24495916	GCA_033667145.1	PDT001728862.1	PNUSAS347886	antigen_formula=4:i:1,2,serotype=Typhimurium
SAMN35723225		2023	USA		clinical	PDS000149796.1	SRR24907085	GCA_032883215.1	PDT001778228.1	PNUSAS355697	antigen_formula=4:i:1,2,serotype=Typhimurium
SAMN35995608		2023	USA		clinical	PDS000049109.27	SRR25033789	GCA_032687805.1	PDT001791117.1	PNUSAS358588	antigen_formula=4:i:1,2,serotype=Typhimurium
SAMN35995619		2023	USA		clinical	PDS000150767.2	SRR25034504	GCA_032687305.1	PDT001791146.1	PNUSAS358607	antigen_formula=4:i:1,2,serotype=Typhimurium
SAMN36306403		2023	USA		clinical	PDS000154543.2	SRR25146543	GCA_032177825.1	PDT001809638.1	PNUSAS361102	antigen_formula=4:i:1,2,serotype=Typhimurium
SAMN36701919		2023	USA		clinical	PDS000051476.18	SRR25411884	GCA_032369635.1	PDT001827659.1	PNUSAS366057	antigen_formula=4:i:1,2,serotype=Typhimurium
SAMN36770391	CDC	2023	USA		clinical	PDS000154543.2	SRR25462192	GCA_032043915.1	PDT001835110.1	PNUSAS367477	antigen_formula=4:i:1,2,serotype=Typhimurium
SAMN37043915		2023	USA		clinical	PDS000076391.10	SRR25684976	GCA_031634035.1	PDT001854478.1	PNUSAS373088	antigen_formula=4:i:1,2,serotype=Typhimurium
SAMN37453855	CDC	2023	USA		clinical	PDS000049109.27	SRR26107557	GCA_031698955.1	PDT001890245.1	PNUSAS382871	antigen_formula=4:i:1,2,serotype=Typhimurium
SAMN37533483	CDC		USA		clinical	PDS000054358.20	SRR26167065	GCA_031995985.1	PDT001902145.1	PNUSAS386250	antigen_formula=4:i:1,2,serotype=Typhimurium
SAMN37703802	CDC	2023	USA		clinical	PDS000054358.20	SRR26300974	GCA_032493345.1	PDT001921935.1	PNUSAS388999	antigen_formula=4:i:1,2,serotype=Typhimurium
SAMN37855302	CDC	2023	USA		clinical	PDS000049109.27	SRR26405777	GCA_032778765.1	PDT001941609.1	PNUSAS391349	antigen_formula=4:i:1,2,serotype=Typhimurium
SAMN38879765	CDC	2023	USA		clinical	PDS000054358.20	SRR27241188	GCA_034443825.1	PDT002034232.1	PNUSAS408816	antigen_formula=4:i:1,2,serotype=Typhimurium
SAMN41163442					clinical	PDS000076391.10	SRR28874318	GCA_039304145.1	PDT002153124.1	PNUSAS435024	antigen_formula=4:i:1,2,serotype=Typhimurium
SAMN41457897	CDC	2024	USA		clinical	PDS000054358.20	SRR29085465	GCA_039705455.1	PDT002170683.1	PNUSAS438249	antigen_formula=4:i:1,2,serotype=Typhimurium
SAMN41657155	CDC	2024	USA		clinical	PDS000054358.20	SRR29266215	GCA_040044455.1	PDT002186201.1	PNUSAS441381	antigen_formula=4:i:1,2,serotype=Typhimurium
SAMN42161866					clinical	PDS000187829.1	SRR29644432	GCA_040425175.1	PDT002234490.1	PNUSAS447913	antigen_formula=4:i:1,2,serotype=Typhimurium
SAMN42760631		2024	USA		clinical	PDS000150767.2	SRR29927056	GCA_040822975.1	PDT002263224.1	PNUSAS454406	antigen_formula=4:i:1,2,serotype=Typhimurium
SAMN43080037	CDC		USA	stool	clinical	PDS000192391.1	SRR30172198	GCA_041169355.1	PDT002304858.1	PNUSAS460302	antigen_formula=4:i:1,2,serotype=Typhimurium
SAMN43357675	CDC	2024			clinical	PDS000054358.20	SRR30362740	GCA_041453525.1	PDT002340339.1	PNUSAS466555	antigen_formula=4:i:1,2,serotype=Typhimurium
SAMN43484711	USDA-FSIS	2024	USA:PA	Animal-Cattle-Dairy Cow (cecal)	environmental/other	PDS000154543.2	SRR30533018	GCA_041732595.1	PDT002361742.1	FSIS12430658	antigen_formula=4:i:1,2,serotype=Typhimurium
SAMN43494260					clinical	PDS000197424.1	SRR30541472	GCA_041764295.1	PDT002362326.1	PNUSAS470360	antigen_formula=4:i:1,2,serotype=Typhimurium
SAMN43524345					clinical	PDS000197424.1	SRR30575210	GCA_041865925.1	PDT002366607.1	PNUSAS471595	antigen_formula=4:i:1,2,serotype=Typhimurium
SAMN43527257	CDC		USA		clinical	PDS000049109.27	SRR30577687	GCA_041866315.1	PDT002366791.1	PNUSAS471762	antigen_formula=4:i:1,2,serotype=Typhimurium

## Sheet: S9
Supplemental Table 9. Select metadata downloaded from NCBI for serovar Typhimurium isolates included in Fig. S7B. Blue highlight indicates samples chosen for Fig. 4C.
BioSample	Collected by	Collection date	Location	Isolation type	Isolation source	SNP cluster	Assembly	Run	Isolate	Strain	Computed types
SAMN07424695	CDC	2017-06	USA	clinical	stool	PDS000051476.18	GCA_008884465.1	SRR5888672	PDT000230419.2	PNUSAS018095	antigen_formula=4:i:1,2,serotype=Typhimurium
SAMN07455300		2017-03	USA	clinical	stool	PDS000064404.12	GCA_008435845.1	SRR5921488	PDT000232449.2	PNUSAS017228	antigen_formula=4:i:1,2,serotype=Typhimurium
SAMN07694680		2017-06	USA	clinical	stool	PDS000181137.1	GCA_009553555.1	SRR6107687	PDT000244544.2	PNUSAS024036	antigen_formula=4:i:1,2,serotype=Typhimurium
SAMN08407830	CDC	2018-01	USA	clinical	stool	PDS000076391.11	GCA_016381345.1	SRR6729918	PDT000282937.4	PNUSAS032925	antigen_formula=4:i:1,2,serotype=Typhimurium
SAMN08607476	CDC	2017-09	USA	clinical		PDS000049109.27	GCA_007561945.1	SRR6782607	PDT000289579.2	PNUSAS033431	antigen_formula=4:i:1,2,serotype=Typhimurium
SAMN08773726	CDC	2017-12	USA	clinical	stool	PDS000043305.4	GCA_007202195.1	SRR6880186	PDT000297011.3	PNUSAS033206	antigen_formula=4:i:1,2,serotype=Typhimurium
SAMN09437554	CDC	2017-11	USA	clinical		PDS000126891.2	GCA_006647405.1	SRR7352850	PDT000331872.1	PNUSAS042448	antigen_formula=4:i:1,2,serotype=Typhimurium
SAMN10241133	CDC	2018-09	USA	clinical		PDS000038355.20	GCA_016300485.1	SRR8054302	PDT000391315.1	PNUSAS056026	antigen_formula=4:i:1,2,serotype=Typhimurium
SAMN11102910	KY-M	2018-07-09	USA:KY	environmental/other	Odocoileus virginianus Feces	PDS000044303.2	GCA_006239385.1	SRR8767784	PDT000481252.1	SAL-18-VL-LA-KY-0011	antigen_formula=4:i:1,2,serotype=Typhimurium
SAMN11526594	CDC	2019-03	USA	clinical		PDS000101797.2	GCA_005602395.1	SRR8984755	PDT000496339.1	PNUSAS070747	antigen_formula=4:i:1,2,serotype=Typhimurium
SAMN12036221	CDC	2019-05	USA	clinical		PDS000054358.20	GCA_006425235.1	SRR9283102	PDT000521479.1	PNUSAS077320	antigen_formula=4:i:1,2,serotype=Typhimurium
SAMN14083425	CDC	2020-01	USA	clinical		PDS000149796.1	GCA_011489485.1	SRR11067570	PDT000682507.1	PNUSAS134090	antigen_formula=4:i:1,2,serotype=Typhimurium
SAMN15399837	CDC	2020-06	USA	clinical		PDS000150767.2	GCA_016167695.1	SRR12109672	PDT000773851.1	PNUSAS149967	antigen_formula=4:i:1,2,serotype=Typhimurium
SAMN19974806	CDC	2021-06	USA	clinical		PDS000192391.1	GCA_019087325.1	SRR15006564	PDT001080017.1	PNUSAS209577	antigen_formula=4:i:1,2,serotype=Typhimurium
SAMN20090106		2021-06	USA	clinical		PDS000093278.1	GCA_019162375.1	SRR15058485	PDT001083896.1	1019624001	antigen_formula=4:i:1,2,serotype=Typhimurium
SAMN29376357	CDC	2022-05	USA	clinical		PDS000113229.3	GCA_023972455.1	SRR19866112	PDT001347919.1	PNUSAS277622	antigen_formula=4:i:1,2,serotype=Typhimurium
SAMN31022944	CDC	2022-09	USA	clinical		PDS000121793.1	GCA_025418035.1	SRR21712787	PDT001434404.1	PNUSAS303535	antigen_formula=4:i:1,2,serotype=Typhimurium
SAMN34381829		2023	USA	clinical		PDS000154543.2	GCA_032269965.1	SRR24313502	PDT001708295.1	PNUSAS344096	antigen_formula=4:i:1,2,serotype=Typhimurium
SAMN42161866				clinical		PDS000187829.1	GCA_040425175.1	SRR29644432	PDT002234490.1	PNUSAS447913	antigen_formula=4:i:1,2,serotype=Typhimurium
SAMN43494260				clinical		PDS000197424.1	GCA_041764295.1	SRR30541472	PDT002362326.1	PNUSAS470360	antigen_formula=4:i:1,2,serotype=Typhimurium
