# Supplementary material for: A two-year study of Salmonella in four natural watersheds highlights the need for increased environmental Salmonella surveillance to close the One Health loop
Source: Appl Environ Microbiol. 2025 Dec 4;91(12):e01770-25. doi: 10.1128/aem.01770-25 (PMC12724317; doi:10.1128/aem.01770-25)
Supplement: Table S5 — Select metadata downloaded from NCBI for serovar Infantis isolates included in Fig. S6A. [file aem.01770-25-s0004.xlsx]

## Sheet: Table S5
Table S5. Select metadata downloaded from NCBI for serovar Infantis isolates included in Fig. S6A. Yellow highlight indicates samples chosen for Fig. S6B.
BioSample	Collected by	Collection date	Location	Isolation type	Isolation source	SNP cluster	Assembly	Run	Isolate	Strain	Computed types
SAMD00019585		2000	Japan:Kyusyu			PDS000116010.1	GCA_024958125.1	DRR022723	PDT001391554.1	1037	antigen_formula=7:r:1,5,serotype=Infantis
SAMD00019594		2000	Japan:Kyusyu			PDS000116035.2	GCA_024957805.1	DRR022740	PDT001391571.1	1082	antigen_formula=7:r:1,5,serotype=Infantis
SAMD00019610		1996	Japan:Kyusyu			PDS000116011.2	GCA_024957445.1	DRR022728	PDT001391559.1	407	antigen_formula=7:r:1,5,serotype=Infantis
SAMD00019612		1996	Japan:Kyusyu			PDS000116172.1	GCA_024958065.1	DRR022730	PDT001391561.1	425	antigen_formula=7:r:1,5,serotype=Infantis
SAMD00019617		1999	Japan:Kyusyu			PDS000116013.2	GCA_024958245.1	DRR022717	PDT001391548.1	900	antigen_formula=7:r:1,5,serotype=Infantis
SAMD00019623		2000	Japan:Kyusyu			PDS000116034.2	GCA_024957485.1	DRR022716	PDT001391547.1	G117	antigen_formula=7:r:1,5,serotype=Infantis
SAMD00019628		2000	Japan:Kyusyu			PDS000116032.1	GCA_024957465.1	DRR022758	PDT001391588.1	G50	antigen_formula=7:r:1,5,serotype=Infantis
SAMD00019643		2000	Japan:Kyusyu			PDS000116159.1	GCA_024956985.1	DRR022780	PDT001391610.1	R116	antigen_formula=7:r:1,5,serotype=Infantis
SAMD00019646		2000	Japan:Kyusyu			PDS000116163.1	GCA_024956945.1	DRR022774	PDT001391604.1	R63	antigen_formula=7:r:1,5,serotype=Infantis
SAMEA104349014		2017	Ireland	clinical	human	PDS000117330.1	GCA_025075735.1	ERR2173672	PDT000452099.1		antigen_formula=7:r:1,5,serotype=Infantis
SAMEA104394951		2011	Germany		food	PDS000027773.3	GCA_010155115.1	ERR2200349	PDT000277278.3		antigen_formula=7:r:1,5,serotype=Infantis
SAMEA104394959		2015	Germany		food	PDS000018208.4	GCA_010417045.1	ERR2200357	PDT000277286.3		antigen_formula=7:r:1,5,serotype=Infantis
SAMEA104394974		2016	Germany		feed	PDS000027745.7	GCA_010461465.1	ERR2200372	PDT000277301.3		antigen_formula=7:r:1,5,serotype=Infantis
SAMEA104452261	DTU	2018-01-03	Denmark			PDS000073471.158	GCA_010142175.1	ERR2233202	PDT000276305.2	Infantis	antigen_formula=7:r:1,5,serotype=Infantis
SAMEA111505873	Hospital of The Social Welfare Institute	2020-11-19	Paraguay	clinical	feces	PDS000125084.1	GCA_026352875.1	ERR10432297	PDT001493329.1		antigen_formula=7:r:1,5,serotype=Infantis
SAMEA112357034		2008	Spain		Pigs	PDS000026845.91	GCA_033185015.1	ERR10799944	PDT001961605.1	VISAVET_VE08_02955SM2	antigen_formula=7:r:1,5,serotype=Infantis
SAMEA11580037	National Institute for Communicable Disease, South Africa	2004-03-29	South Africa	clinical	Human Rectal Swab	PDS000109857.5	GCA_023492265.1	ERR7658218	PDT001310290.1		antigen_formula=7:r:1,5,serotype=Infantis
SAMEA11580041	National Institute for Communicable Disease, South Africa	2004-11-29	South Africa	clinical	Human Stool	PDS000109886.5	GCA_023492275.1	ERR7658222	PDT001310294.1		antigen_formula=7:r:1,5,serotype=Infantis
SAMEA11580042	National Institute for Communicable Disease, South Africa	2004-11-29	South Africa	clinical	Human Rectal Swab	PDS000109864.9	GCA_023492025.1	ERR7658223	PDT001310295.1		antigen_formula=7:r:1,5,serotype=Infantis
SAMEA11580050	National Institute for Communicable Disease, South Africa	2006-12-15	South Africa	clinical	Human Stool	PDS000109881.5	GCA_023491805.1	ERR7658236	PDT001310308.1		antigen_formula=7:r:1,5,serotype=Infantis
SAMEA11580163	National Institute for Communicable Disease, South Africa	2012-05-07	South Africa	clinical	Human Stool	PDS000113776.2	GCA_024225515.1	ERR7671393	PDT001357659.1		antigen_formula=7:r:1,5,serotype=Infantis
SAMEA11580170	National Institute for Communicable Disease, South Africa	2012-12-14	South Africa	clinical	Human Blood culture	PDS000114840.1	GCA_024479325.1	ERR7671403	PDT001370691.1		antigen_formula=7:r:1,5,serotype=Infantis
SAMEA11580171	National Institute for Communicable Disease, South Africa	2013-01-16	South Africa	clinical	Human Stool	PDS000077667.3	GCA_024267295.1	ERR7671404	PDT001358639.1		antigen_formula=7:r:1,5,serotype=Infantis
SAMEA11580191	National Institute for Communicable Disease, South Africa	2013-10-15	South Africa	clinical	Human Stool	PDS000113888.3	GCA_024271165.1	ERR7671436	PDT001359668.1		antigen_formula=7:r:1,5,serotype=Infantis
SAMEA11580200	National Institute for Communicable Disease, South Africa	2014-06-18	South Africa	clinical	Human Stool	PDS000114825.1	GCA_024440375.1	ERR7671471	PDT001365895.1		antigen_formula=7:r:1,5,serotype=Infantis
SAMEA11580253	National Institute for Communicable Disease, South Africa	2006-11-25	South Africa	clinical	Human Stool	PDS000109873.5	GCA_023498465.1	ERR7658235	PDT001310307.1		antigen_formula=7:r:1,5,serotype=Infantis
SAMEA11580260	National Institute for Communicable Disease, South Africa	2007-02-18	South Africa	clinical	Human Stool	PDS000109861.7	GCA_023491725.1	ERR7658245	PDT001310317.1		antigen_formula=7:r:1,5,serotype=Infantis
SAMEA11580266	National Institute for Communicable Disease, South Africa	2007-07-19	South Africa	clinical	Human Stool	PDS000109862.3	GCA_023498345.1	ERR7658272	PDT001310322.1		antigen_formula=7:r:1,5,serotype=Infantis
SAMEA11580268	National Institute for Communicable Disease, South Africa	2007-12-11	South Africa	clinical	Human Stool	PDS000109867.2	GCA_023498285.1	ERR7658277	PDT001310327.1		antigen_formula=7:r:1,5,serotype=Infantis
SAMEA11580273	National Institute for Communicable Disease, South Africa	2009-04-23	South Africa	clinical	Human Stool	PDS000113782.7	GCA_024225815.1	ERR7658320	PDT001357657.1		antigen_formula=7:r:1,5,serotype=Infantis
SAMEA11580301	National Institute for Communicable Disease, South Africa	2013-10-19	South Africa	clinical	Human Blood culture	PDS000114212.1	GCA_024263185.1	ERR7671439	PDT001358551.1		antigen_formula=7:r:1,5,serotype=Infantis
SAMEA11580323	National Institute for Communicable Disease, South Africa	2011-01-15	South Africa	clinical	Human Stool	PDS000114228.2	GCA_024366255.1	ERR7658470	PDT001365205.1		antigen_formula=7:r:1,5,serotype=Infantis
SAMEA11580396	National Institute for Communicable Disease, South Africa	2014-02-07	South Africa	clinical	Human Stool	PDS000113879.1	GCA_024270775.1	ERR7671453	PDT001359514.1		antigen_formula=7:r:1,5,serotype=Infantis
SAMEA11580399	National Institute for Communicable Disease, South Africa	2014-01-13	South Africa	clinical	Human Stool	PDS000154029.1	GCA_024478585.1	ERR7671450	PDT001370707.1		antigen_formula=7:r:1,5,serotype=Infantis
SAMEA3538994	Istituto Zooprofilattico Sperimentale delle Regioni Lazio e Toscana, Via Appia Nuova 1411, 00178, Rome, Italy	2007	Italy			PDS000085352.5	GCA_010797915.1	ERR1014109	PDT000123840.2		antigen_formula=7:r:1,5,serotype=Infantis
SAMEA3538995	Istituto Zooprofilattico Sperimentale delle Regioni Lazio e Toscana, Via Appia Nuova 1411, 00178, Rome, Italy	2009	Italy			PDS000085372.1	GCA_011103495.1	ERR1014110	PDT000123841.2		antigen_formula=7:r:1,5,serotype=Infantis
SAMEA4668128		2016	Germany		animal		GCA_010181655.1	ERR2586092	PDT000343770.1		antigen_formula=7:r:1,5,serotype=Infantis
SAMEA5039313						PDS000056247.1	GCA_011283665.1	ERR3843733	PDT000674492.1	MA.RM_119	antigen_formula=7:r:1,5,serotype=Infantis
SAMEA5556920						PDS000077402.1	GCA_013640815.1	ERR4289588	PDT000773326.1	MA.NK07.023	antigen_formula=7:r:1,5,serotype=Infantis
SAMEA5670929						PDS000065606.9	GCA_013559675.1	ERR4338231	PDT000789717.1	MA.CE08.063	antigen_formula=7:r:1,5,serotype=Infantis
SAMEA5978362	IZSLT	2016	Italy	clinical		PDS000085370.1	GCA_015857625.1	ERR3562266	PDT000905850.1		antigen_formula=7:r:1,5,serotype=Infantis
SAMEA6057638		2018	Germany		food	PDS000051895.5	GCA_010294345.1	ERR3580973	PDT000606482.1		antigen_formula=7:r:1,5,serotype=Infantis
SAMEA6058020		2013	Germany		animal	PDS000051882.1	GCA_009618595.1	ERR3581355	PDT000606851.1		antigen_formula=7:r:1,5,serotype=Infantis
SAMEA6058279		2018	Germany		animal	PDS000051922.5	GCA_010295885.1	ERR3581613	PDT000607107.1		antigen_formula=7:r:1,5,serotype=Infantis
SAMEA6262611		2017-07-05	Turkey		chicken wing	PDS000099909.1	GCA_020994405.1	ERR3697221	PDT001186441.1		antigen_formula=7:r:1,5,serotype=Infantis
SAMEA6262612		2017-10-29	Turkey		chicken wing	PDS000099890.1	GCA_020994425.1	ERR3697222	PDT001186442.1		antigen_formula=7:r:1,5,serotype=Infantis
SAMEA6262625		2017-05-10	Turkey		chicken leg	PDS000099881.1	GCA_020994105.1	ERR3697235	PDT001186455.1		antigen_formula=7:r:1,5,serotype=Infantis
SAMEA6942530		1995	Germany		broiler	PDS000077667.3	GCA_016111585.1	ERR4233826	PDT000916645.1		antigen_formula=7:r:1,5,serotype=Infantis
SAMEA7540849		2018	Germany	clinical	stool	PDS000076389.2	GCA_020141375.1	ERR4832839	PDT001137335.1		antigen_formula=7:r:1,5,serotype=Infantis
SAMEA78283918		2016	Ireland	clinical	human	PDS000117335.1	GCA_025084235.1	ERR1816627	PDT000451530.1		antigen_formula=7:r:1,5,serotype=Infantis
SAMEA80836918		2015	Ireland	clinical	human	PDS000114393.1	GCA_024298245.1	ERR1823516	PDT000451704.2		antigen_formula=7:r:1,5,serotype=Infantis
SAMN01902298	NYSDOH	2007-08-16	USA:NY	environmental/other	food	PDS000108885.140	GCA_011455395.1	SRR949438	PDT000000178.3	NY_BAC0700006871	antigen_formula=7:r:1,5,serotype=Infantis
SAMN01902343	NYSDOH	2009-08-21	USA:NY	environmental/other	chicken	PDS000032398.53	GCA_011455905.1	SRR1158047	PDT000003207.5	NY_BAC0900003911	antigen_formula=7:r:1,5,serotype=Infantis
SAMN01902347	NYSDOH	2009-08-17	USA:NY	environmental/other	green onion	PDS000032022.4	GCA_011455885.1	SRR1106258	PDT000002555.3	NY_BAC0900004010	antigen_formula=7:r:1,5,serotype=Infantis
SAMN02253058	FL	2010-12-21	USA:FL	environmental/other	cilantro	PDS000085033.550	GCA_011460595.1	SRR1041496	PDT000001635.3	FL_FLDACS-08003	antigen_formula=7:r:1,5,serotype=Infantis
SAMN02261146	New Mexico Public Health Lab	2010	USA:NM	environmental/other	ground turkey	PDS000003971.75	GCA_008809675.1	SRR1171476	PDT000001025.6	AZ_TG68244	antigen_formula=7:r:1,5,serotype=Infantis
SAMN02265314	FDA Contracted Laboratory	2007-10-12	USA:SD	environmental/other	bovine carcass	PDS000032397.259	GCA_006839415.1	SRR949876	PDT000000481.2	CFSAN005687	antigen_formula=7:r:1,5,serotype=Infantis
SAMN02345107	United States Food and Drug Administration| Office of Regulatory Affairs| New York Human and Animal Food Laboratory	2011-02-17	USA	environmental/other	snail		GCA_010702915.1	SRR1164504	PDT000003330.3	FNE0073	antigen_formula=7:r:1,5,serotype=Infantis
SAMN02345192	United States Food and Drug Administration| Office of Regulatory Affairs| Atlanta Human and Animal Food Laboratory	2011-05-13	USA	environmental/other	frozen calamari ring	PDS000032456.133	GCA_011633805.1	SRR1212330	PDT000025179.3	FSE0064	antigen_formula=7:r:1,5,serotype=Infantis
SAMN02345571	United States Food and Drug Administration| Office of Regulatory Affairs| Winchester Engineering Analytical Center	2012-05-26	USA	environmental/other	papaya	PDS000029861.9	GCA_010906165.1	SRR1175787	PDT000003556.3	FMA0050	antigen_formula=7:r:1,5,serotype=Infantis
SAMN02367727	FDA		Senegal	clinical		PDS000001365.4	GCA_010633205.1	SRR1060649	PDT000002227.3	IVB 385/72	antigen_formula=7:r:1,5,serotype=Infantis
SAMN02367946	FDA: Shaohua Zhao	2011	USA:CA	environmental/other	chicken breast	PDS000027076.841	GCA_010636605.1	SRR1122618	PDT000002888.3	N29304	antigen_formula=7:r:1,5,serotype=Infantis
SAMN02470974		2008-11	Israel	clinical	stool sample	PDS000032399.10	GCA_000506925.1		PDT000020091.2	119944	antigen_formula=7:r:1,5,serotype=Infantis
SAMN02483567	United States Food and Drug Administration| Office of Regulatory Affairs| San Francisco Human and Animal Food Laboratory	2011-03-23	USA	environmental/other	cat claw powder herbal product	PDS000193341.2	GCA_011626645.1	SRR1157945	PDT000003302.3	FSF0091	antigen_formula=7:r:1,5,serotype=Infantis
SAMN02646824	Minnesota Department Of Health	2003-09-16	USA:MN	environmental/other	feces	PDS000032436.5	GCA_006752825.1	SRR1284729	PDT000030278.4	MDH-2014-00050	antigen_formula=7:r:1,5,serotype=Infantis
SAMN02646832	Minnesota Department Of Health	2003-09-19	USA:MN	environmental/other		PDS000030006.9	GCA_011080965.1	SRR1282397	PDT000029788.3	MDH-2014-00058	antigen_formula=7:r:1,5,serotype=Infantis
SAMN02678547	United States Food and Drug Administration	2010-02-01	USA	environmental/other	environmental swab	PDS000026846.6	GCA_006630545.1	SRR1481663	PDT000034037.4	FCC0141	antigen_formula=7:r:1,5,serotype=Infantis
SAMN02678643	United States Food and Drug Administration	2013-02-08	USA	environmental/other	brewer yeast	PDS000032262.2	GCA_006690205.1	SRR1346247	PDT000031888.4	FDN0122	antigen_formula=7:r:1,5,serotype=Infantis
SAMN02678851	United States Food and Drug Administration	2013-05-31	USA	environmental/other	dried parsley	PDS000003946.17	GCA_011080545.1	SRR1258567	PDT000026781.3	FSW0124	antigen_formula=7:r:1,5,serotype=Infantis
SAMN02678883	United States Food and Drug Administration	2013-11-05	USA	environmental/other	pumpkin seed powder	PDS000032243.3	GCA_007743175.1	SRR1264975	PDT000027684.3	FSW0156	antigen_formula=7:r:1,5,serotype=Infantis
SAMN02698446	United States Food and Drug Administration	2010-09-08	USA	environmental/other	meat bone meal	PDS000031702.5	GCA_010505935.1	SRR1503322	PDT000034347.3	FSE0192	antigen_formula=7:r:1,5,serotype=Infantis
SAMN02699512	Minnesota Department of Health	2002-11-15	USA:NC	environmental/other	tissue	PDS000043301.3	GCA_011448675.1	SRR1461812	PDT000033968.3	MDH-2014-00346	antigen_formula=7:r:1,5,serotype=Infantis
SAMN02699691	Minnesota Department of Health	2003-08-01	USA:MN	environmental/other	liver	PDS000032186.7	GCA_006629545.1	SRR1586570	PDT000039706.4	MDH-2014-00525	antigen_formula=7:r:1,5,serotype=Infantis
SAMN02742080	FDA Contracted Laboratory	2006-11-08	USA:WA	environmental/other	porcine colon	PDS000032430.2	GCA_011632405.1	SRR1292254	PDT000030502.3	CFSAN012647	antigen_formula=7:r:1,5,serotype=Infantis
SAMN02845479	United States Food and Drug Administration|Office of Regulatory Affairs|Pacific Northwest Laboratory	2004-06-07	USA	environmental/other	coriander	PDS000047465.1	GCA_007756535.1	SRR3027072	PDT000098205.3	FDA286791-2	antigen_formula=7:r:1,5,serotype=Infantis
SAMN02845486	United States Food and Drug Administration	2004-06-17	USA	environmental/other	frozen iguana meat	PDS000111461.1	GCA_024107855.1	SRR19697638	PDT001330427.1	FDA288328 B	antigen_formula=7:r:1,5,serotype=Infantis
SAMN02845835	United States Food and Drug Administration| Office of Regulatory Affairs| Arkansas Human and Animal Food Laboratory	2006-11-14	USA	environmental/other	soy lecithin fluid	PDS000031930.2	GCA_008115525.1	SRR2058144	PDT000066962.2	FDA395623 1-1	antigen_formula=7:r:1,5,serotype=Infantis
SAMN02846127	United States Food and Drug Administration|Office of Regulatory Affairs|Southeast Food and Feed Laboratory	2008-06-25	USA	environmental/other	environmental	PDS000031894.8	GCA_008915945.2	SRR3457701	PDT000127759.4	FDA474819 sub14 isolate3	antigen_formula=7:r:1,5,serotype=Infantis
SAMN02847097	United States Food and Drug Administration| Office of Regulatory Affairs| Irvine Human and Animal Food Laboratory	2010-10-25	USA	environmental/other	frozen cut crab	PDS000031805.4	GCA_007743975.1	SRR1658074	PDT000044134.6	FDA654627 5-1	antigen_formula=7:r:1,5,serotype=Infantis
SAMN02847795	United States Food and Drug Administration| Office of Regulatory Affairs| New York Human and Animal Food Laboratory	2001-02-28	USA	environmental/other	animal feed	PDS000120908.4	GCA_006757045.1	SRR2075155	PDT000068540.3	FDA92581-C	antigen_formula=7:r:1,5,serotype=Infantis
SAMN02849840	FDA Contracted Laboratory	2007-01-09	USA:CO	environmental/other	feces bovine	PDS000032425.4	GCA_011452475.1	SRR1505456	PDT000034455.3	CFSAN018572	antigen_formula=7:r:1,5,serotype=Infantis
SAMN02887156	VA	2014-04-24	USA:VA	environmental/other	Not Provided	PDS000027077.489	GCA_008070535.1	SRR1573090	PDT000038660.3	VA-WGS-00278	antigen_formula=7:r:1,5,serotype=Infantis
SAMN02894095	FDA	2005	USA:MD	environmental/other	pork chop	PDS000047443.1	GCA_007744195.1	SRR1664264	PDT000044370.4	AZ-TG74536	antigen_formula=7:r:1,5,serotype=Infantis
SAMN02900341	Not Provided	2012-05-14	USA	environmental/other	water	PDS000032400.84	GCA_006860505.1	SRR1566312	PDT000038128.3	CFSAN008910	antigen_formula=7:r:1,5,serotype=Infantis
SAMN02900552	United States Food and Drug Administration| Office of Regulatory Affairs| New York Human and Animal Food Laboratory	2014-06-06	USA	environmental/other	natural pig ear	PDS000027717.1	GCA_006012685.1	SRR1614288	PDT000040798.2	FDA865717	antigen_formula=7:r:1,5,serotype=Infantis
SAMN02902678	FDA Contracted Laboratory	2007-01-09	USA:WA	environmental/other	bovine necropsy	PDS000031652.1	GCA_006846065.1	SRR1528522	PDT000035947.2	CFSAN022438	antigen_formula=7:r:1,5,serotype=Infantis
SAMN02902775	FDA Contracted Laboratory	2007-01-09	USA:WA	environmental/other	canine bronchoalveolar lavage	PDS000094101.2	GCA_010565515.1	SRR1544357	PDT000036631.2	CFSAN022535	antigen_formula=7:r:1,5,serotype=Infantis
SAMN02918683	United States Food and Drug Administration|Office of Regulatory Affairs|Southeast Food and Feed Laboratory	2010-07-07	USA	environmental/other	cat food	PDS000036558.2	GCA_006741985.1	SRR5341494	PDT000192840.4	FDA630591	antigen_formula=7:r:1,5,serotype=Infantis
SAMN02918748	United States Food and Drug Administration|Office of Regulatory Affairs|Southeast Food and Feed Laboratory	2010-09-14	USA	environmental/other	pet treat bully chew	PDS000074308.4	GCA_009351975.1	SRR5804744	PDT000222656.2	FDA646456	antigen_formula=7:r:1,5,serotype=Infantis
SAMN02918817	United States Food and Drug Administration|Office of Regulatory Affairs|Southeast Food and Feed Laboratory	2011-08-22	USA	environmental/other	animal feed meat bone meal	PDS000078068.1	GCA_009557175.1	SRR6126784	PDT000247076.2	FDA706717	antigen_formula=7:r:1,5,serotype=Infantis
SAMN02919009	United States Food and Drug Administration|Office of Regulatory Affairs|Pacific Northwest Laboratory	2013-04-30	USA	environmental/other	pet treat	PDS000163211.5	GCA_008996375.1	SRR4418762	PDT000181649.2	FDA809033 1-1	antigen_formula=7:r:1,5,serotype=Infantis
SAMN03018567	United States Food and Drug Administration| Office of Regulatory Affairs| New York Human and Animal Food Laboratory	2014-07-22	USA	environmental/other	shelf stable grated parmesan cheese	PDS000031455.1	GCA_010533095.1	SRR1569593	PDT000038141.4	FDA827173	antigen_formula=7:r:1,5,serotype=Infantis
SAMN03102309	FDA Contracted Laboratory	2013-03-10	USA:MO	environmental/other	environmental swab sponge	PDS000031546.3	GCA_006852905.1	SRR1614993	PDT000040875.2	CFSAN025186	antigen_formula=7:r:1,5,serotype=Infantis
SAMN03102331	FDA Contracted Laboratory	2013-05-17	USA:CA	environmental/other	produce	PDS000032395.554	GCA_006851205.1	SRR1615207	PDT000040918.2	CFSAN025208	antigen_formula=7:r:1,5,serotype=Infantis
SAMN03152388	PHE	2012-06	United Kingdom: South of England	clinical	human	PDS000077501.61	GCA_006387635.1	SRR1635086	PDT000041899.4	H122460440	antigen_formula=7:r:1,5,serotype=Infantis
SAMN03168514	PHE	2012-09	United Kingdom: South of England	clinical	human	PDS000029259.40	GCA_008031155.1	SRR1645143	PDT000042801.4	H123640745	antigen_formula=7:r:1,5,serotype=Infantis
SAMN03168728	PHE	2012-05	United Kingdom: South of England	clinical	human	PDS000032463.148	GCA_011076895.1	SRR1645344	PDT000042952.4	H122040361	antigen_formula=7:r:1,5,serotype=Infantis
SAMN03168826	PHE	2012-10	United Kingdom: Midlands and East of England	clinical	human	PDS000003951.13	GCA_004262665.1	SRR1645468	PDT000043051.4	H124060483	antigen_formula=7:r:1,5,serotype=Infantis
SAMN03169120	PHE	2012-11	United Kingdom: South of England	clinical	human	PDS000029248.50	GCA_008003065.1	SRR1645854	PDT000043287.5	H124740809	antigen_formula=7:r:1,5,serotype=Infantis
SAMN03169191	PHE	2012-04	United Kingdom: North of England	clinical	human	PDS000030674.26	GCA_008002095.1	SRR1645903	PDT000043328.5	H121740568	antigen_formula=7:r:1,5,serotype=Infantis
SAMN03169192	PHE	2012-11	United Kingdom: Midlands and East of England	clinical	human	PDS000003938.55	GCA_008002085.1	SRR1645904	PDT000043329.5	H124700500	antigen_formula=7:r:1,5,serotype=Infantis
SAMN03169303	PHE	2012-09	United Kingdom: South of England	clinical	human	PDS000046454.79	GCA_008019075.1	SRR1645987	PDT000043412.5	H123800507	antigen_formula=7:r:1,5,serotype=Infantis
SAMN03169451	PHE	2013-01	United Kingdom: South of England	clinical	human	PDS000027464.61	GCA_008020475.1	SRR1646102	PDT000043504.5	H130260449	antigen_formula=7:r:1,5,serotype=Infantis
SAMN03177794	United States Food and Drug Administration| Office of Regulatory Affairs| New York Human and Animal Food Laboratory	2014-11-04	USA	environmental/other	individually quick frozen scallop adductor	PDS000043225.8	GCA_006011925.1	SRR1659019	PDT000044193.2	FDA885223-1-1	antigen_formula=7:r:1,5,serotype=Infantis
SAMN03199677	FDA Contracted Laboratory	2007-04-16	USA:SD	environmental/other	beef	PDS000032452.2	GCA_006856405.1	SRR1722878	PDT000045990.2	CFSAN027146	antigen_formula=7:r:1,5,serotype=Infantis
SAMN03218239	USDA-FSIS	2012	USA:PA	environmental/other	egg yolk	PDS000055687.3	GCA_008028105.1	SRR1745556	PDT000047090.3	CFSAN024812	antigen_formula=7:r:1,5,serotype=Infantis
SAMN03255335	Middle East Technical University| Food Engineering Department	2012-07-18	Turkey	environmental/other	chicken meat	PDS000031430.1	GCA_004192975.1	SRR1745554	PDT000047088.3	CFSAN004222	antigen_formula=7:r:1,5,serotype=Infantis
SAMN03255336	Middle East Technical University| Food Engineering Department	2012-07-18	Turkey	environmental/other	chicken meat	PDS000091376.27	GCA_007745235.1	SRR1745619	PDT000047152.4	CFSAN004223	antigen_formula=7:r:1,5,serotype=Infantis
SAMN03255371	Middle East Technical University| Food Engineering Department	2012-11-28	Turkey	environmental/other	chicken meat	PDS000031424.3	GCA_006755385.1	SRR1812815	PDT000049924.3	CFSAN004258	antigen_formula=7:r:1,5,serotype=Infantis
SAMN03255375	Middle East Technical University| Food Engineering Department	2012-12-07	Turkey	environmental/other	chicken meat	PDS000091393.1	GCA_011090745.1	SRR1812857	PDT000049956.2	CFSAN004262	antigen_formula=7:r:1,5,serotype=Infantis
SAMN03255390	Middle East Technical University| Food Engineering Department	2012-12-19	Turkey	environmental/other	chicken meat	PDS000091404.1	GCA_010877105.1	SRR1916110	PDT000051454.2	CFSAN004277	antigen_formula=7:r:1,5,serotype=Infantis
SAMN03272229	USDA-FSIS	2012	USA:GA	environmental/other	egg raw yolk	PDS000032433.20	GCA_011093685.1	SRR1849368	PDT000050642.2	CFSAN027393	antigen_formula=7:r:1,5,serotype=Infantis
SAMN03291525	United States Food and Drug Administration	2006	USA	environmental/other	chicken breast	PDS000003947.4	GCA_006756565.1	SRR1822308	PDT000050326.3	WAPHL_SAL-A00696	antigen_formula=7:r:1,5,serotype=Infantis
SAMN03329207	UCD Dublin	2007-05-04	Colombia	environmental/other	potato and meat bovine	PDS000074085.2	GCA_008910305.1	SRR3660562	PDT000134324.2	CFSAN006222	antigen_formula=7:r:1,5,serotype=Infantis
SAMN03463818		2011-07-21	USA:VA	environmental/other	creek water	PDS000038968.1	GCA_002863785.1		PDT000276839.1	CFSAN003307	antigen_formula=7:r:1,5,serotype=Infantis
SAMN03464908	FDA Contracted Laboratory	2014-05-05	USA:AR	environmental/other	chicken	PDS000031282.1	GCA_006874285.1	SRR2035396	PDT000065132.2	CFSAN031263	antigen_formula=7:r:1,5,serotype=Infantis
SAMN03465894	PHE	2014-10	United Kingdom: North of England	clinical	human	PDS000032426.13	GCA_011091665.1	SRR1957992	PDT000052975.2	57602	antigen_formula=7:r:1,5,serotype=Infantis
SAMN03466051	PHE	2014-09	United Kingdom: London	clinical	human	PDS000032435.26	GCA_011483845.1	SRR1958151	PDT000053132.2	46157	antigen_formula=7:r:1,5,serotype=Infantis
SAMN03466221	PHE	2014-08	United Kingdom: London	clinical	human	PDS000042428.20	GCA_011637295.1	SRR1958328	PDT000053300.2	46087	antigen_formula=7:r:1,5,serotype=Infantis
SAMN03466388	PHE	2014-07	United Kingdom: North of England	clinical	human	PDS000032447.4	GCA_011487025.1	SRR1958495	PDT000053466.2	46621	antigen_formula=7:r:1,5,serotype=Infantis
SAMN03466401	PHE	2014-10	United Kingdom: Midlands and East of England	clinical	human	PDS000037475.16	GCA_011095105.1	SRR1958508	PDT000053479.2	60408	antigen_formula=7:r:1,5,serotype=Infantis
SAMN03466516	PHE	2014-10	United Kingdom: None	clinical	human	PDS000032454.2	GCA_010876285.1	SRR1958623	PDT000053593.2	60103	antigen_formula=7:r:1,5,serotype=Infantis
SAMN03466543	PHE	2014-09	United Kingdom: South of England	clinical	human	PDS000003953.63	GCA_011095505.1	SRR1958650	PDT000053620.2	49717	antigen_formula=7:r:1,5,serotype=Infantis
SAMN03468504	PHE	2014-11	United Kingdom: South of England	clinical	human	PDS000121792.1	GCA_011101675.1	SRR1959299	PDT000053853.2	69721	antigen_formula=7:r:1,5,serotype=Infantis
SAMN03468515	PHE	2014-12	United Kingdom: Midlands and East of England	clinical	human	PDS000026854.11	GCA_011096785.1	SRR1959310	PDT000053864.2	78724	antigen_formula=7:r:1,5,serotype=Infantis
SAMN03468933	PHE	2014-12	United Kingdom: South of England	clinical	human	PDS000208495.4	GCA_010966995.1	SRR1960090	PDT000054077.2	78661	antigen_formula=7:r:1,5,serotype=Infantis
SAMN03468966	PHE	2014-12	United Kingdom: Midlands and East of England	clinical	human	PDS000003948.24	GCA_011097165.1	SRR1960146	PDT000054110.2	78650	antigen_formula=7:r:1,5,serotype=Infantis
SAMN03469660	PHE	2015-01	United Kingdom: North of England	clinical	human	PDS000028615.5	GCA_008034725.1	SRR1963110	PDT000054405.2	79055	antigen_formula=7:r:1,5,serotype=Infantis
SAMN03474046	PHE	2014-08	United Kingdom: North of England	clinical	human	PDS000032440.92	GCA_008050995.1	SRR1965152	PDT000054867.2	39491	antigen_formula=7:r:1,5,serotype=Infantis
SAMN03475350	PHE	2015-03	United Kingdom: London	clinical	human	PDS000031128.2	GCA_008051375.1	SRR1965218	PDT000054916.2	94227	antigen_formula=7:r:1,5,serotype=Infantis
SAMN03475503	PHE	2014-10	United Kingdom: London	clinical	human	PDS000031016.2	GCA_008053455.1	SRR1965380	PDT000055069.2	63715	antigen_formula=7:r:1,5,serotype=Infantis
SAMN03475623	PHE	2014-09	United Kingdom: North of England	clinical	human	PDS000030939.13	GCA_008053295.1	SRR1965502	PDT000055187.2	51289	antigen_formula=7:r:1,5,serotype=Infantis
SAMN03476132	PHE	2015-03	United Kingdom: Midlands and East of England	clinical	human	PDS000078465.3	GCA_008060255.1	SRR1966045	PDT000055666.2	99054	antigen_formula=7:r:1,5,serotype=Infantis
SAMN03476905	PHE	2014-08	United Kingdom: Midlands and East of England	clinical	human	PDS000028363.1	GCA_008074645.1	SRR1966827	PDT000056419.2	40237	antigen_formula=7:r:1,5,serotype=Infantis
SAMN03476985	PHE	2014-05	United Kingdom: South of England	clinical	human	PDS000032455.25	GCA_008112805.1	SRR1966907	PDT000059047.2	14903	antigen_formula=7:r:1,5,serotype=Infantis
SAMN03477234	PHE	2014-07	United Kingdom: North of England	clinical	human	PDS000028342.9	GCA_008078475.1	SRR1967144	PDT000056722.2	36472	antigen_formula=7:r:1,5,serotype=Infantis
SAMN03477358	PHE	2014-08	United Kingdom: South of England	clinical	human	PDS000028325.11	GCA_008092365.1	SRR1967268	PDT000056846.2	38383	antigen_formula=7:r:1,5,serotype=Infantis
SAMN03478097	PHE	2015-01	United Kingdom: North of England	clinical	human	PDS000028897.52	GCA_008100165.1	SRR1968006	PDT000057582.2	83688	antigen_formula=7:r:1,5,serotype=Infantis
SAMN03478189	PHE	2014-05	United Kingdom: North of England	clinical	human	PDS000091399.1	GCA_008106625.1	SRR1968098	PDT000058119.2	13417	antigen_formula=7:r:1,5,serotype=Infantis
SAMN03478213	PHE	2014-07	United Kingdom: London	clinical	human	PDS000029164.1	GCA_008106505.1	SRR1968122	PDT000058143.2	27964	antigen_formula=7:r:1,5,serotype=Infantis
SAMN03478249	PHE	2014-01	United Kingdom: North of England	clinical	human	PDS000003952.33	GCA_010921435.1	SRR1968158	PDT000058179.2	784	antigen_formula=7:r:1,5,serotype=Infantis
SAMN03478931	PHE	2015-02	United Kingdom: North of England	clinical	human	PDS000014139.5	GCA_008104485.1	SRR1968833	PDT000057854.2	84452	antigen_formula=7:r:1,5,serotype=Infantis
SAMN03479117	PHE	2014-04	United Kingdom: North of England	clinical	human	PDS000031025.3	GCA_008200285.1	SRR1969020	PDT000058040.2	5836	antigen_formula=7:r:1,5,serotype=Infantis
SAMN03479630	PHE	2014-07	United Kingdom: London	clinical	human	PDS000023228.5	GCA_008575205.1	SRR1969553	PDT000059177.2	27010	antigen_formula=7:r:1,5,serotype=Infantis
SAMN03479910	PHE	2014-08	United Kingdom: Midlands and East of England	clinical	human	PDS000028284.21	GCA_008577925.1	SRR1969833	PDT000059448.2	39489	antigen_formula=7:r:1,5,serotype=Infantis
SAMN03576987	Ohio State University	2013-11-20	Kenya	environmental/other	feces swine	PDS000030886.1	GCA_006177845.1	SRR2847944	PDT000105349.2	CFSAN031454	antigen_formula=7:r:1,5,serotype=Infantis
SAMN03577087	Addis Ababa University	2005-01-01	Ethiopia	environmental/other	camel spleen	PDS000047484.3	GCA_007763695.1	SRR4243100	PDT000148818.3	CFSAN031554	antigen_formula=7:r:1,5,serotype=Infantis
SAMN03577251	Ohio State University	2005-09-23	Ethiopia	environmental/other	porcine meat	PDS000030866.2	GCA_006891675.1	SRR3066290	PDT000105466.2	CFSAN031718	antigen_formula=7:r:1,5,serotype=Infantis
SAMN03732551	United States Food and Drug Administration|Office of Regulatory Affairs|San Francisco Laboratory	2015-05-11	USA	environmental/other	white pepper powder	PDS000025794.4	GCA_005524315.1	SRR2040619	PDT000065434.2	FDA908414-1	antigen_formula=7:r:1,5,serotype=Infantis
SAMN03894177	FDA	2013	USA: MD	environmental/other	Pork Chops	PDS000032428.4	GCA_001242545.1		PDT000078001.1	CVM N45943	antigen_formula=7:r:1,5,serotype=Infantis
SAMN03921963	USDA-FSIS	2015	USA:MS	environmental/other	NRTE (Not-Ready-to-Eat) Comminuted Poultry Exploratory Sampling - Chickens	PDS000032396.172	GCA_008613485.1	SRR2125853	PDT000072737.2	FSIS1501379	antigen_formula=7:r:1,5,serotype=Infantis
SAMN03988221	FDA	2014	USA:GA	environmental/other	Pork Chop	PDS000032437.60	GCA_008514055.1	SRR2407541	PDT000085839.2	CVM N52020	antigen_formula=7:r:1,5,serotype=Infantis
SAMN03988224	FDA	2014	USA:GA	environmental/other	Pork Chop	PDS000003964.7	GCA_008514025.1	SRR2407544	PDT000085842.2	CVM N52023	antigen_formula=7:r:1,5,serotype=Infantis
SAMN03988443	FDA	2014	USA:OR	environmental/other	Ground Beef	PDS000084305.4	GCA_008515565.1	SRR2407763	PDT000086061.2	CVM N54747	antigen_formula=7:r:1,5,serotype=Infantis
SAMN04054235	USDA-FSIS	2015	USA:WA	environmental/other	Animal-Swine-Roaster Swine	PDS000032458.97	GCA_008651375.1	SRR2353813	PDT000082883.2	FSIS1503893	antigen_formula=7:r:1,5,serotype=Infantis
SAMN04208145	USDA-FSIS	2015	USA:NJ	environmental/other	Animal-Calf-Formula-fed Veal	PDS000030658.18	GCA_008406325.1	SRR2774951	PDT000088586.2	FSIS1504743	antigen_formula=7:r:1,5,serotype=Infantis
SAMN04208146	USDA-FSIS	2015	USA:OH	environmental/other	comminuted beef	PDS000027079.13	GCA_008646575.1	SRR2775033	PDT000088594.2	FSIS1504744	antigen_formula=7:r:1,5,serotype=Infantis
SAMN04218219	FDA	2008	USA:GA	environmental/other	chicken breast	PDS000032407.2	GCA_007762035.1	SRR3242364	PDT000115403.3	CVM-N19784	antigen_formula=7:r:1,5,serotype=Infantis
SAMN04224261	FDA	2008	USA:MD	environmental/other	ground turkey	PDS000051934.3	GCA_007757345.1	SRR3055288	PDT000100313.3	NY-N19911	antigen_formula=7:r:1,5,serotype=Infantis
SAMN04240651	South Dakota State University| South Dakota Animal Disease Research and Diagnostic Laboratory	2015	USA	environmental/other	feces	PDS000027078.67	GCA_008657815.1	SRR2962658	PDT000095446.2	ADRDL-15-5024	antigen_formula=7:r:1,5,serotype=Infantis
SAMN04244006	USDA-FSIS	2015	USA:NE	environmental/other	comminuted chicken	PDS000005980.10	GCA_008470025.1	SRR2920602	PDT000094751.2	FSIS1504844	antigen_formula=7:r:1,5,serotype=Infantis
SAMN04256045	FDA	2010	USA:NM	environmental/other	chicken breast	PDS000032417.118	GCA_007229675.1	SRR3151800	PDT000102314.5	CVM-N23770	antigen_formula=7:r:1,5,serotype=Infantis
SAMN04311834	USDA-FSIS	2015	USA:PA	environmental/other	comminuted chicken	PDS000085035.33	GCA_008691545.1	SRR2970938	PDT000095668.2	FSIS1505056	antigen_formula=7:r:1,5,serotype=Infantis
SAMN04337197	USDA-FSIS	2015	USA:PA	environmental/other	animal-swine-sow	PDS000032459.168	GCA_008730515.1	SRR3000039	PDT000097431.2	FSIS1503917	antigen_formula=7:r:1,5,serotype=Infantis
SAMN04363695	PHE		United Kingdom: None	clinical	human	PDS000037747.4	GCA_008751035.1	SRR3049399	PDT000099550.2	40346	antigen_formula=7:r:1,5,serotype=Infantis
SAMN04370507	USDA-FSIS	2015	USA:MI	environmental/other	animal-swine-sow	PDS000030275.3	GCA_008769815.1	SRR3056931	PDT000100756.2	FSIS1502315	antigen_formula=7:r:1,5,serotype=Infantis
SAMN04437783	USDA-FSIS	2015	USA:IL	environmental/other	animal-swine-market swine	PDS000028697.3	GCA_008789685.1	SRR3115431	PDT000103323.2	FSIS1501185	antigen_formula=7:r:1,5,serotype=Infantis
SAMN04535470	FDA Contracted Laboratory	2015-11-02	USA:WA	environmental/other	spinach	PDS000030401.1	GCA_007835085.1	SRR3372356	PDT000125171.2	CFSAN047706	antigen_formula=7:r:1,5,serotype=Infantis
SAMN04568546	USDA-FSIS	2016	USA:NE	environmental/other	animal-swine-sow	PDS000030405.1	GCA_008408935.1	SRR3241215	PDT000115241.2	FSIS1605969	antigen_formula=7:r:1,5,serotype=Infantis
SAMN04600407	PHE	2015-04	United Kingdom: United Kingdom	clinical	human	PDS000028362.2	GCA_008852785.1	SRR3322087	PDT000122482.2	107287	antigen_formula=7:r:1,5,serotype=Infantis
SAMN04600452	PHE	2015-09	United Kingdom: United Kingdom	clinical	human	PDS000028377.4	GCA_008878255.1	SRR3322121	PDT000122514.2	160847	antigen_formula=7:r:1,5,serotype=Infantis
SAMN04600635	PHE	2015-06	United Kingdom: United Kingdom	clinical	human	PDS000028371.2	GCA_008852415.1	SRR3322334	PDT000122611.2	126801	antigen_formula=7:r:1,5,serotype=Infantis
SAMN04600766	PHE	2015-08	United Kingdom: United Kingdom	clinical	human	PDS000028274.5	GCA_008879805.1	SRR3322625	PDT000122716.2	149301	antigen_formula=7:r:1,5,serotype=Infantis
SAMN04600788	PHE	2015-06	United Kingdom: United Kingdom	clinical	human	PDS000028372.1	GCA_008880015.1	SRR3322632	PDT000122722.2	122229	antigen_formula=7:r:1,5,serotype=Infantis
SAMN04600792	PHE	2015-05	United Kingdom: United Kingdom	clinical	human	PDS000052159.1	GCA_008836435.1	SRR3322637	PDT000122726.2	114077	antigen_formula=7:r:1,5,serotype=Infantis
SAMN04925735	CDC	2016-03	USA	clinical	stool	PDS000029506.4	GCA_011422125.1	SRR3475662	PDT000128636.2	PNUSAS002094	antigen_formula=7:r:1,5,serotype=Infantis
SAMN05396752		2016-06	USA	clinical	stool	PDS000028328.2	GCA_008926045.1	SRR3933556	PDT000139285.2	PNUSAS002972	antigen_formula=7:r:1,5,serotype=Infantis
SAMN05417410	Instituto Nacional de Salud Lima, Peru	2010	Peru	clinical	Not Provided	PDS000180602.1	GCA_005969485.1	SRR3931661	PDT000140584.2	CFSAN037646	antigen_formula=7:r:1,5,serotype=Infantis
SAMN05596693	CDC	2014-10	USA	clinical		PDS000054530.6	GCA_005976645.1	SRR4044650	PDT000161281.2	2014AM-2812	antigen_formula=7:r:1,5,serotype=Infantis
SAMN05726936	USDA-FSIS	2016	USA:AR	environmental/other	comminuted chicken	PDS000015609.4	GCA_008525305.1	SRR4125007	PDT000146675.2	FSIS1607511	antigen_formula=7:r:1,5,serotype=Infantis
SAMN05784370	USDA-FSIS	2016	USA:IN	environmental/other	animal-swine-market swine	PDS000198584.1	GCA_008949485.1	SRR4252433	PDT000149012.2	FSIS1607638	antigen_formula=7:r:1,5,serotype=Infantis
SAMN05859736	CDC	2016-08	USA	clinical	stool	PDS000028775.15	GCA_008980485.1	SRR4414081	PDT000151779.2	PNUSAS004377	antigen_formula=7:r:1,5,serotype=Infantis
SAMN05936853	CDC	2016-10	USA	clinical	stool	PDS000029125.32	GCA_008481365.1	SRR4454573	PDT000154439.2	PNUSAS004932	antigen_formula=7:r:1,5,serotype=Infantis
SAMN05957693	CDC	2016-09	USA	clinical	stool	PDS000029941.1	GCA_008987255.1	SRR4841720	PDT000156274.2	PNUSAS004862	antigen_formula=7:r:1,5,serotype=Infantis
SAMN06015755	USDA-FSIS	2016	USA:KS	environmental/other	animal-cattle-heifer	PDS000028662.1	GCA_009036005.1	SRR5019448	PDT000158993.2	FSIS1608231	antigen_formula=7:r:1,5,serotype=Infantis
SAMN06030045	NML		Canada	clinical		PDS000140912.1	GCA_009194745.1	SRR5053023	PDT000263313.4		antigen_formula=7:r:1,5,serotype=Infantis
SAMN06030141	NML		Canada	clinical		PDS000052155.4	GCA_009194585.1	SRR5055283	PDT000263458.4		antigen_formula=7:r:1,5,serotype=Infantis
SAMN06045809		2016-09	USA	clinical	stool	PDS000029534.35	GCA_009049345.1	SRR5057246	PDT000163163.3	PNUSAS005199	antigen_formula=7:r:1,5,serotype=Infantis
SAMN06113963	Pontifical Catholic University of Rio Grande do Sul| Immunology and Microbiology Laboratory	2008	Brazil	environmental/other	blood meal	PDS000109836.2	GCA_009100965.1	SRR5155620	PDT000176719.2	ADRDL-777	antigen_formula=7:r:1,5,serotype=Infantis
SAMN06113998	Pontifical Catholic University of Rio Grande do Sul| Immunology and Microbiology Laboratory	2011-06-02	Brazil	environmental/other	drag swab	PDS000028822.7	GCA_009105985.1	SRR5173480	PDT000177693.2	ADRDL-798	antigen_formula=7:r:1,5,serotype=Infantis
SAMN06213880	FDA Contracted Laboratory	2016	USA:IL	environmental/other	meat feed	PDS000027418.10	GCA_006924595.1	SRR5239000	PDT000187251.2	CFSAN059148	antigen_formula=7:r:1,5,serotype=Infantis
SAMN06247757	PHE	2016-08	United Kingdom: United Kingdom	clinical	human	PDS000029743.3	GCA_007231415.1	SRR5193696	PDT000180017.2	286764	antigen_formula=7:r:1,5,serotype=Infantis
SAMN06248397	PHE	2015-10	United Kingdom: United Kingdom	clinical	human	PDS000028282.1	GCA_009033425.1	SRR5194337	PDT000180640.2	171291	antigen_formula=7:r:1,5,serotype=Infantis
SAMN06256185	USDA-FSIS	2016	USA:WA	environmental/other	raw intact chicken	PDS000029718.6	GCA_008527375.1	SRR5201510	PDT000181320.2	FSIS1609514	antigen_formula=7:r:1,5,serotype=Infantis
SAMN06270129	FDA Contracted Laboratory	2016	USA:GA	environmental/other	environmental swab sponge	PDS000027853.5	GCA_005987245.1	SRR5239004	PDT000187255.2	CFSAN059750	antigen_formula=7:r:1,5,serotype=Infantis
SAMN06278213	PHE	2015-10	United Kingdom: United Kingdom	clinical	human	PDS000026844.37	GCA_009062165.1	SRR5215640	PDT000182216.2	177443	antigen_formula=7:r:1,5,serotype=Infantis
SAMN06278239	PHE	2016-07	United Kingdom: United Kingdom	clinical	human	PDS000016779.5	GCA_009062485.1	SRR5215668	PDT000182244.2	272504	antigen_formula=7:r:1,5,serotype=Infantis
SAMN06278509	PHE	2015-09	United Kingdom: United Kingdom	clinical	human	PDS000029699.1	GCA_007231795.1	SRR5216101	PDT000182515.2	168332	antigen_formula=7:r:1,5,serotype=Infantis
SAMN06278718	PHE	2016-12	United Kingdom: United Kingdom	clinical	human	PDS000029695.7	GCA_007232155.1	SRR5216321	PDT000182729.2	323116	antigen_formula=7:r:1,5,serotype=Infantis
SAMN06298790	CDC	2016-12	USA	clinical	urine	PDS000190283.1	GCA_009080525.1	SRR5238307	PDT000187186.2	PNUSAS007222	antigen_formula=7:r:1,5,serotype=Infantis
SAMN06346072		2016-11	USA	clinical		PDS000032462.11	GCA_006635985.1	SRR5278637	PDT000189185.2	PNUSAS008690	antigen_formula=7:r:1,5,serotype=Infantis
SAMN06392768		2017-01	USA	clinical		PDS000029577.13	GCA_006106995.1	SRR5291636	PDT000190217.2	PNUSAS009093	antigen_formula=7:r:1,5,serotype=Infantis
SAMN06459278	USDA-FSIS	2017	USA:OH	environmental/other	animal-swine-sow	PDS000029569.19	GCA_008434565.1	SRR5297419	PDT000190632.2	FSIS1710548	antigen_formula=7:r:1,5,serotype=Infantis
SAMN06602778	USDA-FSIS	2017	USA:FL	environmental/other	Product-Raw-Intact-Pork	PDS000079415.1	GCA_009163845.1	SRR5344917	PDT000193563.2	FSIS1710735	antigen_formula=7:r:1,5,serotype=Infantis
SAMN06647493		2017-01	USA	clinical	stool	PDS000163311.2	GCA_009179885.1	SRR5396349	PDT000198437.2	PNUSAS009939	antigen_formula=7:r:1,5,serotype=Infantis
SAMN06658893	CDC	2017-02	USA	clinical		PDS000052604.1	GCA_006048055.1	SRR5399993	PDT000198931.2	PNUSAS010533	antigen_formula=7:r:1,5,serotype=Infantis
SAMN06672068	CDC	2017-03	USA	clinical		PDS000028200.15	GCA_006048415.1	SRR5408975	PDT000199079.2	PNUSAS010639	antigen_formula=7:r:1,5,serotype=Infantis
SAMN06693630	CDC	2017-03	USA	clinical	stool	PDS000028150.5	GCA_009194395.1	SRR5434463	PDT000201049.2	PNUSAS011316	antigen_formula=7:r:1,5,serotype=Infantis
SAMN06848175	CDC	2017-03	USA	clinical		PDS000032431.2	GCA_006762405.1	SRR5501151	PDT000206812.2	PNUSAS012037	antigen_formula=7:r:1,5,serotype=Infantis
SAMN06883646		2017-03	USA	clinical		PDS000027460.1	GCA_006968565.1	SRR5583082	PDT000211029.2		antigen_formula=7:r:1,5,serotype=Infantis
SAMN06929009		2017-03	USA	clinical		PDS000029301.8	GCA_006759145.1	SRR5584800	PDT000211495.2	PNUSAS013325	antigen_formula=7:r:1,5,serotype=Infantis
SAMN07135304	United States Food and Drug Administration	2009	USA	environmental/other	pig stool	PDS000127721.1	GCA_010617385.1	SRR6950215	PDT000303603.2	CFSAN064200	antigen_formula=7:r:1,5,serotype=Infantis
SAMN07152380	PHE	2017-01	United Kingdom: United Kingdom	clinical	human	PDS000117332.1	GCA_009247665.1	SRR5583203	PDT000211783.2	340264	antigen_formula=7:r:1,5,serotype=Infantis
SAMN07155338	PHE	2017-01	United Kingdom: United Kingdom	clinical	human	PDS000026853.1	GCA_009248405.1	SRR5583890	PDT000211864.2	335317	antigen_formula=7:r:1,5,serotype=Infantis
SAMN07155479	PHE	2017-05	United Kingdom: United Kingdom	clinical	human	PDS000029223.2	GCA_007233365.1	SRR5583958	PDT000211883.2	368286	antigen_formula=7:r:1,5,serotype=Infantis
SAMN07155558	PHE	2017-03	United Kingdom: United Kingdom	clinical	human	PDS000016766.28	GCA_009249185.1	SRR5584045	PDT000211904.2	352824	antigen_formula=7:r:1,5,serotype=Infantis
SAMN07155951	PHE	2017-01	United Kingdom: United Kingdom	clinical	human	PDS000032467.1	GCA_009283605.1	SRR5585298	PDT000212704.2	340252	antigen_formula=7:r:1,5,serotype=Infantis
SAMN07176328		2017-04	USA	clinical		PDS000029078.1	GCA_006060715.1	SRR5680621	PDT000218390.2	PNUSAS014844	antigen_formula=7:r:1,5,serotype=Infantis
SAMN07180133	USDA-FSIS	2017	USA:CA	environmental/other	Product-Raw-Intact-Pork	PDS000033050.3	GCA_008527765.1	SRR5632691	PDT000213903.2	FSIS1701443	antigen_formula=7:r:1,5,serotype=Infantis
SAMN07180327	PHE	2017-02	United Kingdom: United Kingdom	clinical	human	PDS000028364.5	GCA_009290585.1	SRR5632273	PDT000214373.2	342929	antigen_formula=7:r:1,5,serotype=Infantis
SAMN07180701	PHE	2017-02	United Kingdom: United Kingdom	clinical	human	PDS000028349.6	GCA_009296725.1	SRR5633125	PDT000214618.2	348709	antigen_formula=7:r:1,5,serotype=Infantis
SAMN07180843	PHE	2017-05	United Kingdom: United Kingdom	clinical	human	PDS000029140.2	GCA_006916555.1	SRR5633351	PDT000214734.2	369880	antigen_formula=7:r:1,5,serotype=Infantis
SAMN07189975		2017-04	USA	clinical		PDS000029135.1	GCA_006814645.1	SRR5655509	PDT000216486.2	PNUSAS014884	antigen_formula=7:r:1,5,serotype=Infantis
SAMN07198309		2017-04	USA	clinical		PDS000026139.21	GCA_006554195.1	SRR5659662	PDT000217248.2	PNUSAS015154	antigen_formula=7:r:1,5,serotype=Infantis
SAMN07209958	CDC	2017-05	USA	clinical	stool	PDS000029106.38	GCA_008485905.1	SRR5680622	PDT000218391.2	PNUSAS015257	antigen_formula=7:r:1,5,serotype=Infantis
SAMN07246803	MOD1	1998-12-30	Peru	clinical	biological fluid or and tissue	PDS000077666.4	GCA_005680475.1	SRR7456227	PDT000338737.1	MOD1_Per62	antigen_formula=7:r:1,5,serotype=Infantis
SAMN07249964	USDA-FSIS	2017	USA:MT	environmental/other	Product-Raw-Intact-Pork	PDS000029083.1	GCA_008552975.1	SRR5693827	PDT000218870.2	FSIS1701915	antigen_formula=7:r:1,5,serotype=Infantis
SAMN07279534	CDC	2017-04	USA	clinical		PDS000029270.6	GCA_006571405.1	SRR5799771	PDT000222534.2	PNUSAS014373	antigen_formula=7:r:1,5,serotype=Infantis
SAMN07410878	USDA-FSIS	2017	USA:NE	environmental/other	animal-swine-market swine	PDS000028790.15	GCA_009397125.1	SRR5865521	PDT000227134.2	FSIS1703083	antigen_formula=7:r:1,5,serotype=Infantis
SAMN07428689	CDC	2017-07	USA	clinical	stool	PDS000028821.1	GCA_008488205.1	SRR5908519	PDT000232063.2	PNUSAS019777	antigen_formula=7:r:1,5,serotype=Infantis
SAMN07460708		2017-07	USA	clinical		PDS000032451.1	GCA_006761645.1	SRR5929567	PDT000232884.2	PNUSAS020390	antigen_formula=7:r:1,5,serotype=Infantis
SAMN07490583		2017-07	USA	clinical		PDS000101535.1	GCA_007045105.1	SRR5932401	PDT000233467.2	PNUSAS020759	antigen_formula=7:r:1,5,serotype=Infantis
SAMN07499599		2017-06	USA	clinical		PDS000037193.2	GCA_006698285.1	SRR5947770	PDT000234827.2	PNUSAS019001	antigen_formula=7:r:1,5,serotype=Infantis
SAMN07571885	CDC	2017-06	USA	clinical		PDS000028630.12	GCA_006241875.1	SRR6019639	PDT000239640.2	PNUSAS018239	antigen_formula=7:r:1,5,serotype=Infantis
SAMN07605944	USDA-FSIS	2017	USA:IA	environmental/other	animal-swine-market swine	PDS000028599.2	GCA_008437305.1	SRR6006968	PDT000239107.2	FSIS1703746	antigen_formula=7:r:1,5,serotype=Infantis
SAMN07662460		2017-08	USA	clinical		PDS000028561.1	GCA_006573125.1	SRR6107362	PDT000244325.2		antigen_formula=7:r:1,5,serotype=Infantis
SAMN07672066	CDC	2017-09	USA	clinical		PDS000098009.1	GCA_006166765.1	SRR6107937	PDT000244608.2	PNUSAS023565	antigen_formula=7:r:1,5,serotype=Infantis
SAMN07684580		2017-07	USA	clinical		PDS000028532.6	GCA_008437205.1	SRR6082052	PDT000244110.2	PNUSAS022315	antigen_formula=7:r:1,5,serotype=Infantis
SAMN07735226	CDC	2015-03	USA	clinical		PDS000048168.2	GCA_006501335.1	SRR6128825	PDT000247229.2	2015AM-0847	antigen_formula=7:r:1,5,serotype=Infantis
SAMN07795020	CDC	2017-09	USA	clinical		PDS000054323.4	GCA_006169945.1	SRR6192496	PDT000254178.2	PNUSAS025967	antigen_formula=7:r:1,5,serotype=Infantis
SAMN07812114	PHE	2017-08	United Kingdom: United Kingdom	clinical	human	PDS000028383.1	GCA_004261205.1	SRR6190510	PDT000253594.2	414452	antigen_formula=7:r:1,5,serotype=Infantis
SAMN07812119	PHE	2016-11	United Kingdom: United Kingdom	clinical	human	PDS000088360.1	GCA_009517375.1	SRR6190531	PDT000253613.2	328648	antigen_formula=7:r:1,5,serotype=Infantis
SAMN07812126	PHE	2017-09	United Kingdom: United Kingdom	clinical	human	PDS000028285.9	GCA_009560555.1	SRR6190535	PDT000253617.2	427431	antigen_formula=7:r:1,5,serotype=Infantis
SAMN07812130	PHE	2015-12	United Kingdom: United Kingdom	clinical	human	PDS000028380.1	GCA_006917355.1	SRR6191085	PDT000253779.2	202261	antigen_formula=7:r:1,5,serotype=Infantis
SAMN07812136	PHE	2016-06	United Kingdom: United Kingdom	clinical	human	PDS000028347.1	GCA_009560155.1	SRR6190960	PDT000253622.2	261486	antigen_formula=7:r:1,5,serotype=Infantis
SAMN07812147	PHE	2016-06	United Kingdom: United Kingdom	clinical	human	PDS000082588.4	GCA_009560135.1	SRR6190975	PDT000253632.2	262662	antigen_formula=7:r:1,5,serotype=Infantis
SAMN07812155	PHE	2015-11	United Kingdom: United Kingdom	clinical	human	PDS000028369.3	GCA_009517835.1	SRR6190983	PDT000253713.2	184486	antigen_formula=7:r:1,5,serotype=Infantis
SAMN07812156	PHE	2015-09	United Kingdom: United Kingdom	clinical	human	PDS000028353.1	GCA_009517815.1	SRR6190982	PDT000253712.2	169652	antigen_formula=7:r:1,5,serotype=Infantis
SAMN07812163	PHE	2017-08	United Kingdom: United Kingdom	clinical	human	PDS000023024.8	GCA_009560725.1	SRR6190991	PDT000253721.2	402747	antigen_formula=7:r:1,5,serotype=Infantis
SAMN07812166	PHE	2016-01	United Kingdom: United Kingdom	clinical	human	PDS000026843.3	GCA_009517915.1	SRR6190996	PDT000253726.2	208754	antigen_formula=7:r:1,5,serotype=Infantis
SAMN07812169	PHE	2016-11	United Kingdom: United Kingdom	clinical	human	PDS000028379.1	GCA_007199595.1	SRR6190989	PDT000253719.2	320928	antigen_formula=7:r:1,5,serotype=Infantis
SAMN07812170	PHE	2015-03	United Kingdom: United Kingdom	environmental/other		PDS000028351.1	GCA_009560655.1	SRR6190992	PDT000253722.2	97247	antigen_formula=7:r:1,5,serotype=Infantis
SAMN07812249	PHE	2017-07	United Kingdom: United Kingdom	clinical	human	PDS000028376.5	GCA_007200155.1	SRR6191103	PDT000253797.2	389623	antigen_formula=7:r:1,5,serotype=Infantis
SAMN07812318	PHE	2016-08	United Kingdom: United Kingdom	clinical	human	PDS000028368.3	GCA_004264325.1	SRR6191115	PDT000253807.2	291736	antigen_formula=7:r:1,5,serotype=Infantis
SAMN07812321	PHE	2016-09	United Kingdom: United Kingdom	clinical	human	PDS000032421.1	GCA_004266005.1	SRR6191122	PDT000253814.2	305162	antigen_formula=7:r:1,5,serotype=Infantis
SAMN07812362	PHE	2016-08	United Kingdom: United Kingdom	clinical	human	PDS000082136.1	GCA_009518625.1	SRR6191152	PDT000253844.2	288896	antigen_formula=7:r:1,5,serotype=Infantis
SAMN07812365	PHE	2017-09	United Kingdom: United Kingdom	clinical	human	PDS000032420.5	GCA_007201115.1	SRR6191154	PDT000253846.2	425664	antigen_formula=7:r:1,5,serotype=Infantis
SAMN07812411	PHE	2016-08	United Kingdom: United Kingdom	clinical	human	PDS000053319.2	GCA_009560895.1	SRR6191169	PDT000253861.2	285843	antigen_formula=7:r:1,5,serotype=Infantis
SAMN07812434	PHE	2017-09	United Kingdom: United Kingdom	clinical	human	PDS000042637.1	GCA_007839895.1	SRR6191189	PDT000253879.2	423842	antigen_formula=7:r:1,5,serotype=Infantis
SAMN07812484	PHE	2016-08	United Kingdom: United Kingdom	clinical	human	PDS000101986.1	GCA_009561435.1	SRR6191336	PDT000253918.2	291745	antigen_formula=7:r:1,5,serotype=Infantis
SAMN07812495	PHE	2017-09	United Kingdom: United Kingdom	clinical	human	PDS000037053.16	GCA_007201215.1	SRR6191353	PDT000253927.2	421160	antigen_formula=7:r:1,5,serotype=Infantis
SAMN07812504	PHE	2016-08	United Kingdom: United Kingdom	clinical	human	PDS000076468.2	GCA_009518835.1	SRR6191364	PDT000253938.2	285536	antigen_formula=7:r:1,5,serotype=Infantis
SAMN07812614	PHE	2016-09	United Kingdom: United Kingdom	clinical	human	PDS000037140.4	GCA_007201275.1	SRR6191374	PDT000253946.2	294745	antigen_formula=7:r:1,5,serotype=Infantis
SAMN07812629	PHE	2016-11	United Kingdom: United Kingdom	clinical	human	PDS000028361.3	GCA_004253045.1	SRR6191385	PDT000253956.2	318523	antigen_formula=7:r:1,5,serotype=Infantis
SAMN07812635	PHE	2017-08	United Kingdom: United Kingdom	clinical	human	PDS000038543.1	GCA_007201295.1	SRR6191519	PDT000253986.2	413067	antigen_formula=7:r:1,5,serotype=Infantis
SAMN07812688	PHE	2017-09	United Kingdom: United Kingdom	clinical	human	PDS000016781.3	GCA_009520155.1	SRR6191564	PDT000254008.2	416398	antigen_formula=7:r:1,5,serotype=Infantis
SAMN07812695	PHE	2016-11	United Kingdom: United Kingdom	clinical	human	PDS000028345.1	GCA_009561785.1	SRR6191577	PDT000254021.2	317721	antigen_formula=7:r:1,5,serotype=Infantis
SAMN07812757	PHE	2017-07	United Kingdom: United Kingdom	clinical	human	PDS000032466.2	GCA_009561725.1	SRR6191584	PDT000254028.2	390047	antigen_formula=7:r:1,5,serotype=Infantis
SAMN07812791	PHE	2016-11	United Kingdom: United Kingdom	clinical	human	PDS000023642.5	GCA_007201435.1	SRR6191675	PDT000254076.2	314922	antigen_formula=7:r:1,5,serotype=Infantis
SAMN07812807	PHE	2015-09	United Kingdom: United Kingdom	clinical	human	PDS000042719.1	GCA_007839675.1	SRR6191693	PDT000254088.2	169631	antigen_formula=7:r:1,5,serotype=Infantis
SAMN07812812	PHE	2017-09	United Kingdom: United Kingdom	clinical	human	PDS000052160.3	GCA_007201615.1	SRR6191701	PDT000254096.2	417344	antigen_formula=7:r:1,5,serotype=Infantis
SAMN07812832	PHE	2017-09	United Kingdom: United Kingdom	clinical	human	PDS000028333.1	GCA_009562335.1	SRR6191705	PDT000254100.2	418891	antigen_formula=7:r:1,5,serotype=Infantis
SAMN07816144	PHE	2016-10	United Kingdom: United Kingdom	clinical	human	PDS000028340.1	GCA_007200755.1	SRR6192971	PDT000254488.2	307224	antigen_formula=7:r:1,5,serotype=Infantis
SAMN07816162	PHE	2017-06	United Kingdom: United Kingdom	clinical	human	PDS000028336.1	GCA_007200835.1	SRR6192986	PDT000254503.2	387198	antigen_formula=7:r:1,5,serotype=Infantis
SAMN07816206	PHE	2015-05	United Kingdom: United Kingdom	clinical	human	PDS000037060.1	GCA_009541435.1	SRR6193009	PDT000254526.2	117619	antigen_formula=7:r:1,5,serotype=Infantis
SAMN07816219	PHE	2014-06	United Kingdom: United Kingdom	environmental/other	food	PDS000028332.3	GCA_007200795.1	SRR6193018	PDT000254535.2	18581	antigen_formula=7:r:1,5,serotype=Infantis
SAMN07816324	PHE	2017-08	United Kingdom: United Kingdom	clinical	human	PDS000016775.7	GCA_009544235.1	SRR6193070	PDT000254587.2	400343	antigen_formula=7:r:1,5,serotype=Infantis
SAMN07822204		2017-09	USA	clinical		PDS000028312.21	GCA_006762805.1	SRR6217869	PDT000258118.2	PNUSAS025609	antigen_formula=7:r:1,5,serotype=Infantis
SAMN07967206		2017-07	USA	clinical		PDS000032423.2	GCA_008490105.1	SRR6286759	PDT000263933.2	PNUSAS025823	antigen_formula=7:r:1,5,serotype=Infantis
SAMN08032388		2017-10	USA	clinical	stool	PDS000028214.1	GCA_008490405.1	SRR6310548	PDT000265722.2	PNUSAS027782	antigen_formula=7:r:1,5,serotype=Infantis
SAMN08040085			USA	clinical		PDS000028208.1	GCA_007098875.1	SRR6313736	PDT000266186.2	PNUSAS028256	antigen_formula=7:r:1,5,serotype=Infantis
SAMN08114233	FDA	2016	USA:MD	environmental/other	Chicken wings	PDS000012025.3	GCA_010130165.1	SRR6351140	PDT000269440.2	CVM N16S365	antigen_formula=7:r:1,5,serotype=Infantis
SAMN08168465		2017-11	USA	clinical		PDS000027980.55	GCA_006182805.1	SRR6386496	PDT000273208.2	PNUSAS030043	antigen_formula=7:r:1,5,serotype=Infantis
SAMN08211236	CDC	2017-12	USA	clinical	stool	PDS000019373.92	GCA_010134475.1	SRR6412926	PDT000274223.2	PNUSAS030555	antigen_formula=7:r:1,5,serotype=Infantis
SAMN08354556	CDC	2012	USA:WY	environmental/other		PDS000054116.4	GCA_006187685.1	SRR6475537	PDT000278540.2	PNUSAS031738	antigen_formula=7:r:1,5,serotype=Infantis
SAMN08355231	CDC	2017-11	USA	clinical	stool	PDS000025883.2	GCA_010163875.1	SRR6475563	PDT000278566.2		antigen_formula=7:r:1,5,serotype=Infantis
SAMN08376490	CDC	2015-03	USA	clinical		PDS000103799.1	GCA_006262915.1	SRR6480645	PDT000278896.2	2015AM-0283	antigen_formula=7:r:1,5,serotype=Infantis
SAMN08387011	Universidade de Sao Paulo| Ciencia e Tecnologia de Alimentos | Laboratorio Microbiologia de Alimentos	2015	Brazil	environmental/other	broiler chicken	PDS000018462.82	GCA_011625925.1	SRR6519508	PDT000282424.2	NC_SI08	antigen_formula=7:r:1,5,serotype=Infantis
SAMN08513839	CDC	2017-12	USA	clinical	stool	PDS000055450.1	GCA_011611385.1	SRR6703928	PDT000286398.2	PNUSAS030547	antigen_formula=7:r:1,5,serotype=Infantis
SAMN08514389	Texas A&M University	2011	USA: Texas	clinical	feces	PDS000032409.1	GCA_003118475.1		PDT000317971.1	175	antigen_formula=7:r:1,5,serotype=Infantis
SAMN08581681	USDA-FSIS	2017	USA:WI	environmental/other	Product-Raw-Ground\, Comminuted or Otherwise Nonintact-Pork	PDS000103802.1	GCA_010886755.1	SRR6764209	PDT000288648.2	FSIS11706682	antigen_formula=7:r:1,5,serotype=Infantis
SAMN08737160	Universidade de Sao Paulo| Ciencia e Tecnologia de Alimentos | Laboratorio Microbiologia de Alimentos	2013	Brazil	environmental/other	slaughterhouse	PDS000027719.1	GCA_011582685.1	SRR6881656	PDT000297507.2	NC_SI8	antigen_formula=7:r:1,5,serotype=Infantis
SAMN08772945	CDC	2018-02	USA	clinical		PDS000027705.1	GCA_008465045.1	SRR6879300	PDT000296484.2	PNUSAS035586	antigen_formula=7:r:1,5,serotype=Infantis
SAMN08885910	CDC	2018-01	USA	clinical	stool	PDS000100243.2	GCA_011614065.1	SRR6956027	PDT000303881.2	PNUSAS037962	antigen_formula=7:r:1,5,serotype=Infantis
SAMN08888262	USDA-FSIS	2018	USA:MN	environmental/other	Product-Raw-Ground\, Comminuted or Otherwise Nonintact-Pork	PDS000032457.9	GCA_008491865.1	SRR6959499	PDT000304086.2	FSIS11808941	antigen_formula=7:r:1,5,serotype=Infantis
SAMN08923845	FDA Contracted Laboratory	2016	USA:PA	environmental/other	environmental swab	PDS000027521.4	GCA_005535275.1	SRR7012008	PDT000306677.2	CFSAN078666	antigen_formula=7:r:1,5,serotype=Infantis
SAMN08951109	Universidade de Sao Paulo| Ciencia e Tecnologia de Alimentos | Laboratorio Microbiologia de Alimentos	2016	Brazil	environmental/other	chicken cage cleaning	PDS000020042.7	GCA_011576445.1	SRR7128413	PDT000312221.2	NC_SI690	antigen_formula=7:r:1,5,serotype=Infantis
SAMN08951117	Universidade de Sao Paulo| Ciencia e Tecnologia de Alimentos | Laboratorio Microbiologia de Alimentos	2016	Brazil	environmental/other	broiler chicken	PDS000027497.1	GCA_006286655.1	SRR7130356	PDT000312244.2	NC_SI10124816	antigen_formula=7:r:1,5,serotype=Infantis
SAMN08951144	Universidade de Sao Paulo| Ciencia e Tecnologia de Alimentos | Laboratorio Microbiologia de Alimentos	2016	Brazil	environmental/other	broiler chicken	PDS000078471.1	GCA_011159075.1	SRR7130523	PDT000312270.2	NC_SI10088955	antigen_formula=7:r:1,5,serotype=Infantis
SAMN09198063	CDC	2018-03	USA	clinical		PDS000078087.1	GCA_007495565.1	SRR7153425	PDT000313293.2	PNUSAS038447	antigen_formula=7:r:1,5,serotype=Infantis
SAMN09203649	PHE	2017-10	United Kingdom: United Kingdom	clinical	human	PDS000042856.1	GCA_011554475.1	SRR7157754	PDT000313510.2	437979	antigen_formula=7:r:1,5,serotype=Infantis
SAMN09228894	PHE	2015-09	United Kingdom: United Kingdom	clinical	human	PDS000046252.1	GCA_006931495.1	SRR7188023	PDT000317401.1	164937	antigen_formula=7:r:1,5,serotype=Infantis
SAMN09231662	CDC	2018-04	USA	clinical		PDS000079754.3	GCA_006701385.1	SRR7189191	PDT000317454.1	PNUSAS040740	antigen_formula=7:r:1,5,serotype=Infantis
SAMN09277804	PHE	2018-04	United Kingdom: United Kingdom	clinical	human	PDS000109030.5	GCA_007147925.1	SRR7230725	PDT000320993.1	527489	antigen_formula=7:r:1,5,serotype=Infantis
SAMN09281951	CDC	2017-12	USA	clinical	stool	PDS000038639.33	GCA_008546935.1	SRR7234709	PDT000321254.1	PNUSAS041308	antigen_formula=7:r:1,5,serotype=Infantis
SAMN09294311	CDC	2018-04	USA	clinical		PDS000104180.5	GCA_006556525.1	SRR7247765	PDT000322363.1	PNUSAS041587	antigen_formula=7:r:1,5,serotype=Infantis
SAMN09386518	PHE	2017-12	United Kingdom: United Kingdom	clinical	human	PDS000032464.2	GCA_007157645.1	SRR7284478	PDT000325991.1	465535	antigen_formula=7:r:1,5,serotype=Infantis
SAMN09388708	PHE	2018-05	United Kingdom: United Kingdom	clinical	human	PDS000023641.1	GCA_007160545.1	SRR7286702	PDT000327409.1	539160	antigen_formula=7:r:1,5,serotype=Infantis
SAMN09399742	CDC	2018-05	USA	clinical		PDS000084335.1	GCA_006766085.1	SRR7294485	PDT000328564.1	PNUSAS042039	antigen_formula=7:r:1,5,serotype=Infantis
SAMN09430466	CDC	2018-05	USA	clinical		PDS000032408.4	GCA_006648885.1	SRR7348225	PDT000330193.1	PNUSAS042722	antigen_formula=7:r:1,5,serotype=Infantis
SAMN09444132	USDA-FSIS	2018	USA:NE	environmental/other	animal-swine-market swine	PDS000097345.3	GCA_008447705.1	SRR7358414	PDT000332042.1	FSIS11810649	antigen_formula=7:r:1,5,serotype=Infantis
SAMN09474947	PHE	2018-05	United Kingdom: United Kingdom	clinical	human	PDS000037749.1	GCA_004182605.1	SRR7415032	PDT000334756.1	549480	antigen_formula=7:r:1,5,serotype=Infantis
SAMN09519832	PHE	2017-08	United Kingdom: United Kingdom	clinical	human	PDS000114379.13	GCA_007244655.1	SRR7456720	PDT000338989.1	402844	antigen_formula=7:r:1,5,serotype=Infantis
SAMN09519843	PHE	2018-04	United Kingdom: United Kingdom	clinical	human	PDS000042664.1	GCA_007246655.1	SRR7456730	PDT000338999.1	520172	antigen_formula=7:r:1,5,serotype=Infantis
SAMN09520820	PHE	2018-05	United Kingdom: United Kingdom	clinical	human	PDS000123669.1	GCA_007247035.1	SRR7456942	PDT000339157.1	550784	antigen_formula=7:r:1,5,serotype=Infantis
SAMN09545083	CDC	2018-06	USA	clinical		PDS000043520.4	GCA_006799925.1	SRR7468567	PDT000340935.1	PNUSAS044092	antigen_formula=7:r:1,5,serotype=Infantis
SAMN09545742	CDC	2018-06	USA	clinical		PDS000182431.1	GCA_006770965.1	SRR7468824	PDT000341066.1	PNUSAS044700	antigen_formula=7:r:1,5,serotype=Infantis
SAMN09624126	PHE	2015-12	United Kingdom: United Kingdom	clinical	human	PDS000109863.3	GCA_003897055.1	SRR7480204	PDT000342437.1	195856	antigen_formula=7:r:1,5,serotype=Infantis
SAMN09624165	PHE	2018-06	United Kingdom: United Kingdom	clinical	human	PDS000037029.6	GCA_007261025.1	SRR7480297	PDT000342474.1	563031	antigen_formula=7:r:1,5,serotype=Infantis
SAMN09624562	USDA-FSIS	2018	USA:WA	environmental/other	animal-cattle-dairy cow	PDS000051049.4	GCA_008542115.1	SRR7494586	PDT000342394.1	FSIS11811380	antigen_formula=7:r:1,5,serotype=Infantis
SAMN09631556	Lebanese Agriculture Reseach Institute	2017-03-20	Lebanon	environmental/other	poultry	PDS000039494.10	GCA_006294295.1	SRR7504356	PDT000344445.1	NC_WHO_S031	antigen_formula=7:r:1,5,serotype=Infantis
SAMN09631587	Tripoli Governmental Hospital	2012-06-28	Lebanon	clinical	stool	PDS000043087.2	GCA_006074255.1	SRR7504234	PDT000344418.1	NC_WHO_S011	antigen_formula=7:r:1,5,serotype=Infantis
SAMN09634349	PHE	2016-06	United Kingdom: United Kingdom	environmental/other		PDS000025793.5	GCA_004261045.1	SRR7501507	PDT000344182.1	267023	antigen_formula=7:r:1,5,serotype=Infantis
SAMN09643883	PHE	2018-02	United Kingdom: United Kingdom	environmental/other	food	PDS000116037.2	GCA_003895575.1	SRR7511919	PDT000345309.1	492517	antigen_formula=7:r:1,5,serotype=Infantis
SAMN09652008	PHE	2017-11	United Kingdom: United Kingdom	clinical	human	PDS000037080.2	GCA_007273955.1	SRR7516662	PDT000347719.1	442654	antigen_formula=7:r:1,5,serotype=Infantis
SAMN09664804	CDC	2018-04	USA	clinical		PDS000044779.8	GCA_006774425.1	SRR7524811	PDT000350232.1	PNUSAS040517	antigen_formula=7:r:1,5,serotype=Infantis
SAMN09683752	PHE	2015-08	United Kingdom: United Kingdom	clinical	human	PDS000109847.3	GCA_007286855.1	SRR7533380	PDT000351179.1	146194	antigen_formula=7:r:1,5,serotype=Infantis
SAMN09754816	CDC	2018-07	USA	clinical		PDS000032793.2	GCA_006725865.1	SRR7633390	PDT000356473.1	PNUSAS047827	antigen_formula=7:r:1,5,serotype=Infantis
SAMN09763734	University for Development Studies	2016-05-23	Ghana: Tamale	environmental/other	goat	PDS000144668.6	GCA_004310545.1		PDT000471925.1	NC6	antigen_formula=7:r:1,5,serotype=Infantis
SAMN09850715	UNIETAR	2014-11-03	Ecuador	environmental/other	chicken feed raw material	PDS000038582.5	GCA_005539355.1	SRR7765194	PDT000368021.1	2CTA-058	antigen_formula=7:r:1,5,serotype=Infantis
SAMN09880434	CDC	2018-07	USA	clinical		PDS000089300.5	GCA_006735785.1	SRR7739574	PDT000366369.1	PNUSAS051409	antigen_formula=7:r:1,5,serotype=Infantis
SAMN09881742	CDC	2018-07	USA	clinical		PDS000056320.1	GCA_006673585.1	SRR7739840	PDT000366570.1	PNUSAS050848	antigen_formula=7:r:1,5,serotype=Infantis
SAMN09981108	CDC	2018-07	USA	clinical		PDS000064354.9	GCA_006793525.1	SRR7789807	PDT000372489.1	PNUSAS050900	antigen_formula=7:r:1,5,serotype=Infantis
SAMN10061287	CDC	2018-08	USA	clinical		PDS000036910.9	GCA_006804165.1	SRR7830508	PDT000376831.1	PNUSAS051675	antigen_formula=7:r:1,5,serotype=Infantis
SAMN10067780	PHE	2018-08	United Kingdom: United Kingdom	clinical	human	PDS000037032.2	GCA_007017725.1	SRR7841519	PDT000377580.1	591845	antigen_formula=7:r:1,5,serotype=Infantis
SAMN10093785	PHE	2018-09	United Kingdom: United Kingdom	clinical	human	PDS000038706.5	GCA_007301615.1	SRR7879354	PDT000381485.1	600753	antigen_formula=7:r:1,5,serotype=Infantis
SAMN10093994	PHE	2018-07	United Kingdom: United Kingdom	clinical	human	PDS000047118.1	GCA_007303655.1	SRR7879443	PDT000381515.1	568457	antigen_formula=7:r:1,5,serotype=Infantis
SAMN10097135	USDA-FSIS	2018	USA:WI	environmental/other	animal-swine-sow	PDS000037637.66	GCA_003893135.1	SRR7883779	PDT000382185.1	FSIS11814083	antigen_formula=7:r:1,5,serotype=Infantis
SAMN10097556	PHE	2018-09	United Kingdom: United Kingdom	clinical	human	PDS000051594.3	GCA_007304795.1	SRR7884620	PDT000382400.1	604880	antigen_formula=7:r:1,5,serotype=Infantis
SAMN10241329	Adolfo Lutz Institute	2014	Brazil	clinical	urine	PDS000026845.91	GCA_003726045.1		PDT000407491.1	345/14	antigen_formula=7:r:1,5,serotype=Infantis
SAMN10261404	Laboratorio Nacional para la Investigacion en Inocuidad Alimentaria	2010-11-10	Mexico	environmental/other	river water	PDS000037789.1	GCA_005698495.1	SRR8100769	PDT000395879.1	277	antigen_formula=7:r:1,5,serotype=Infantis
SAMN10261412	Laboratorio Nacional para la Investigacion en Inocuidad Alimentaria	2010-01-11	Mexico	environmental/other	river water	PDS000037784.1	GCA_005553215.1	SRR8100706	PDT000395816.1	288	antigen_formula=7:r:1,5,serotype=Infantis
SAMN10391360	CDC	2018-09	USA	clinical		PDS000075945.2	GCA_005456065.1	SRR8170271	PDT000403737.1	PNUSAS058597	antigen_formula=7:r:1,5,serotype=Infantis
SAMN10396998	United States Food and Drug Administration| Office of Regulatory Affairs| New York Human and Animal Food Laboratory	2018	USA	environmental/other	animal feed	PDS000049113.18	GCA_005418315.1	SRR8187241	PDT000407082.1	FDA1089114-C001-015	antigen_formula=7:r:1,5,serotype=Infantis
SAMN10432554	CDC	2008-08	USA	clinical		PDS000070048.7	GCA_005419015.1	SRR8193039	PDT000407893.1	PNUSAS060838	antigen_formula=7:r:1,5,serotype=Infantis
SAMN10438031	PHE	2018-10	United Kingdom: United Kingdom	clinical	human	PDS000051043.2	GCA_004267035.1	SRR8201849	PDT000408739.1	621510	antigen_formula=7:r:1,5,serotype=Infantis
SAMN10535894	PHE	2018-11	United Kingdom: United Kingdom	clinical	human	PDS000040917.1	GCA_006995435.1	SRR8293580	PDT000415258.1	649009	antigen_formula=7:r:1,5,serotype=Infantis
SAMN10689695	CDC	2018-11	USA	clinical		PDS000040261.8	GCA_005822905.1	SRR8389569	PDT000430239.1	PNUSAS063888	antigen_formula=7:r:1,5,serotype=Infantis
SAMN10719940	PHE	2018-10	United Kingdom: United Kingdom	clinical	human	PDS000042831.2	GCA_007395375.1	SRR8427262	PDT000433960.1	637674	antigen_formula=7:r:1,5,serotype=Infantis
SAMN10767248	PHE	2019-01	United Kingdom: United Kingdom	clinical	human	PDS000090615.1	GCA_007400325.1	SRR8452337	PDT000442827.1	668776	antigen_formula=7:r:1,5,serotype=Infantis
SAMN10787668	CDC	2019-01	USA	clinical		PDS000045748.2	GCA_005728355.1	SRR8469414	PDT000447500.1	PNUSAS066020	antigen_formula=7:r:1,5,serotype=Infantis
SAMN10823717	PHE	2018-07	United Kingdom: United Kingdom	clinical	human	PDS000193824.1	GCA_007402465.1	SRR8490603	PDT000452815.1	568283	antigen_formula=7:r:1,5,serotype=Infantis
SAMN10823854	PHE	2019-01	United Kingdom: United Kingdom	clinical	human	PDS000059917.12	GCA_007584065.1	SRR8490759	PDT000452953.1	666308	antigen_formula=7:r:1,5,serotype=Infantis
SAMN10823872	PHE	2019-01	United Kingdom: United Kingdom	clinical	human	PDS000042727.1	GCA_007406405.1	SRR8490778	PDT000452972.1	674076	antigen_formula=7:r:1,5,serotype=Infantis
SAMN10836415	PHE	2018-05	United Kingdom: United Kingdom	clinical	human	PDS000078747.1	GCA_007507225.1	SRR8499365	PDT000454738.1	548505	antigen_formula=7:r:1,5,serotype=Infantis
SAMN10843061	PHE	2018-03	United Kingdom: United Kingdom	clinical	human	PDS000085361.2	GCA_007653075.1	SRR8503770	PDT000455525.1	516856	antigen_formula=7:r:1,5,serotype=Infantis
SAMN10867986	PHE	2017-11	United Kingdom: United Kingdom	clinical	human	PDS000055140.7	GCA_007511325.1	SRR8526011	PDT000458602.1	443513	antigen_formula=7:r:1,5,serotype=Infantis
SAMN10938074	CDC	2019-01	USA	clinical		PDS000051455.10	GCA_005489205.1	SRR8575496	PDT000465797.1	PNUSAS067523	antigen_formula=7:r:1,5,serotype=Infantis
SAMN11116125	USDA-FSIS	2019	USA:CA	environmental/other	Product-Raw-Ground\, Comminuted or Otherwise Nonintact-Pork	PDS000138697.9	GCA_006748285.1	SRR8723164	PDT000477165.2	FSIS11918346	antigen_formula=7:r:1,5,serotype=Infantis
SAMN11132121	CDC	2018-12	USA	clinical		PDS000091389.1	GCA_005664275.1	SRR8731274	PDT000478341.1	PNUSAS069447	antigen_formula=7:r:1,5,serotype=Infantis
SAMN11191435	United States Food and Drug Administration	2005	USA	environmental/other	food	PDS000055150.1	GCA_009884755.1	SRR10846303	PDT000656032.1	CFSAN077748	antigen_formula=7:r:1,5,serotype=Infantis
SAMN11191436	United States Food and Drug Administration	2005	USA	environmental/other	Not Provided	PDS000055154.1	GCA_009884785.1	SRR10845411	PDT000656012.1	CFSAN077781	antigen_formula=7:r:1,5,serotype=Infantis
SAMN11357597	USDA-FSIS	2019	USA:NY	environmental/other	chicken carcass	PDS000187106.2	GCA_006837565.1	SRR8864218	PDT000486962.2	FSIS11919738	antigen_formula=7:r:1,5,serotype=Infantis
SAMN11358944	CDC		USA	clinical		PDS000050914.3	GCA_005595215.1	SRR8866214	PDT000487084.1	PNUSAS067473	antigen_formula=7:r:1,5,serotype=Infantis
SAMN11404274	CDC	2019-01	USA	clinical		PDS000074034.3	GCA_005747195.1	SRR8888389	PDT000489479.1	PNUSAS068143	antigen_formula=7:r:1,5,serotype=Infantis
SAMN11419486	CDC	2019-03	USA	clinical		PDS000049425.3	GCA_005747495.1	SRR8899117	PDT000490458.1	PNUSAS072594	antigen_formula=7:r:1,5,serotype=Infantis
SAMN11456511	USDA-FSIS	2019	USA:MO	environmental/other	Product-Raw-Ground\, Comminuted or Otherwise Nonintact-Pork	PDS000047115.2	GCA_006750655.1	SRR8924514	PDT000491520.2	FSIS11919903	antigen_formula=7:r:1,5,serotype=Infantis
SAMN11492695	PHE	2019-04	United Kingdom: United Kingdom	clinical	human	PDS000064811.2	GCA_007536085.1	SRR8952508	PDT000495456.1	728347	antigen_formula=7:r:1,5,serotype=Infantis
SAMN11553499	USDA-FSIS	2019	USA:PA	environmental/other	comminuted chicken	PDS000070128.10	GCA_006838345.1	SRR9000510	PDT000497158.2	FSIS11920355	antigen_formula=7:r:1,5,serotype=Infantis
SAMN11582745	CDC	2019-04	USA	clinical		PDS000183373.1	GCA_005517095.1	SRR9019100	PDT000498900.1	PNUSAS075018	antigen_formula=7:r:1,5,serotype=Infantis
SAMN11885466	PHE	2019-05	United Kingdom: United Kingdom	clinical	human	PDS000097077.1	GCA_006396095.1	SRR9153222	PDT000509819.1	745826	antigen_formula=7:r:1,5,serotype=Infantis
SAMN11940217	CDC	2019-04	USA	clinical		PDS000046242.2	GCA_006216085.1	SRR9184978	PDT000517408.1	PNUSAS076176	antigen_formula=7:r:1,5,serotype=Infantis
SAMN11962956	CDC	2019-05	USA	clinical		PDS000066423.1	GCA_006410245.1	SRR9267746	PDT000519993.1	PNUSAS077934	antigen_formula=7:r:1,5,serotype=Infantis
SAMN12009173	PHE	2019-05	United Kingdom: United Kingdom	clinical	human	PDS000137628.1	GCA_006403735.1	SRR9261123	PDT000519516.1	752144	antigen_formula=7:r:1,5,serotype=Infantis
SAMN12041584	USDA-FSIS	2019	USA:TX	environmental/other	Product-Raw-Intact-Siluriformes	PDS000046533.8	GCA_006429715.1	SRR9289518	PDT000522016.1	FSIS11921837	antigen_formula=7:r:1,5,serotype=Infantis
SAMN12097925	Hamidreza Sodagari, Murdoch University	2018-06	Australia: Perth	environmental/other	Retail table eggs	PDS000050596.2	GCA_008362965.1		PDT000584671.1	RS43-4	antigen_formula=7:r:1,5,serotype=Infantis
SAMN12137517	PHE	2019-06	United Kingdom: United Kingdom	clinical	human	PDS000116007.3	GCA_007537215.1	SRR9595252	PDT000532571.1	761617	antigen_formula=7:r:1,5,serotype=Infantis
SAMN12249832	CDC	2019-06	USA	clinical		PDS000075101.1	GCA_007620775.1	SRR9667689	PDT000540535.1	PNUSAS082678	antigen_formula=7:r:1,5,serotype=Infantis
SAMN12307545	USDA-FSIS	2019	USA:FL	environmental/other	animal-cattle-dairy cow	PDS000097635.2	GCA_007700985.1	SRR9715837	PDT000545985.1	FSIS11922859	antigen_formula=7:r:1,5,serotype=Infantis
SAMN12349821	CDC	2019-07	USA	clinical		PDS000048482.1	GCA_007731405.1	SRR9822750	PDT000548029.1	PNUSAS084542	antigen_formula=7:r:1,5,serotype=Infantis
SAMN12414030	CDC	2019-06	USA	clinical		PDS000115416.2	GCA_007875085.1	SRR9860581	PDT000551293.1	PNUSAS083448	antigen_formula=7:r:1,5,serotype=Infantis
SAMN12421777	USDA-FSIS	2019	USA:MD	environmental/other	animal-chicken-young chicken	PDS000079497.1	GCA_007886005.1	SRR9879923	PDT000553388.1	FSIS11922889	antigen_formula=7:r:1,5,serotype=Infantis
SAMN12573511	PHE	2019-07	United Kingdom: United Kingdom	clinical	human	PDS000051578.3	GCA_011635395.1	SRR9968531	PDT000564313.1	786635	antigen_formula=7:r:1,5,serotype=Infantis
SAMN12644096	CDC	2019-07	USA	clinical		PDS000054025.2	GCA_008194925.1	SRR10026518	PDT000574468.1	PNUSAS093508	antigen_formula=7:r:1,5,serotype=Infantis
SAMN12648175	CDC	2019-08	USA	clinical		PDS000051346.4	GCA_008241505.1	SRR10031163	PDT000575238.1	PNUSAS093866	antigen_formula=7:r:1,5,serotype=Infantis
SAMN12684481	USDA-FSIS	2019	USA:GA	environmental/other	chicken carcass	PDS000184419.7	GCA_008301405.1	SRR10061004	PDT000579230.1	FSIS31902555	antigen_formula=7:r:1,5,serotype=Infantis
SAMN12708773	CDC	2019-08	USA	clinical		PDS000050601.9	GCA_008355585.1	SRR10079564	PDT000581355.1	PNUSAS096264	antigen_formula=7:r:1,5,serotype=Infantis
SAMN12768400	USDA-FSIS	2019	USA:NC	environmental/other	animal-chicken-young chicken	PDS000095625.1	GCA_008564995.1	SRR10126655	PDT000587219.1	FSIS11924523	antigen_formula=7:r:1,5,serotype=Infantis
SAMN12772799	CDC	2019-08	USA	clinical		PDS000182268.1	GCA_008594225.1	SRR10130076	PDT000587643.1	PNUSAS098861	antigen_formula=7:r:1,5,serotype=Infantis
SAMN12868843	PHE	2019-09	United Kingdom: United Kingdom	clinical	human	PDS000113590.1	GCA_008766315.1	SRR10198891	PDT000596059.1	804352	antigen_formula=7:r:1,5,serotype=Infantis
SAMN12924292	PHE	2019-09	United Kingdom: United Kingdom	clinical	human	PDS000054748.2	GCA_008864225.1	SRR10236702	PDT000601995.1	812272	antigen_formula=7:r:1,5,serotype=Infantis
SAMN12984342	CDC	2019-09	USA	clinical		PDS000052593.1	GCA_008920655.1	SRR10239041	PDT000602182.1	PNUSAS105578	antigen_formula=7:r:1,5,serotype=Infantis
SAMN13002624	PHE	2019-09	United Kingdom: United Kingdom	clinical	human	PDS000108921.1	GCA_008999995.1	SRR10254201	PDT000603905.1	814850	antigen_formula=7:r:1,5,serotype=Infantis
SAMN13002663	PHE	2019-09	United Kingdom: United Kingdom	clinical	human	PDS000051836.3	GCA_009001665.1	SRR10254284	PDT000603977.1	815519	antigen_formula=7:r:1,5,serotype=Infantis
SAMN13003126	CDC	2019-09	USA	clinical		PDS000052870.1	GCA_008970905.1	SRR10254706	PDT000603707.1	PNUSAS107152	antigen_formula=7:r:1,5,serotype=Infantis
SAMN13020340	CDC	2019-09	USA	clinical		PDS000054622.7	GCA_009114445.1	SRR10269936	PDT000604934.1	PNUSAS108110	antigen_formula=7:r:1,5,serotype=Infantis
SAMN13153270	CDC	2019-10	USA	clinical		PDS000055192.1	GCA_009415065.1	SRR10360075	PDT000620101.1	PNUSAS112529	antigen_formula=7:r:1,5,serotype=Infantis
SAMN13186319	CDC	2019-10	USA	clinical		PDS000060874.2	GCA_009547795.1	SRR10389106	PDT000623204.1	PNUSAS113628	antigen_formula=7:r:1,5,serotype=Infantis
SAMN13293484	PHE	2019-10	United Kingdom: United Kingdom	clinical	human	PDS000056479.4	GCA_010886395.1	SRR10454579	PDT000628818.1	836993	antigen_formula=7:r:1,5,serotype=Infantis
SAMN13527233	Dr. Mariam Siala, Veterinary Research Center of Sfax, Sfax, Tunisia	2016	Tunisia	environmental/other	poultry	PDS000137623.1	GCA_010437295.1	SRR10665540	PDT000643474.1	CFSAN072811	antigen_formula=7:r:1,5,serotype=Infantis
SAMN13616076	PHE	2019-12	United Kingdom: United Kingdom	clinical	human	PDS000158718.1	GCA_010524295.1	SRR10718490	PDT000646872.1	854873	antigen_formula=7:r:1,5,serotype=Infantis
SAMN13672825	CDC	2019-10	USA	clinical		PDS000126582.2	GCA_010382705.1	SRR10759715	PDT000649624.1	PNUSAS124698	antigen_formula=7:r:1,5,serotype=Infantis
SAMN13719582	Universidad Nacional Autonoma de Mexico | Facultad de Medicina Veterinaria y Zootecnia | Departamento de Medicina Preventiva y Salud Publica	2019-07-08	Mexico	environmental/other	lake	PDS000107936.1	GCA_010801765.1	SRR10824937	PDT000654588.1	MPSPSA1934-1	antigen_formula=7:r:1,5,serotype=Infantis
SAMN13832406	United States Food and Drug Administration|Office of Regulatory Affairs|Pacific Northwest Laboratory	1999-11-02	USA	environmental/other	roasted roll up	PDS000078706.4	GCA_010708195.1	SRR10875923	PDT000660235.1	FDA38947	antigen_formula=7:r:1,5,serotype=Infantis
SAMN13870237	CDC	2019-11	USA	clinical		PDS000199592.1	GCA_011210845.1	SRR10901315	PDT000663867.1	PNUSAS129393	antigen_formula=7:r:1,5,serotype=Infantis
SAMN13871629	CDC	2016-12	USA	clinical		PDS000063858.1	GCA_011210565.1	SRR10902648	PDT000664121.1	2016AM-2798	antigen_formula=7:r:1,5,serotype=Infantis
SAMN13874146	CDC	2019-12	USA	clinical		PDS000084381.6	GCA_011263295.1	SRR10904826	PDT000664269.1	PNUSAS129553	antigen_formula=7:r:1,5,serotype=Infantis
SAMN13874238	CDC	2019-12	USA	clinical		PDS000131950.1	GCA_011211285.1	SRR10904953	PDT000664310.1	PNUSAS129634	antigen_formula=7:r:1,5,serotype=Infantis
SAMN13978551		2019	Serbia: Kraljevo		farm	PDS000074190.3	GCA_013378415.1		PDT000782193.1	8418/2948	antigen_formula=7:r:1,5,serotype=Infantis
SAMN14271278	USDA-FSIS	2020	USA:NE	environmental/other	Product-Raw-Ground\, Comminuted or Otherwise Nonintact-Pork	PDS000083027.2	GCA_011387575.1	SRR11232367	PDT000703375.1	FSIS12029039	antigen_formula=7:r:1,5,serotype=Infantis
SAMN14338032	CDC	2020-03	USA	clinical		PDS000060277.14	GCA_011468675.1	SRR11273409	PDT000707807.1	PNUSAS137832	antigen_formula=7:r:1,5,serotype=Infantis
SAMN14381824	USDA-FSIS	2020	USA:NC	environmental/other	Product-Raw-Ground\, Comminuted or Otherwise Nonintact-Pork	PDS000121021.1	GCA_011710535.1	SRR11311367	PDT000709736.1	FSIS32003448	antigen_formula=7:r:1,5,serotype=Infantis
SAMN14420840	PHE	2020-03	United Kingdom: United Kingdom	clinical	human	PDS000100677.12	GCA_011725995.1	SRR11363628	PDT000711530.1	903358	antigen_formula=7:r:1,5,serotype=Infantis
SAMN14470113	CDC	2020-03	USA	clinical		PDS000061492.1	GCA_011765115.1	SRR11434672	PDT000714856.1	PNUSAS140016	antigen_formula=7:r:1,5,serotype=Infantis
SAMN14485905	CDC	2020-03	USA	clinical		PDS000199259.1	GCA_011770635.1	SRR11448898	PDT000716764.1	PNUSAS140154	antigen_formula=7:r:1,5,serotype=Infantis
SAMN14535131	PHE	2020-03	United Kingdom: United Kingdom	clinical	human	PDS000157548.1	GCA_012042135.1	SRR11479069	PDT000718599.1	917839	antigen_formula=7:r:1,5,serotype=Infantis
SAMN14539426	PHE	2020-03	United Kingdom: United Kingdom	clinical	human	PDS000141973.1	GCA_012040055.1	SRR11483198	PDT000718734.1	918361	antigen_formula=7:r:1,5,serotype=Infantis
SAMN14591479	CDC	2020-03	USA	clinical		PDS000064145.1	GCA_012280735.1	SRR11534368	PDT000721962.1	PNUSAS141629	antigen_formula=7:r:1,5,serotype=Infantis
SAMN14681089	USDA-FSIS	2020	USA:VA	environmental/other	animal-chicken-young chicken	PDS000085091.5	GCA_014581275.1	SRR11601058	PDT000725573.1	FSIS12029972	antigen_formula=7:r:1,5,serotype=Infantis
SAMN14681161	USDA-FSIS	2020	USA:TX	environmental/other	Product-Raw-Ground\, Comminuted or Otherwise Nonintact-Pork	PDS000099334.1	GCA_014581475.1	SRR11600316	PDT000725401.1	FSIS22027859	antigen_formula=7:r:1,5,serotype=Infantis
SAMN14833471	CDC	2020-04	USA	clinical		PDS000085526.3	GCA_014562575.1	SRR11679719	PDT000730718.1	PNUSAS143257	antigen_formula=7:r:1,5,serotype=Infantis
SAMN14944013	USDA-FSIS	2020	USA:IL	environmental/other	Product-Raw-Ground\, Comminuted or Otherwise Nonintact-Pork	PDS000073454.2	GCA_013120695.1	SRR11805695	PDT000739559.1	FSIS22027972	antigen_formula=7:r:1,5,serotype=Infantis
SAMN14998588	CDC	2020-05	USA	clinical		PDS000065055.2	GCA_013159765.1	SRR11831609	PDT000744389.1	PNUSAS145087	antigen_formula=7:r:1,5,serotype=Infantis
SAMN15353773	CDC	2020-06	USA	clinical		PDS000065341.4	GCA_013663135.1	SRR12077264	PDT000770873.1	PNUSAS149109	antigen_formula=7:r:1,5,serotype=Infantis
SAMN15408326	CDC	2020-06	USA	clinical		PDS000084924.5	GCA_013613795.1	SRR12121576	PDT000774460.1	PNUSAS150624	antigen_formula=7:r:1,5,serotype=Infantis
SAMN15599886	CDC	2020-07	USA	clinical		PDS000075181.1	GCA_013553175.1	SRR12286922	PDT000794578.1	PNUSAS154816	antigen_formula=7:r:1,5,serotype=Infantis
SAMN15666302	CRIE		Russia	clinical		PDS000123605.1	GCA_014334195.1		PDT000826650.1	SLR1_7966	antigen_formula=7:r:1,5,serotype=Infantis
SAMN15690267	CDC	2020-07	USA	clinical		PDS000096051.2	GCA_014047305.1	SRR12362162	PDT000800042.1	PNUSAS157028	antigen_formula=7:r:1,5,serotype=Infantis
SAMN15731431	CDC	2020-06	USA	clinical		PDS000115651.2	GCA_014064555.1	SRR12389156	PDT000802201.1	PNUSAS158014	antigen_formula=7:r:1,5,serotype=Infantis
SAMN15739189	PHE	2020-07	United Kingdom: United Kingdom	clinical	human	PDS000066720.42	GCA_014095955.1	SRR12396153	PDT000803152.2	968771	antigen_formula=7:r:1,5,serotype=Infantis
SAMN15800758	CDC	2020-07	USA	clinical		PDS000107940.1	GCA_014171115.1	SRR12435792	PDT000807709.1	PNUSAS160109	antigen_formula=7:r:1,5,serotype=Infantis
SAMN15819199	CDC	2020-07	USA	clinical		PDS000070230.1	GCA_014206415.1	SRR12453916	PDT000810004.1	PNUSAS160458	antigen_formula=7:r:1,5,serotype=Infantis
SAMN16055883	CDC	2020-08	USA	clinical		PDS000123661.2	GCA_014473755.1	SRR12586207	PDT000829726.1	PNUSAS165114	antigen_formula=7:r:1,5,serotype=Infantis
SAMN16122018	USDA-FSIS	2020	USA:VA	environmental/other	comminuted beef	PDS000072087.4	GCA_014534895.1	SRR12630733	PDT000835692.1	FSIS22029258	antigen_formula=7:r:1,5,serotype=Infantis
SAMN16272189	USDA-FSIS	2020	USA:MA	environmental/other	comminuted chicken	PDS000122790.1	GCA_014767695.1	SRR12717964	PDT000847647.1	FSIS22029291	antigen_formula=7:r:1,5,serotype=Infantis
SAMN16337413	PHE	2020-09	United Kingdom: United Kingdom	clinical	human	PDS000108317.3	GCA_015190945.1	SRR12762325	PDT000852296.1	993678	antigen_formula=7:r:1,5,serotype=Infantis
SAMN16364192	PHE	2020-08	United Kingdom: United Kingdom	environmental/other	animal	PDS000073011.2	GCA_015133135.1	SRR12770039	PDT000854949.1	980472	antigen_formula=7:r:1,5,serotype=Infantis
SAMN16411109	PHE	2020-09	United Kingdom: United Kingdom	clinical	human	PDS000073469.9	GCA_014916095.1	SRR12806919	PDT000859487.1	997048	antigen_formula=7:r:1,5,serotype=Infantis
SAMN16532588	USDA-FSIS	2020	USA:TX	environmental/other	comminuted beef	PDS000074153.3	GCA_014946475.1	SRR12884609	PDT000865573.1	FSIS12034721	antigen_formula=7:r:1,5,serotype=Infantis
SAMN16559229	United States Food and Drug Administration	2014	USA	environmental/other	chicken feces	PDS000074309.4	GCA_015005255.1	SRR12901903	PDT000867972.1	CFSAN107146	antigen_formula=7:r:1,5,serotype=Infantis
SAMN16559750	United States Food and Drug Administration	2013	USA	environmental/other	soy glycine max	PDS000106150.5	GCA_015004955.1	SRR12903412	PDT000868401.1	CFSAN107129	antigen_formula=7:r:1,5,serotype=Infantis
SAMN16634374	United States Food and Drug Administration	2014	USA	environmental/other	pig snout	PDS000074994.3	GCA_015223515.1	SRR12971246	PDT000877378.1	CFSAN107167	antigen_formula=7:r:1,5,serotype=Infantis
SAMN16729108	PHE	2020-11	United Kingdom: United Kingdom	environmental/other	other	PDS000075942.1	GCA_015448685.1	SRR13020572	PDT000888291.1	1021740	antigen_formula=7:r:1,5,serotype=Infantis
SAMN16729110	PHE	2020-11	United Kingdom: United Kingdom	environmental/other	animal	PDS000075940.1	GCA_015448285.1	SRR13020587	PDT000888297.1	1021706	antigen_formula=7:r:1,5,serotype=Infantis
SAMN16929635	PHAC	2017-10-02	Canada	clinical	stool	PDS000103860.1	GCA_015868865.1	SRR13220791	PDT000906224.1	PNCS013645	antigen_formula=7:r:1,5,serotype=Infantis
SAMN16955899	CDC	2020-10	USA	clinical		PDS000076988.2	GCA_015878545.1	SRR13166762	PDT000900999.1	PNUSAS182742	antigen_formula=7:r:1,5,serotype=Infantis
SAMN16970700	PHAC	2017-11-17	Canada	clinical	stool	PDS000101222.1	GCA_016021975.1	SRR13243600	PDT000912493.1	PNCS013746	antigen_formula=7:r:1,5,serotype=Infantis
SAMN17043287	CDC	2020-10	USA	clinical		PDS000077142.2	GCA_015907785.1	SRR13234029	PDT000908164.1	PNUSAS184262	antigen_formula=7:r:1,5,serotype=Infantis
SAMN17115240	CDC	2020-11	USA	clinical		PDS000079943.6	GCA_016133705.1	SRR13273149	PDT000919117.1	PNUSAS185106	antigen_formula=7:r:1,5,serotype=Infantis
SAMN17128054	United States Food and Drug Administration	2017	USA	environmental/other	chicken carcass	PDS000078491.1	GCA_016220425.1	SRR13277022	PDT000919367.1	CFSAN107239	antigen_formula=7:r:1,5,serotype=Infantis
SAMN17128497	United States Food and Drug Administration	2016	USA	clinical	feces	PDS000140572.1	GCA_016230965.1	SRR13277467	PDT000919645.1	CFSAN107229	antigen_formula=7:r:1,5,serotype=Infantis
SAMN17153955	PHE	2020-12	United Kingdom: United Kingdom	clinical	human	PDS000078466.1	GCA_016438845.1	SRR13306476	PDT000925509.1	1052039	antigen_formula=7:r:1,5,serotype=Infantis
SAMN17171074	United States Food and Drug Administration	2017	USA	clinical	fecal swab	PDS000078459.1	GCA_016437405.1	SRR13313289	PDT000925563.1	CFSAN107261	antigen_formula=7:r:1,5,serotype=Infantis
SAMN17257874	PHAC	2012-01-23	Canada	clinical		PDS000079390.1	GCA_017248655.1	SRR13497654	PDT000939079.1	PNCS007291	antigen_formula=7:r:1,5,serotype=Infantis
SAMN17383779	CDC	2020-12	USA	clinical		PDS000125069.1	GCA_016726905.1	SRR13483593	PDT000938317.1	PNUSAS189349	antigen_formula=7:r:1,5,serotype=Infantis
SAMN17505197	USDA-FSIS	2020	USA:GA	environmental/other	comminuted chicken	PDS000079450.1	GCA_017236405.1	SRR13510829	PDT000939807.1	FSIS32104559	antigen_formula=7:r:1,5,serotype=Infantis
SAMN17516059	A. Szmolka, Center for Agricultural Research, Budapest; Hungary	2016	Hungary	environmental/other	broiler, faeces	PDS000082140.1	GCA_016943555.1	SRR13514232	PDT000972057.1
SAMN17516060	A. Szmolka, Center for Agricultural Research, Budapest; Hungary	2016	Hungary	environmental/other	broiler, neckskin	PDS000082132.1	GCA_016944835.1	SRR13514175	PDT000972000.1
SAMN17516063	A. Szmolka, Center for Agricultural Research, Budapest; Hungary	2016	Hungary	environmental/other	broiler, faeces	PDS000082137.3	GCA_016945475.1	SRR13514142	PDT000971967.1		antigen_formula=7:r:1,5,serotype=Infantis
SAMN17516084	A. Szmolka, Center for Agricultural Research, Budapest; Hungary	2018	Hungary	environmental/other	broiler, caecum	PDS000082124.1	GCA_016945035.1	SRR13514168	PDT000971993.1		antigen_formula=7:r:1,5,serotype=Infantis
SAMN17516087	A. Szmolka, Center for Agricultural Research, Budapest; Hungary	2018	Hungary	environmental/other	broiler, caecum	PDS000082138.1	GCA_016945055.1	SRR13514165	PDT000971990.1
SAMN17516101	A. Szmolka, Center for Agricultural Research, Budapest; Hungary	2012	Hungary	clinical	human	PDS000018208.4	GCA_016945235.1	SRR13514149	PDT000971974.1		antigen_formula=7:r:1,5,serotype=Infantis
SAMN17709534	USDA-FSIS	2021	USA:MA	environmental/other	comminuted chicken	PDS000113165.1	GCA_017182995.1	SRR13589110	PDT000944622.1	FSIS32104633	antigen_formula=7:r:1,5,serotype=Infantis
SAMN17764451	PHE	2021-01	United Kingdom: United Kingdom	clinical	human	PDS000141967.1	GCA_017147695.1	SRR13614783	PDT000947298.1	1080526	antigen_formula=7:r:1,5,serotype=Infantis
SAMN17897949	USDA-FSIS	2021	USA:NC	environmental/other	comminuted chicken	PDS000120913.1	GCA_017032155.1	SRR13697443	PDT000954831.1	FSIS12137750	antigen_formula=7:r:1,5,serotype=Infantis
SAMN18051634	PHAC	2017	Canada	clinical	stool	PDS000091871.1	GCA_019007945.1	SRR14882919	PDT001075900.1	PNCS003079	antigen_formula=7:r:1,5,serotype=Infantis
SAMN18076436	PHE	2021-02	United Kingdom: United Kingdom	clinical	human	PDS000091397.53	GCA_017102845.1	SRR13796438	PDT000974058.1	1108478	antigen_formula=7:r:1,5,serotype=Infantis
SAMN18266709	CDC	2021-02	USA	clinical		PDS000083266.1	GCA_017333925.1	SRR13943446	PDT000983689.1	PNUSAS194677	antigen_formula=7:r:1,5,serotype=Infantis
SAMN18527565	USDA-FSIS	2021	USA:GA	environmental/other	Product-Raw-Ground\, Comminuted or Otherwise Nonintact-Pork	PDS000083862.1	GCA_017612195.1	SRR14094605	PDT000993055.1	FSIS22130871	antigen_formula=7:r:1,5,serotype=Infantis
SAMN18618424		2017	Australia	clinical		PDS000084313.4	GCA_017798665.1	SRR14143708	PDT000998910.1	AUSMDU00006635	antigen_formula=7:r:1,5,serotype=Infantis
SAMN18618433		2017	Australia	clinical		PDS000084296.6	GCA_017867565.1	SRR14143698	PDT000998900.1	AUSMDU00007173	antigen_formula=7:r:1,5,serotype=Infantis
SAMN18879982	CDC	2021-04	USA	clinical		PDS000085525.1	GCA_018186615.1	SRR14333439	PDT001015211.1	PNUSAS199475	antigen_formula=7:r:1,5,serotype=Infantis
SAMN19012497	Pennsylvania State University	2018	Pakistan	environmental/other	stool	PDS000085537.1	GCA_018277845.1	SRR14421694	PDT001018665.1	FMBL10	antigen_formula=7:r:1,5,serotype=Infantis
SAMN19012499	Pennsylvania State University	2018	Pakistan	environmental/other	stool	PDS000101017.1	GCA_018277225.1	SRR14421782	PDT001018697.1	FMBL19	antigen_formula=7:r:1,5,serotype=Infantis
SAMN19289050	CDC	2021-04	USA	clinical		PDS000091223.3	GCA_018467225.1	SRR14608387	PDT001043729.1	PNUSAS202647	antigen_formula=7:r:1,5,serotype=Infantis
SAMN19414275	USDA-FSIS	2021	USA:GA	environmental/other	raw intact chicken	PDS000098565.4	GCA_018601755.1	SRR14682907	PDT001049846.1	FSIS32105230	antigen_formula=7:r:1,5,serotype=Infantis
SAMN19593215		2021-05	USA	clinical		PDS000091383.3	GCA_018774725.1	SRR14748472	PDT001062963.1	PNUSAS204958	antigen_formula=7:r:1,5,serotype=Infantis
SAMN19652398	PHE	2007-11	United Kingdom	clinical	food	PDS000085358.2	GCA_018843675.1	SRR14774719	PDT001066399.1	hPHE_7	antigen_formula=7:r:1,5,serotype=Infantis
SAMN19652412	PHE	2003-09	United Kingdom	clinical	food	PDS000091387.1	GCA_018843635.1	SRR14774721	PDT001066401.1	hPHE_60	antigen_formula=7:r:1,5,serotype=Infantis
SAMN19652413	PHE	2004-05	United Kingdom	clinical	human	PDS000091390.1	GCA_018841215.1	SRR14774830	PDT001066510.1	hPHE_48	antigen_formula=7:r:1,5,serotype=Infantis
SAMN19652416	PHE	2004-08	United Kingdom	clinical	human	PDS000074019.6	GCA_018841435.1	SRR14774821	PDT001066501.1	hPHE_58	antigen_formula=7:r:1,5,serotype=Infantis
SAMN19652424	PHE	2006-08	United Kingdom	clinical	human	PDS000109846.4	GCA_018843175.1	SRR14774740	PDT001066420.1	hPHE_30	antigen_formula=7:r:1,5,serotype=Infantis
SAMN19652447	PHE	2009-04	United Kingdom	clinical	human	PDS000091391.1	GCA_018841135.1	SRR14774832	PDT001066512.1	hPHE_210	antigen_formula=7:r:1,5,serotype=Infantis
SAMN19652531	PHE	2013-09	United Kingdom	clinical	human	PDS000096922.1	GCA_018842255.1	SRR14774777	PDT001066457.1	hPHE_161	antigen_formula=7:r:1,5,serotype=Infantis
SAMN19652550	PHE	2001-08	United Kingdom	clinical	human	PDS000091402.1	GCA_018841115.1	SRR14774835	PDT001066515.1	hPHE_102	antigen_formula=7:r:1,5,serotype=Infantis
SAMN19652557	PHE	2002-10	United Kingdom	clinical	human	PDS000091398.1	GCA_018844595.1	SRR14774673	PDT001066353.1	hPHE_111	antigen_formula=7:r:1,5,serotype=Infantis
SAMN19658827	PHE	2021-05	United Kingdom: United Kingdom	clinical	human	PDS000092557.1	GCA_018839195.1	SRR14782968	PDT001066655.1	1194862	antigen_formula=7:r:1,5,serotype=Infantis
SAMN19697350	CDC	2021-06	USA	clinical		PDS000123022.1	GCA_018938755.1	SRR14810345	PDT001069811.1	PNUSAS206540	antigen_formula=7:r:1,5,serotype=Infantis
SAMN19801305	CDC	2021-06	USA	clinical		PDS000094078.1	GCA_018987905.1	SRR14875741	PDT001074853.1	PNUSAS207772	antigen_formula=7:r:1,5,serotype=Infantis
SAMN20304972	USDA-FSIS	2021	USA:NC	environmental/other	raw intact chicken	PDS000137700.3	GCA_019280955.1	SRR15192301	PDT001092503.1	FSIS22132003	antigen_formula=7:r:1,5,serotype=Infantis
SAMN20396438	United States Food and Drug Administration| Office of Regulatory Affairs| Irvine Human and Animal Food Laboratory	2021	USA	environmental/other	environmental swab sponge	PDS000095989.2	GCA_019344695.1	SRR15245538	PDT001096170.1	FDA1165060-S095-001	antigen_formula=7:r:1,5,serotype=Infantis
SAMN20521766	CDC	2021-07	USA	clinical		PDS000113504.2	GCA_019561215.1	SRR15324150	PDT001101731.1	PNUSAS216992	antigen_formula=7:r:1,5,serotype=Infantis
SAMN20521825	CDC	2021-07	USA	clinical		PDS000170118.1	GCA_019559155.1	SRR15326439	PDT001101835.1	PNUSAS217051	antigen_formula=7:r:1,5,serotype=Infantis
SAMN20571094	CDC	2021-07	USA	clinical		PDS000152465.1	GCA_019472505.1	SRR15345379	PDT001104377.1	PNUSAS217869	antigen_formula=7:r:1,5,serotype=Infantis
SAMN20571099	CDC	2021-07	USA	clinical		PDS000097083.1	GCA_019472545.1	SRR15345833	PDT001104379.1	PNUSAS217867	antigen_formula=7:r:1,5,serotype=Infantis
SAMN20603143	CDC	2021-07	USA	clinical		PDS000094065.9	GCA_019481105.1	SRR15361674	PDT001103815.1	PNUSAS218526	antigen_formula=7:r:1,5,serotype=Infantis
SAMN20840725	CDC	2021-08	USA	clinical		PDS000192037.1	GCA_019892195.1	SRR15445874	PDT001110825.1	PNUSAS220357	antigen_formula=7:r:1,5,serotype=Infantis
SAMN20934367		2021-07	USA	clinical		PDS000096415.2	GCA_019736515.1	SRR15571276	PDT001115471.1	PNUSAS222625	antigen_formula=7:r:1,5,serotype=Infantis
SAMN20977398	USDA-FSIS	2021	USA:NC	environmental/other	comminuted chicken	PDS000095162.1	GCA_019772475.1	SRR15614015	PDT001116938.1	FSIS12142011	antigen_formula=7:r:1,5,serotype=Infantis
SAMN20980434	USDA-FSIS	2021	USA:TX	environmental/other	comminuted beef	PDS000095158.2	GCA_019773935.1	SRR15613652	PDT001116863.1	FSIS12142105	antigen_formula=7:r:1,5,serotype=Infantis
SAMN21161573	CDC	2021-08	USA	clinical		PDS000095287.1	GCA_019834305.1	SRR15680218	PDT001120754.1	PNUSAS224588	antigen_formula=7:r:1,5,serotype=Infantis
SAMN21250567	USDA-FSIS	2021	USA:OH	environmental/other	product-raw-intact-beef	PDS000095565.3	GCA_019896415.1	SRR15736185	PDT001125085.1	FSIS32105527	antigen_formula=7:r:1,5,serotype=Infantis
SAMN21371013	University of Ibadan | Department of Microbiology	2012	Nigeria	environmental/other	feces	PDS000095875.2	GCA_019931995.1	SRR15833393	PDT001127614.1	LZ125_002	antigen_formula=7:r:1,5,serotype=Infantis
SAMN21423939	CDC	2021-08	USA	clinical		PDS000189025.1	GCA_019995125.1	SRR15886064	PDT001130168.1	PNUSAS227926	antigen_formula=7:r:1,5,serotype=Infantis
SAMN21569193	CDC	2021-09	USA	clinical		PDS000101939.1	GCA_020115295.1	SRR16021945	PDT001136341.1	PNUSAS230495	antigen_formula=7:r:1,5,serotype=Infantis
SAMN22822631	USDA-FSIS	2021	USA:OK	environmental/other	Animal-Chicken-Young Chicken (cecal)	PDS000179719.1	GCA_020711735.1	SRR16680954	PDT001166872.1	FSIS12106541	antigen_formula=7:r:1,5,serotype=Infantis
SAMN22824524	CDC	2021-10	USA	clinical		PDS000183122.1	GCA_020717765.1	SRR16684209	PDT001167112.1	PNUSAS241292	antigen_formula=7:r:1,5,serotype=Infantis
SAMN23099042	USDA-FSIS	2021	USA:NC	environmental/other	Animal-Chicken-Young Chicken (cecal)	PDS000120610.2	GCA_020864745.1	SRR16931955	PDT001174088.1	FSIS12106729	antigen_formula=7:r:1,5,serotype=Infantis
SAMN23168049		2021-10	USA	clinical		PDS000117313.1	GCA_020955335.1	SRR16952070	PDT001175566.1	PNUSAS244684	antigen_formula=7:r:1,5,serotype=Infantis
SAMN23442717		2021-10	USA	clinical		PDS000119545.8	GCA_020986665.1	SRR17041150	PDT001184945.1	PNUSAS246893	antigen_formula=7:r:1,5,serotype=Infantis
SAMN23704689		2021-11	USA	clinical		PDS000101021.1	GCA_021070505.1	SRR17143269	PDT001197199.1	PNUSAS248642	antigen_formula=7:r:1,5,serotype=Infantis
SAMN24042864	PHAC	2017-08-15	Canada	clinical	stool	PDS000108179.2	GCA_021212235.1	SRR17239829	PDT001203615.1	PNCS008192	antigen_formula=7:r:1,5,serotype=Infantis
SAMN24114978	Not Collected	2016	USA	clinical	Not Collected	PDS000103790.1	GCA_021722015.1	SRR17247171	PDT001232424.1	18-038873-082	antigen_formula=7:r:1,5,serotype=Infantis
SAMN24115032	Not Collected	2014	USA	clinical	Not Collected	PDS000103798.1	GCA_021718575.1	SRR17247214	PDT001232467.1	19-021048-006	antigen_formula=7:r:1,5,serotype=Infantis
SAMN24115056	Not Collected	2016	USA	clinical	Not Collected	PDS000103800.1	GCA_021719735.1	SRR17247156	PDT001232409.1	19-021048-032	antigen_formula=7:r:1,5,serotype=Infantis
SAMN24477504	CDC	2021-12	USA	clinical		PDS000102094.3	GCA_021313615.1	SRR17373520	PDT001213017.1	PNUSAS252311	antigen_formula=7:r:1,5,serotype=Infantis
SAMN25553399		2022-01	USA	clinical		PDS000138714.1	GCA_021825325.1	SRR17843529	PDT001235838.1	PNUSAS256799	antigen_formula=7:r:1,5,serotype=Infantis
SAMN25596552	CDC	2022-01	USA	clinical		PDS000104181.5	GCA_021884935.1	SRR17857504	PDT001237004.1	PNUSAS256945	antigen_formula=7:r:1,5,serotype=Infantis
SAMN25596646	MN	2021	USA:MN	environmental/other	THIGHS	PDS000184421.1	GCA_021883355.1	SRR17857626	PDT001237042.1	21MN11CB01-S1	antigen_formula=7:r:1,5,serotype=Infantis
SAMN25608800		2011	Slovenia		Broiler	PDS000116025.1	GCA_024995045.1	SRR17880719	PDT001389280.1	S10	antigen_formula=7:r:1,5,serotype=Infantis
SAMN25608808		2012	Slovenia		Broiler	PDS000116017.3	GCA_022117515.1		PDT001246265.1	S19	antigen_formula=7:r:1,5,serotype=Infantis
SAMN25608874		2018	Slovenia		Broiler	PDS000115783.4	GCA_022117685.1		PDT001246266.1	S89	antigen_formula=7:r:1,5,serotype=Infantis
SAMN25608883		2014	Slovenia	clinical		PDS000116014.1	GCA_024995025.1	SRR17880716	PDT001389277.1	S105	antigen_formula=7:r:1,5,serotype=Infantis
SAMN25608888		2011	Slovenia	clinical		PDS000082130.2	GCA_024993175.1	SRR17880812	PDT001389371.1	S110	antigen_formula=7:r:1,5,serotype=Infantis
SAMN25608897		2016	Slovenia	clinical		PDS000116038.1	GCA_024992135.1	SRR17880867	PDT001389426.1	S119	antigen_formula=7:r:1,5,serotype=Infantis
SAMN25608947		2020	Slovenia		Broiler	PDS000116039.1	GCA_024993395.1	SRR17880805	PDT001389364.1	S213	antigen_formula=7:r:1,5,serotype=Infantis
SAMN25653141	NCSU CVM Thakur Lab	2022-01-20	USA:NC	environmental/other	Chicken Wings	PDS000118869.3	GCA_022359145.1	SRR18058278	PDT001252324.1	22NC01CB04-S	antigen_formula=7:r:1,5,serotype=Infantis
SAMN25977801		2022-01	USA	clinical		PDS000105199.1	GCA_022227525.1	SRR18039104	PDT001250052.1	PNUSAS258647	antigen_formula=7:r:1,5,serotype=Infantis
SAMN26310783	USDA-FSIS	2022	USA:AL	environmental/other	Animal-Chicken-Young Chicken (cecal)	PDS000208492.1	GCA_022418545.1	SRR18165205	PDT001255525.1	FSIS12209548	antigen_formula=7:r:1,5,serotype=Infantis
SAMN26506804	CDC	2022-02	USA	clinical		PDS000106163.14	GCA_022505785.1	SRR18256100	PDT001261612.1	PNUSAS260657	antigen_formula=7:r:1,5,serotype=Infantis
SAMN27062755		2022-03	USA	clinical		PDS000138510.1	GCA_022937905.1	SRR18521874	PDT001277033.1	PNUSAS263907	antigen_formula=7:r:1,5,serotype=Infantis
SAMN27357519	USDA-FSIS	2022	USA:FL	environmental/other	comminuted chicken	PDS000176073.1	GCA_022889635.1	SRR18650005	PDT001280068.1	FSIS12210540	antigen_formula=7:r:1,5,serotype=Infantis
SAMN27480522	INTA_Argentina	2012-04-20	Argentina:Entre Rios	environmental/other	feces	PDS000107939.1	GCA_022885985.1	SRR18673663	PDT001280393.1	argen54	antigen_formula=7:r:1,5,serotype=Infantis
SAMN27631994	CDC	2022-03	USA	clinical		PDS000108924.2	GCA_023057315.1	SRR18819298	PDT001290566.1	PNUSAS267034	antigen_formula=7:r:1,5,serotype=Infantis
SAMN28109474	United States Food and Drug Administration| Office of Regulatory Affairs| New York Human and Animal Food Laboratory	2022-03-22	USA	environmental/other	pet food with whitefish	PDS000109225.3	GCA_023306545.1	SRR19117956	PDT001300301.1	FDA1189619-S005-001	antigen_formula=7:r:1,5,serotype=Infantis
SAMN28159767	CDC	2022-04	USA	clinical		PDS000183451.1	GCA_023281765.1	SRR19141993	PDT001302683.1	PNUSAS269601	antigen_formula=7:r:1,5,serotype=Infantis
SAMN28232264	LAPOA/CCA/UFPB	2021	Brazil	environmental/other	dam water	PDS000109761.1	GCA_023363385.1	SRR19186717	PDT001307688.1	C5512TTXL1	antigen_formula=7:r:1,5,serotype=Infantis
SAMN28853750	CDC	2022-05	USA	clinical		PDS000114979.6	GCA_023682185.1	SRR19531536	PDT001322425.1	PNUSAS274597	antigen_formula=7:r:1,5,serotype=Infantis
SAMN28870952	CDC	2022-05	USA	clinical		PDS000167516.1	GCA_023788575.1	SRR19545410	PDT001322812.1	PNUSAS274869	antigen_formula=7:r:1,5,serotype=Infantis
SAMN28885091		2022-05	USA	clinical		PDS000145499.1	GCA_023679295.1	SRR19549712	PDT001322993.1	PNUSAS275229	antigen_formula=7:r:1,5,serotype=Infantis
SAMN29012254	Laboratory for the Evaluation of Products of Animal Origin	2021	Brazil	environmental/other	fresh water stream	PDS000119531.3	GCA_023732295.1	SRR19619692	PDT001327583.1	C4222TTXL2	antigen_formula=7:r:1,5,serotype=Infantis
SAMN29012257	Laboratory for the Evaluation of Products of Animal Origin	2021	Brazil	environmental/other	dam water	PDS000139562.1	GCA_023837315.1	SRR19619723	PDT001327604.1	C4113RVBS1	antigen_formula=7:r:1,5,serotype=Infantis
SAMN29012336	Laboratory for the Evaluation of Products of Animal Origin	2021	Brazil	environmental/other	dam water	PDS000141731.1	GCA_023801295.1	SRR19619738	PDT001327612.1	C3641RVXL1	antigen_formula=7:r:1,5,serotype=Infantis
SAMN29046737	USDA-FSIS	2022	USA:NC	environmental/other	chicken - young chicken carcass rinse (pre-evisceration)	PDS000150600.1	GCA_023726145.1	SRR19658586	PDT001328589.1	FSIS12212270	antigen_formula=7:r:1,5,serotype=Infantis
SAMN29331875	Federal University of Rio de Janeiro|Laboratory of Investigation in Medical Microbiology	2019-11-04	Brazil	environmental/other	fresh water stream	PDS000113281.2	GCA_023902155.1	SRR19844102	PDT001340879.1	W003-35-1	antigen_formula=7:r:1,5,serotype=Infantis
SAMN29332759	Federal University of Rio de Janeiro|Laboratory of Investigation in Medical Microbiology	2020-11-23	Brazil	environmental/other	fresh water stream	PDS000113275.2	GCA_023903175.1	SRR19844363	PDT001341669.1	W027-29-1	antigen_formula=7:r:1,5,serotype=Infantis
SAMN29506783	CDC	2022-06	USA	clinical		PDS000181007.1	GCA_024143645.1	SRR19986433	PDT001352713.1	PNUSAS280967	antigen_formula=7:r:1,5,serotype=Infantis
SAMN29681437	CRIE		Russia	clinical		PDS000113895.2	GCA_025064415.1	SRR20212640	PDT001360043.1	SLFE_9403	antigen_formula=7:r:1,5,serotype=Infantis
SAMN29681444	CRIE		Russia	clinical		PDS000113895.2	GCA_024292625.1	SRR20212633	PDT001360036.1	SLFE_9444	antigen_formula=7:r:1,5,serotype=Infantis
SAMN29681472	CRIE		Russia	clinical		PDS000134511.1	GCA_028168305.1	SRR20212570	PDT001359973.1	SLFE_9603	antigen_formula=7:r:1,5,serotype=Infantis
SAMN29681480	CRIE		Russia	clinical		PDS000101980.4	GCA_028168285.1	SRR20212560	PDT001359963.1	SLFE_9651	antigen_formula=7:r:1,5,serotype=Infantis
SAMN29681486	CRIE		Russia	clinical		PDS000113868.2	GCA_024297705.1	SRR20212553	PDT001359956.1	SLFE_9670	antigen_formula=7:r:1,5,serotype=Infantis
SAMN29681496	CRIE		Russia	clinical		PDS000116170.1	GCA_024283115.1	SRR20212519	PDT001359922.1	SLFE_9717	antigen_formula=7:r:1,5,serotype=Infantis
SAMN29681512	CRIE		Russia	clinical		PDS000113869.3	GCA_028168445.1	SRR20212502	PDT001359905.1	SLFE_9816	antigen_formula=7:r:1,5,serotype=Infantis
SAMN29681514	CRIE		Russia	clinical		PDS000101980.4	GCA_024297665.1	SRR20212500	PDT001359903.1	SLFE_9818	antigen_formula=7:r:1,5,serotype=Infantis
SAMN29681517	CRIE		Russia	clinical		PDS000113177.6	GCA_024283135.1	SRR20212496	PDT001359899.1	SLR4_6731	antigen_formula=7:r:1,5,serotype=Infantis
SAMN30132674	CDC	2022-07	USA	clinical		PDS000138163.2	GCA_024535755.1	SRR20814366	PDT001378350.1	PNUSAS288544	antigen_formula=7:r:1,5,serotype=Infantis
SAMN30345513	USDA-FSIS	2022	USA:IL	environmental/other	raw intact chicken	PDS000153458.2	GCA_024973755.1	SRR21085096	PDT001390526.1	FSIS12213704	antigen_formula=7:r:1,5,serotype=Infantis
SAMN30385371		2022-08	USA	clinical		PDS000116131.2	GCA_024944465.1	SRR21120049	PDT001392917.1	PNUSAS292578	antigen_formula=7:r:1,5,serotype=Infantis
SAMN30398146	USDA-FSIS	2022	USA:NC	environmental/other	chicken - young chicken carcass rinse (pre-evisceration)	PDS000120386.1	GCA_024921485.1	SRR21131666	PDT001394037.1	FSIS12214111	antigen_formula=7:r:1,5,serotype=Infantis
SAMN30478257	USDA-FSIS	2022	USA:VA	environmental/other	chicken - young chicken carcass rinse (pre-evisceration)	PDS000173709.1	GCA_024872125.1	SRR21195420	PDT001397608.1	FSIS32207601	antigen_formula=7:r:1,5,serotype=Infantis
SAMN30499770	USDA-FSIS	2022	USA:NC	environmental/other	chicken - young chicken carcass rinse (pre-evisceration)	PDS000122794.2	GCA_024846945.1	SRR21205838	PDT001398873.1	FSIS12214332	antigen_formula=7:r:1,5,serotype=Infantis
SAMN30499842	INTA	2021-04-07	Chile	environmental/other	canal	PDS000117045.4	GCA_024857485.1	SRR21204831	PDT001398555.1	I-MAP-55-3	antigen_formula=7:r:1,5,serotype=Infantis
SAMN30602451	CDC	2022-08	USA	clinical		PDS000183123.4	GCA_024795325.1	SRR21354973	PDT001406124.1	PNUSAS296459	antigen_formula=7:r:1,5,serotype=Infantis
SAMN30661162	USDA-FSIS	2022	USA:AR	environmental/other	Animal-Chicken-Young Chicken (cecal)	PDS000199248.1	GCA_024924885.1	SRR21413029	PDT001408953.1	FSIS12214681	antigen_formula=7:r:1,5,serotype=Infantis
SAMN31142164	INTA	2022-01-04	Chile	environmental/other	Canal	PDS000120360.2	GCA_025556415.1	SRR21790025	PDT001441156.1	7-MAP-11-4	antigen_formula=7:r:1,5,serotype=Infantis
SAMN31273453	USDA-FSIS	2022	USA:FL	environmental/other	Animal-Goat (cecal)	PDS000131069.5	GCA_025686455.1	SRR21893779	PDT001452184.1	FSIS12216065	antigen_formula=7:r:1,5,serotype=Infantis
SAMN31276108	USDA-FSIS	2022	USA:NC	environmental/other	chicken - young chicken carcass rinse (pre-evisceration)	PDS000132380.2	GCA_025691285.1	SRR21897557	PDT001452923.1	FSIS12216114	antigen_formula=7:r:1,5,serotype=Infantis
SAMN31313689	USDA-FSIS	2022	USA:CO	environmental/other	raw intact chicken	PDS000121058.1	GCA_025736995.1	SRR21930384	PDT001455162.1	FSIS22210208	antigen_formula=7:r:1,5,serotype=Infantis
SAMN31329050	USDA-FSIS	2022	USA:NC	environmental/other	chicken - young chicken carcass rinse (pre-evisceration)	PDS000180708.2	GCA_025729925.1	SRR21937941	PDT001455692.1	FSIS12216204	antigen_formula=7:r:1,5,serotype=Infantis
SAMN31370200	CO	2022-10-06	USA:CO	environmental/other	chicken	PDS000121274.2	GCA_025773835.1	SRR21976062	PDT001456483.1	PNUSAS310345	antigen_formula=7:r:1,5,serotype=Infantis
SAMN31551488	Texas A&M University Veterinary Medical Teaching Hospital Clinical Microbiology Laboratory	2022-04	USA:TX	environmental/other	feces (Equus caballus)	PDS000122184.1	GCA_025957725.1	SRR22129577	PDT001472826.1	SAL-22-VL-LA-TX-0008	antigen_formula=7:r:1,5,serotype=Infantis
SAMN31581558	Federal University of Rio de Janeiro|Laboratory of Investigation in Medical Microbiology	2021-10-22	Brazil	environmental/other	fresh water stream	PDS000122776.1	GCA_026077545.1	SRR22175482	PDT001475092.1	W168-29-1	antigen_formula=7:r:1,5,serotype=Infantis
SAMN31660381	New York State Department of Health	2022	USA:NY	environmental/other	raw stuffed chicken	PDS000123523.1	GCA_028610605.1	SRR22230164	PDT001485726.1	BDL22ENV00437-01-01	antigen_formula=7:r:1,5,serotype=Infantis
SAMN31662140	DMPSP-FMVZ-UNAM	2019-09-03	Mexico	environmental/other	river water	PDS000154221.1	GCA_026107775.1	SRR22230668	PDT001481913.1	CFSAN102326	antigen_formula=7:r:1,5,serotype=Infantis
SAMN31683454	CRIE, Rospotrebnadzor, Russia	2021	Russia	environmental/other	food	PDS000101982.2	GCA_026195315.1		PDT001487627.1	CrieF1021	antigen_formula=7:r:1,5,serotype=Infantis
SAMN31683458	CRIE, Rospotrebnadzor, Russia	2021	Russia	environmental/other	food	PDS000101982.2	GCA_026195695.1		PDT001487634.1	CrieF1104	antigen_formula=7:r:1,5,serotype=Infantis
SAMN32131984	Virginia Division of Consolidated Laboratory Services	2022-11-10	USA:VA	environmental/other	chicken breast	PDS000128317.1	GCA_026962735.1	SRR22766634	PDT001529928.1	22VA11CB29-L-S2	antigen_formula=7:r:1,5,serotype=Infantis
SAMN32513376	Florida Department of Agriculture	2022	USA:FL	environmental/other	raw stuffed chicken	PDS000134508.4	GCA_028096835.1	SRR22884893	PDT001585245.1	FSIS12218412	antigen_formula=7:r:1,5,serotype=Infantis
SAMN32573220	CDC	2022-11	USA	clinical		PDS000171312.2	GCA_027796915.1	SRR22965262	PDT001559984.1	PNUSAS322584	antigen_formula=7:r:1,5,serotype=Infantis
SAMN32771165	USDA-FSIS	2022	USA:AR	environmental/other	Animal-Chicken-Young Chicken (cecal)	PDS000133685.3	GCA_027919075.1	SRR23101582	PDT001579961.1	FSIS12318841	antigen_formula=7:r:1,5,serotype=Infantis
SAMN32961554		2023-01	USA	clinical		PDS000154025.1	GCA_028300565.1	SRR23272684	PDT001597126.1	1134528001	antigen_formula=7:r:1,5,serotype=Infantis
SAMN33285254	CDC	2022-11	USA	clinical		PDS000171307.37	GCA_028626005.1	SRR23454990	PDT001615107.1	PNUSAS332535	antigen_formula=7:r:1,5,serotype=Infantis
SAMN33392486	Laboratorio de Bacteriologia Clinica - INS	2015	Peru: Lima	clinical	stool	PDS000180594.1	GCA_038000605.1		PDT002134681.1	1.177-2015	antigen_formula=7:r:1,5,serotype=Infantis
SAMN33392492	Laboratorio de Bacteriologia Clinica - INS	2014	Peru: Lima	clinical	stool	PDS000180599.1	GCA_038000505.1		PDT002134676.1	1.194-2014	antigen_formula=7:r:1,5,serotype=Infantis
SAMN33392518	Laboratorio de Bacteriologia Clinica - INS	2011	Peru: Lima	clinical	stool	PDS000180596.1	GCA_037999625.1		PDT002134649.1	1.327-2011	antigen_formula=7:r:1,5,serotype=Infantis
SAMN33392538	Laboratorio de Bacteriologia Clinica - INS	2013	Peru: Lima	clinical	stool	PDS000180595.1	GCA_037999245.1		PDT002134630.1	1.407-2013	antigen_formula=7:r:1,5,serotype=Infantis
SAMN33392543	Laboratorio de Bacteriologia Clinica - INS	2008	Peru: Lima	clinical	stool	PDS000180593.1	GCA_037999165.1		PDT002134626.1	1.426-2008	antigen_formula=7:r:1,5,serotype=Infantis
SAMN33392545	Laboratorio de Bacteriologia Clinica - INS	2013	Peru: Lima	clinical	stool	PDS000180601.1	GCA_037999075.1		PDT002134621.1	1.432-2013	antigen_formula=7:r:1,5,serotype=Infantis
SAMN33392567	Laboratorio de Bacteriologia Clinica - INS	2012	Peru: Lima	clinical	stool	PDS000180597.1	GCA_037998645.1		PDT002134622.1	1.540-2012	antigen_formula=7:r:1,5,serotype=Infantis
SAMN33392588	Laboratorio de Bacteriologia Clinica - INS	2014	Peru: Lima	clinical	stool	PDS000180600.1	GCA_037998245.1		PDT002134580.1	1.644-2014	antigen_formula=7:r:1,5,serotype=Infantis
SAMN33392612	Laboratorio de Bacteriologia Clinica - INS	2013	Peru: La Libertad	clinical	stool	PDS000180598.1	GCA_037997775.1		PDT002134557.1	2.429-2013	antigen_formula=7:r:1,5,serotype=Infantis
SAMN33393704	USDA-FSIS	2023	USA:MS	environmental/other	Animal-Chicken-Young Chicken (cecal)	PDS000137309.5	GCA_028760285.1	SRR23566466	PDT001636987.1	FSIS12319851	antigen_formula=7:r:1,5,serotype=Infantis
SAMN33483396	NM	2023-02	USA:NM	environmental/other	chicken	PDS000171045.1	GCA_028922025.1	SRR23641305	PDT001649583.1	23NM02CL01-S1	antigen_formula=7:r:1,5,serotype=Infantis
SAMN33589720	USDA-FSIS	2023	USA:TX	environmental/other	comminuted chicken	PDS000195338.1	GCA_028995805.1	SRR23702680	PDT001651748.1	FSIS22312173	antigen_formula=7:r:1,5,serotype=Infantis
SAMN33770058		2023	USA	clinical		PDS000168556.1	GCA_029284515.1	SRR23869724	PDT001662702.1	PNUSAS337605	antigen_formula=7:r:1,5,serotype=Infantis
SAMN33863851	Aquatic Animal By-Products Inspection Program	2015-01-27	USA:WA	environmental/other	animal by-product	PDS000139885.2	GCA_029347625.1	SRR23941105	PDT001666266.1	NSIL150665-1	antigen_formula=7:r:1,5,serotype=Infantis
SAMN33863861	Aquatic Animal By-Products Inspection Program	2017-06-28	USA	environmental/other	animal by-product	PDS000139898.2	GCA_029346865.1	SRR23941094	PDT001666255.1	NSIL171085-2	antigen_formula=7:r:1,5,serotype=Infantis
SAMN34069171	USDA-FSIS	2023	USA:OK	environmental/other	Animal-Chicken-Young Chicken (cecal)	PDS000173051.2	GCA_029587235.1	SRR24065258	PDT001678795.1	FSIS12320852	antigen_formula=7:r:1,5,serotype=Infantis
SAMN34114452	Pennsylvania State University| Escherichia coli Reference Center	2022	Cambodia	environmental/other	Lettuce	PDS000181900.1	GCA_029622065.1	SRR24105588	PDT001682753.1	PS02348A	antigen_formula=7:r:1,5,serotype=Infantis
SAMN34123645	CDC	2023	USA	clinical		PDS000142793.2	GCA_029626795.1	SRR24112814	PDT001684826.1	PNUSAS341761	antigen_formula=7:r:1,5,serotype=Infantis
SAMN34133066	Universidade Federal da Paraiba|Laboratorio de Avaliacao de Produtos de Origem Animal	2021-01-28	Brazil	environmental/other	dam water	PDS000141729.1	GCA_029670605.1	SRR24122679	PDT001686469.1	010523TX1	antigen_formula=7:r:1,5,serotype=Infantis
SAMN34186010	CDC	2023	USA	clinical		PDS000145496.3	GCA_029754575.1	SRR24171477	PDT001689941.1	PNUSAS342309	antigen_formula=7:r:1,5,serotype=Infantis
SAMN34365126	CDC	2023	USA	clinical		PDS000181945.5	GCA_031825495.1	SRR24299585	PDT001701994.1	PNUSAS344652	antigen_formula=7:r:1,5,serotype=Infantis
SAMN34491774	USDA-FSIS	2023	USA:AL	environmental/other	raw intact chicken	PDS000149544.10	GCA_033764735.1	SRR24376577	PDT001716913.1	FSIS32309411	antigen_formula=7:r:1,5,serotype=Infantis
SAMN34511178		2023	USA	clinical		PDS000144680.3	GCA_033759155.1	SRR24392306	PDT001717173.1	PNUSAS346022	antigen_formula=7:r:1,5,serotype=Infantis
SAMN35621505	CDC	2023	USA	clinical		PDS000157118.2	GCA_032212365.1	SRR24827180	PDT001768524.1	PNUSAS353379	antigen_formula=7:r:1,5,serotype=Infantis
SAMN35674562	CDC	2023	USA	clinical		PDS000154381.7	GCA_032970205.1	SRR24874579	PDT001772578.1	PNUSAS354379	antigen_formula=7:r:1,5,serotype=Infantis
SAMN36493624	USDA-FSIS	2023	USA:TX	environmental/other	raw intact chicken	PDS000159490.1	GCA_032503385.1	SRR25302914	PDT001818160.1	FSIS22313578	antigen_formula=7:r:1,5,serotype=Infantis
SAMN36716285	Federal University of Rio de Janeiro|Laboratory of Investigation in Medical Microbiology	2022-02-24	Brazil	environmental/other	fresh water stream	PDS000155811.1	GCA_031786615.1	SRR25430273	PDT001829631.3	W201-18-1	antigen_formula=7:r:1,5,serotype=Infantis
SAMN36716694	LAPOA/CCA/UFPB	2022	Brazil	environmental/other	fresh water stream	PDS000154224.2	GCA_031380895.1	SRR25430751	PDT001829738.1	4C532RH2	antigen_formula=7:r:1,5,serotype=Infantis
SAMN36984688	CDC	2023	USA	clinical		PDS000171404.1	GCA_031675025.1	SRR25635318	PDT001851191.1	PNUSAS372494	antigen_formula=7:r:1,5,serotype=Infantis
SAMN37037328	CDC	2023	USA	clinical		PDS000156825.4	GCA_031635535.1	SRR25668572	PDT001854398.1	PNUSAS373736	antigen_formula=7:r:1,5,serotype=Infantis
SAMN37073226	Bacteriology and Mycology Diagnostic Laboratory, Auburn University CVM		USA	environmental/other	not collected	PDS000180668.1	GCA_031612355.1	SRR25709909	PDT001856895.1	ADRDL-S81	antigen_formula=7:r:1,5,serotype=Infantis
SAMN37351048				clinical		PDS000167217.1	GCA_031355035.1	SRR26028075	PDT001881346.1	PNUSAS380642	antigen_formula=7:r:1,5,serotype=Infantis
SAMN37351142	USDA-FSIS	2023	USA:MO	environmental/other	Comminuted Turkey	PDS000179614.1	GCA_031352285.1	SRR26030599	PDT001881498.1	FSIS12324912	antigen_formula=7:r:1,5,serotype=Infantis
SAMN37352110	USDA-FSIS	2023	USA:CA	environmental/other	raw intact chicken	PDS000168881.1	GCA_031347785.1	SRR26034060	PDT001881793.1	FSIS12324896	antigen_formula=7:r:1,5,serotype=Infantis
SAMN37480536	USDA-FSIS	2023	USA:CA	environmental/other	comminuted chicken	PDS000161971.1	GCA_031798255.1	SRR26122061	PDT001891894.1	FSIS12325112	antigen_formula=7:r:1,5,serotype=Infantis
SAMN37514895	CDC		USA	clinical		PDS000161241.1	GCA_031892545.1	SRR26150790	PDT001896713.1	PNUSAS385318	antigen_formula=7:r:1,5,serotype=Infantis
SAMN37692255	USDA-FSIS	2023	USA:MN	environmental/other	Comminuted Turkey	PDS000161679.1	GCA_032499005.1	SRR26287804	PDT001917571.1	FSIS12325490	antigen_formula=7:r:1,5,serotype=Infantis
SAMN37810076	USDA-FSIS	2023	USA:MD	environmental/other	Nonintact Chicken	PDS000194732.1	GCA_032697345.1	SRR26383268	PDT001930775.1	FSIS32310391	antigen_formula=7:r:1,5,serotype=Infantis
SAMN37819591	MDU PHL	2019-01-31	Australia: Victoria	clinical		PDS000163298.1	GCA_032747875.1	SRR26388795	PDT001940128.1		antigen_formula=7:r:1,5,serotype=Infantis
SAMN37819710	MDU PHL	2019-06-26	Australia: Victoria	clinical		PDS000182962.2	GCA_032722075.1	SRR26388915	PDT001940247.1		antigen_formula=7:r:1,5,serotype=Infantis
SAMN37819778	MDU PHL	2020-01-29	Australia: Victoria	clinical		PDS000163205.5	GCA_032705405.1	SRR26388554	PDT001939887.1		antigen_formula=7:r:1,5,serotype=Infantis
SAMN38298052	USDA-FSIS	2023	USA:WA	environmental/other	comminuted chicken	PDS000187805.1	GCA_033788515.1	SRR26860220	PDT001988540.1	FSIS32310632	antigen_formula=7:r:1,5,serotype=Infantis
SAMN38839905	USDA-FSIS	2023	USA:NJ	environmental/other	raw intact chicken	PDS000183124.1	GCA_034519805.1	SRR27206634	PDT002029024.1	FSIS22314986	antigen_formula=7:r:1,5,serotype=Infantis
SAMN38842870	CDC		USA	clinical		PDS000170111.2	GCA_034402435.1	SRR27209778	PDT002029526.1	PNUSAS408642	antigen_formula=7:r:1,5,serotype=Infantis
SAMN39330787				clinical		PDS000148192.2	GCA_035583875.1	SRR27478710	PDT002050087.1	PNUSAS413508	antigen_formula=7:r:1,5,serotype=Infantis
SAMN39443368	CDC		USA	clinical		PDS000171636.1	GCA_035894675.1	SRR27549197	PDT002053005.1	PNUSAS414363	antigen_formula=7:r:1,5,serotype=Infantis
SAMN39509799	CDC	2023		clinical		PDS000193221.1	GCA_035921345.1	SRR27662568	PDT002059488.1	PNUSAS415804	antigen_formula=7:r:1,5,serotype=Infantis
SAMN40189507	USDA-FSIS	2024	USA:NC	environmental/other	raw intact chicken	PDS000184352.1	GCA_036902555.1	SRR28151348	PDT002090276.1	FSIS12428426	antigen_formula=7:r:1,5,serotype=Infantis
SAMN40190480	USDA-FSIS	2024	USA:WA	environmental/other	comminuted chicken	PDS000175151.1	GCA_036901095.1	SRR28151777	PDT002090336.1	FSIS12428508	antigen_formula=7:r:1,5,serotype=Infantis
SAMN40264226	FIOCRUZ-RJ	2020	Brazil	environmental/other	feces	PDS000192146.1	GCA_041087665.1		PDT002303836.1	CFSAN130432	antigen_formula=7:r:1,5,serotype=Infantis
SAMN40424040		2022-07-15	South Korea	clinical		PDS000181911.1	GCA_037799595.1		PDT002125774.1	Z1322HSL0027	antigen_formula=7:r:1,5,serotype=Infantis
SAMN40424070		2023-05-02	South Korea	clinical		PDS000179907.1	GCA_037773035.1		PDT002124859.1	Z1323HSL0028	antigen_formula=7:r:1,5,serotype=Infantis
SAMN40874354	CDC		USA	clinical		PDS000185600.4	GCA_038026705.1	SRR28589569	PDT002134926.1	PNUSAS430345	antigen_formula=7:r:1,5,serotype=Infantis
SAMN41042978		2024	USA	clinical		PDS000189030.1	GCA_038426975.1	SRR28764806	PDT002143875.1	PNUSAS432629	antigen_formula=7:r:1,5,serotype=Infantis
SAMN41319851				clinical		PDS000182293.1	GCA_039602335.1	SRR28989068	PDT002160041.1	PNUSAS436689	antigen_formula=7:r:1,5,serotype=Infantis
SAMN41394943	CDC		USA	clinical		PDS000183370.1	GCA_039644275.1	SRR29022913	PDT002164508.1	PNUSAS437532	antigen_formula=7:r:1,5,serotype=Infantis
SAMN41474361	CDC		USA	clinical		PDS000162575.3	GCA_039728115.1	SRR29097770	PDT002172070.1	PNUSAS438979	antigen_formula=7:r:1,5,serotype=Infantis
SAMN42080509				clinical		PDS000196870.1	GCA_040347015.1	SRR29564271	PDT002230458.1	PNUSAS446789	antigen_formula=7:r:1,5,serotype=Infantis
SAMN42231750	CDC		USA	clinical	stool	PDS000198468.1	GCA_040500035.1	SRR29677110	PDT002238355.1	PNUSAS448361	antigen_formula=7:r:1,5,serotype=Infantis
SAMN42812752				clinical		PDS000208495.4	GCA_040870665.1	SRR29988026	PDT002264587.1	PNUSAS455079	antigen_formula=7:r:1,5,serotype=Infantis
SAMN42820427	CDC		USA	clinical		PDS000189469.1	GCA_040878015.1	SRR29993634	PDT002265295.1	PNUSAS455615	antigen_formula=7:r:1,5,serotype=Infantis
SAMN42917210				clinical		PDS000199564.1	GCA_040962215.1	SRR30040407	PDT002276957.1	PNUSAS457004	antigen_formula=7:r:1,5,serotype=Infantis
SAMN43036455				clinical		PDS000192340.1	GCA_041072355.1	SRR30131938	PDT002292535.1	PNUSAS458717	antigen_formula=7:r:1,5,serotype=Infantis
SAMN43275796	CDC		USA	clinical		PDS000193961.1	GCA_041407805.1	SRR30316307	PDT002331978.1	PNUSAS465318	antigen_formula=7:r:1,5,serotype=Infantis
SAMN43549903				clinical		PDS000198092.1	GCA_041886435.1	SRR30606435	PDT002373379.1	PNUSAS472220	antigen_formula=7:r:1,5,serotype=Infantis
SAMN43946694	CDC	2024-01-01	Not Provided	clinical		PDS000199946.1	GCA_042355775.1	SRR30812666	PDT002394282.1	PNUSAS476011	antigen_formula=7:r:1,5,serotype=Infantis
