# Supplementary material for: A two-year study of Salmonella in four natural watersheds highlights the need for increased environmental Salmonella surveillance to close the One Health loop
Source: Appl Environ Microbiol. 2025 Dec 4;91(12):e01770-25. doi: 10.1128/aem.01770-25 (PMC12724317; doi:10.1128/aem.01770-25)
Supplement: Table S8 — Select metadata downloaded from NCBI for serovar Infantis isolates included in Fig. S7A. [file aem.01770-25-s0005.xlsx]

## Sheet: Table S8
Table S8. Select metadata downloaded from NCBI for serovar Typhimurium isolates included in Fig. S7A. Yellow highlight indicates samples chosen for Fig. S7B.
BioSample	Collected by	Collection date	Location	Isolation type	Isolation source	SNP cluster	Run	Assembly	Isolate	Strain	Computed types
SAMD00097420		1992	Japan			PDS000076400.2	DRR106839	GCA_015650885.1	PDT000894865.1	L-4128	antigen_formula=4:i:1,2,serotype=Typhimurium
SAMD00097438		2012	Italy			PDS000098671.1	DRR106884	GCA_015650845.1	PDT000894883.1	LB-4	antigen_formula=4:i:1,2,serotype=Typhimurium
SAMD00097443		1999	Japan			PDS000050000.5	DRR106894	GCA_015651185.1	PDT000894888.1	L-3130	antigen_formula=4:i:1,2,serotype=Typhimurium
SAMD00097448		2006	Japan			PDS000139929.1	DRR106906	GCA_015651245.1	PDT000894893.1	L-4125	antigen_formula=4:i:1,2,serotype=Typhimurium
SAMD00097451		1980	Japan			PDS000076402.2	DRR106912	GCA_015649685.1	PDT000894896.1	L-4154	antigen_formula=4:i:1,2,serotype=Typhimurium
SAMD00097475		2013	Japan			PDS000076396.1	DRR106973	GCA_015650325.1	PDT000894920.1	L-4260	antigen_formula=4:i:1,2,serotype=Typhimurium
SAMEA1009558						PDS000041675.17	ERR044712	GCA_010121665.1	PDT000032721.2	M231	antigen_formula=4:i:1,2,serotype=Typhimurium
SAMEA1009580						PDS000049928.2	ERR044703	GCA_010122525.1	PDT000032725.2	R33	antigen_formula=4:i:1,2,serotype=Typhimurium
SAMEA1009599						PDS000041640.3	ERR044702	GCA_010121785.1	PDT000032726.2	R32	antigen_formula=4:i:1,2,serotype=Typhimurium
SAMEA1009601						PDS000042445.1	ERR044713	GCA_010121745.1	PDT000032727.2	STM3246/94	antigen_formula=4:i:1,2,serotype=Typhimurium
SAMEA1009630						PDS000049927.1	ERR044714	GCA_010122565.1	PDT000032729.2	R15	antigen_formula=4:i:1,2,serotype=Typhimurium
SAMEA1009638						PDS000077449.1	ERR044730	GCA_010121805.1	PDT000032730.2	SGSC1423	antigen_formula=4:i:1,2,serotype=Typhimurium
SAMEA1009664						PDS000042265.3	ERR044708	GCA_010121965.1	PDT000032733.2	R46	antigen_formula=4:i:1,2,serotype=Typhimurium
SAMEA1009684						PDS000065265.3	ERR044707	GCA_010122035.1	PDT000032736.2	R44	antigen_formula=4:i:1,2,serotype=Typhimurium
SAMEA1009689						PDS000077253.1	ERR044709	GCA_010122005.1	PDT000032739.2	R47	antigen_formula=4:i:1,2,serotype=Typhimurium
SAMEA1009700						PDS000040809.8	ERR044706	GCA_010122125.1	PDT000032741.2	R43	antigen_formula=4:i:1,2,serotype=Typhimurium
SAMEA1009744						PDS000201471.8	ERR044711	GCA_010122245.1	PDT000032746.2	R62	antigen_formula=4:i:1,2,serotype=Typhimurium
SAMEA1009747						PDS000065255.1	ERR044704	GCA_010122235.1	PDT000032747.2	R39	antigen_formula=4:i:1,2,serotype=Typhimurium
SAMEA1009750						PDS000077457.3	ERR044721	GCA_010122225.1	PDT000032748.2	R56	antigen_formula=4:i:1,2,serotype=Typhimurium
SAMEA1009766						PDS000077252.1	ERR044732	GCA_010132915.1	PDT000032751.2	SGSC1425	antigen_formula=4:i:1,2,serotype=Typhimurium
SAMEA1009801						PDS000041683.1	ERR044735	GCA_010121525.1	PDT000032755.2	SGSC1428	antigen_formula=4:i:1,2,serotype=Typhimurium
SAMEA1009853						PDS000065275.1	ERR044700	GCA_010122085.1	PDT000032762.2	R27	antigen_formula=4:i:1,2,serotype=Typhimurium
SAMEA1009867						PDS000041671.1	ERR044736	GCA_010122505.1	PDT000032764.2	SGSC1429	antigen_formula=4:i:1,2,serotype=Typhimurium
SAMEA1009868						PDS000065150.32	ERR044718	GCA_010132935.1	PDT000032765.2	H2549	antigen_formula=4:i:1,2,serotype=Typhimurium
SAMEA1009873						PDS000002727.19	ERR044740	GCA_010122205.1	PDT000032766.2	SGSC2195	antigen_formula=4:i:1,2,serotype=Typhimurium
SAMEA1009891						PDS000042451.2	ERR044720	GCA_010122325.1	PDT000032769.2	H2526	antigen_formula=4:i:1,2,serotype=Typhimurium
SAMEA104151237	DTU	2014	Denmark			PDS000027880.2	ERR2023545	GCA_010125785.1	PDT000263123.2	DTU2016_1394_PRJproj1048_Salmonella_typhimurium_F14_1600_1	antigen_formula=4:i:1,2,serotype=Typhimurium
SAMEA104157528		2017	Ireland	clinical	human	PDS000117337.1	ERR2030254	GCA_025077515.1	PDT000451999.1		antigen_formula=4:i:1,2,serotype=Typhimurium
SAMEA104286012		2017	Ireland	clinical	human	PDS000117331.1	ERR2114795	GCA_025077375.1	PDT000452012.1		antigen_formula=4:i:1,2,serotype=Typhimurium
SAMEA104398339		2010	Germany		animal	PDS000074136.5	ERR2202500	GCA_010379065.1	PDT000277421.2		antigen_formula=4:i:1,2,serotype=Typhimurium
SAMEA104398348		2013	Germany		animal	PDS000077231.2	ERR2202509	GCA_011424785.1	PDT000277430.2		antigen_formula=4:i:1,2,serotype=Typhimurium
SAMEA104398349		2015	Germany		animal	PDS000027706.1	ERR2202510	GCA_011128535.1	PDT000277431.2		antigen_formula=4:i:1,2,serotype=Typhimurium
SAMEA104398350		2015	Germany		animal	PDS000027735.1	ERR2202511	GCA_010458305.1	PDT000277432.2		antigen_formula=4:i:1,2,serotype=Typhimurium
SAMEA104398352		2015	Germany		animal	PDS000027713.2	ERR2202513	GCA_011401635.1	PDT000277434.2		antigen_formula=4:i:1,2,serotype=Typhimurium
SAMEA104398354		2015	Germany		food	PDS000026616.11	ERR2202515	GCA_010614345.1	PDT000277436.2		antigen_formula=4:i:1,2,serotype=Typhimurium
SAMEA104398364		2016	Germany		animal	PDS000027720.1	ERR2202525	GCA_010154675.1	PDT000277446.2		antigen_formula=4:i:1,2,serotype=Typhimurium
SAMEA104411002	APHA	2015	United Kingdom			PDS000074192.3	ERR2208744	GCA_010189705.1	PDT000435944.1		antigen_formula=4:i:1,2,serotype=Typhimurium
SAMEA104413273	NIPH-NIH	2015-10-21	Poland			PDS000091078.1	ERR2210574	GCA_018337995.1	PDT001023247.1	Salmonella_enterica_subs_enterica_R-phase_245-15	antigen_formula=4:i:1,2,serotype=Typhimurium
SAMEA111504959	Quelimane Central Hospital - CISM	2020-03-12	Mozambique	clinical	punctate	PDS000125065.2	ERR10438741	GCA_026328495.1	PDT001494637.1		antigen_formula=4:i:1,2,serotype=Typhimurium
SAMEA114307261		2010	China		pig	PDS000158216.2	ERR12019122	GCA_031330115.1	PDT001878447.1		antigen_formula=4:i:1,2,serotype=Typhimurium
SAMEA114526782	A. Smith, National Institute for Communicable Diseases	2023-06-08	South Africa	clinical	Human, Other	PDS000100611.11	ERR12142651	GCA_033124025.1	PDT001957977.1	YA00471635	antigen_formula=4:i:1,2,serotype=Typhimurium
SAMEA114526790	A. Smith, National Institute for Communicable Diseases	2023-05-24	South Africa	clinical	Human, Blood culture	PDS000109287.4	ERR12142659	GCA_033124005.1	PDT001957984.1	YA00472347/YA00472348	antigen_formula=4:i:1,2,serotype=Typhimurium
SAMEA14288404		2008	France	clinical	human	PDS000110445.1		GCA_940677165.1	PDT001318210.1	08_1537	antigen_formula=4:i:1,2,serotype=Typhimurium
SAMEA1483990		2011	United Kingdom: Scotland	clinical	not known	PDS000026666.20		GCA_001217585.1	PDT000077591.1	H154	antigen_formula=4:i:1,2,serotype=Typhimurium
SAMEA1484011		1995	United Kingdom: Scotland	clinical	not known	PDS000026653.1		GCA_001216205.1	PDT000077561.1	MALTAa	antigen_formula=4:i:1,2,serotype=Typhimurium
SAMEA1484114		1997	United Kingdom: Scotland	clinical	not known	PDS000026676.1		GCA_001222005.1	PDT000077768.1	SPAINe	antigen_formula=4:i:1,2,serotype=Typhimurium
SAMEA1568486		2001	Canada	clinical	not known	PDS000026659.1		GCA_001116925.1	PDT000071894.1	CH19	antigen_formula=4:i:1,2,serotype=Typhimurium
SAMEA1568512		2001	Canada	clinical	not known	PDS000100240.3		GCA_001096565.1	PDT000071678.1	CH5	antigen_formula=4:i:1,2,serotype=Typhimurium
SAMEA1568522		2001	Canada	clinical	not known	PDS000026663.1		GCA_001161925.1	PDT000072321.1	CH22	antigen_formula=4:i:1,2,serotype=Typhimurium
SAMEA1568541		2001	Canada	clinical	not known	PDS000026689.14		GCA_001127885.1	PDT000072008.1	CH28	antigen_formula=4:i:1,2,serotype=Typhimurium
SAMEA1711387						PDS000009152.4	ERR230403	GCA_010122605.1	PDT000033392.2	M155	antigen_formula=4:i:1,2,serotype=Typhimurium
SAMEA1711417						PDS000013660.9	ERR230398	GCA_010633465.1	PDT000033394.3	M10	antigen_formula=4:i:1,2,serotype=Typhimurium
SAMEA1711464						PDS000037123.1	ERR230434	GCA_010122585.1	PDT000033404.2	M140	antigen_formula=4:i:1,2,serotype=Typhimurium
SAMEA20258668						PDS000041635.1	ERR1891220	GCA_010211645.1	PDT000443785.1	Salmonella enterica subsp. enterica	antigen_formula=4:i:1,2,serotype=Typhimurium
SAMEA20322418						PDS000041685.1	ERR1891524	GCA_010228015.1	PDT000444089.1	Salmonella enterica subsp. enterica	antigen_formula=4:i:1,2,serotype=Typhimurium
SAMEA20328418						PDS000041668.4	ERR1891552	GCA_010230855.1	PDT000444117.1	Salmonella enterica subsp. enterica	antigen_formula=4:i:1,2,serotype=Typhimurium
SAMEA20331418						PDS000041660.1	ERR1891557	GCA_010229205.1	PDT000444122.1	Salmonella enterica subsp. enterica	antigen_formula=4:i:1,2,serotype=Typhimurium
SAMEA20332168						PDS000041641.1	ERR1891561	GCA_010227895.1	PDT000444126.1	Salmonella enterica subsp. enterica	antigen_formula=4:i:1,2,serotype=Typhimurium
SAMEA20337418						PDS000041669.1	ERR1891577	GCA_010229565.1	PDT000444142.1	Salmonella enterica subsp. enterica	antigen_formula=4:i:1,2,serotype=Typhimurium
SAMEA2272227						PDS000065258.1		GCA_000493535.2	PDT000019268.3	DT2	antigen_formula=4:i:1,2,serotype=Typhimurium
SAMEA2272777		2004	Malawi:Blantyre	clinical	blood	PDS000041999.125		GCA_000027025.1	PDT000007387.2	D23580	antigen_formula=4:i:1,2,serotype=Typhimurium
SAMEA2493785	Statens Serum Institut (SSI)	2005-08-23	Denmark	clinical		PDS000013655.11	ERR493461	GCA_010121845.1	PDT000029801.2	0508R6762	antigen_formula=4:i:1,2,serotype=Typhimurium
SAMEA2625959						PDS000042042.1	ERR702724	GCA_010229995.1	PDT000445567.1	Typhimurium	antigen_formula=4:i:1,2,serotype=Typhimurium
SAMEA2625965						PDS000042322.2	ERR702798	GCA_010231575.1	PDT000445641.1	Typhimurium	antigen_formula=4:i:1,2,serotype=Typhimurium
SAMEA2626038						PDS000042057.1	ERR702896	GCA_010233175.1	PDT000445739.1	Typhimurium	antigen_formula=4:i:1,2,serotype=Typhimurium
SAMEA2626065						PDS000097742.1	ERR702837	GCA_010232485.1	PDT000445680.1	Typhimurium	antigen_formula=4:i:1,2,serotype=Typhimurium
SAMEA26869168	DTU	2014	Switzerland			PDS000094232.1	ERR1759212	GCA_017288335.1	PDT000977214.1		antigen_formula=4:i:1,2,serotype=Typhimurium
SAMEA3269008	DANMAP	2011-01-01	Denmark			PDS000026635.1	ERR769345	GCA_010123085.1	PDT000088453.2	2011-60-200-1
SAMEA3928631						PDS000042111.1	ERR1556162	GCA_010246135.1	PDT000446714.1	SL1344	antigen_formula=4:i:1,2,serotype=Typhimurium
SAMEA4349314		2013	Denmark	clinical	human	PDS000050005.2	ERR1540273	GCA_010194195.1	PDT000437504.1		antigen_formula=4:i:1,2,serotype=Typhimurium
SAMEA4349328		2013	Denmark	clinical	human	PDS000027599.6	ERR1540287	GCA_010193865.1	PDT000437518.1		antigen_formula=4:i:1,2,serotype=Typhimurium
SAMEA4349363		2013	Denmark	clinical	human	PDS000042397.12	ERR1540322	GCA_010194905.1	PDT000437553.1		antigen_formula=4:i:1,2,serotype=Typhimurium
SAMEA4349405		2013	Denmark	clinical	human	PDS000040888.6	ERR1540364	GCA_010195905.1	PDT000437595.1		antigen_formula=4:i:1,2,serotype=Typhimurium
SAMEA4349416		2014	Denmark	clinical	human	PDS000050042.4	ERR1540375	GCA_010196985.1	PDT000437606.1		antigen_formula=4:i:1,2,serotype=Typhimurium
SAMEA4349465		2014	Denmark	clinical	human	PDS000042254.4	ERR1540424	GCA_010198385.1	PDT000437655.1		antigen_formula=4:i:1,2,serotype=Typhimurium
SAMEA4349577		2014	Denmark	clinical	human	PDS000050016.3	ERR1540536	GCA_010199685.1	PDT000437767.1		antigen_formula=4:i:1,2,serotype=Typhimurium
SAMEA4349592		2014	Denmark	clinical	human	PDS000027609.15	ERR1540551	GCA_010208885.1	PDT000437782.1		antigen_formula=4:i:1,2,serotype=Typhimurium
SAMEA4390586	DTU	2013-02-08	Denmark			PDS000042356.3	ERR1592513	GCA_022473075.1	PDT001257773.1		antigen_formula=4:i:1,2,serotype=Typhimurium
SAMEA4390587	DTU	2013-03-26	Denmark			PDS000105942.1	ERR1592526	GCA_022469875.1	PDT001257786.1		antigen_formula=4:i:1,2,serotype=Typhimurium
SAMEA4390611	DTU	2013-04-03	Denmark			PDS000026822.8	ERR1592530	GCA_022471475.1	PDT001257790.1		antigen_formula=4:i:1,2,serotype=Typhimurium
SAMEA4390615	DTU	2012-08-14	Denmark			PDS000105941.1	ERR1592384	GCA_022470115.1	PDT001257644.1		antigen_formula=4:i:1,2,serotype=Typhimurium
SAMEA4390619	DTU	2012-08-29	Denmark			PDS000042268.3	ERR1592389	GCA_024835425.1	PDT001257649.1		antigen_formula=4:i:1,2,serotype=Typhimurium
SAMEA4390635	DTU	2012-01-30	Germany			PDS000105937.1	ERR1592410	GCA_022473615.1	PDT001257670.1		antigen_formula=4:i:1,2,serotype=Typhimurium
SAMEA4390644	DTU	2012-12-18	Germany			PDS000105938.1	ERR1592418	GCA_022473485.1	PDT001257678.1		antigen_formula=4:i:1,2,serotype=Typhimurium
SAMEA4390697	DTU	2013-10-31	Denmark			PDS000045973.3	ERR1592488	GCA_024826695.1	PDT001257748.1		antigen_formula=4:i:1,2,serotype=Typhimurium
SAMEA4625254	NIPH-NIH	2016-09-14	Poland			PDS000088362.1	ERR2543061	GCA_010183345.1	PDT000311725.2	137A-2016	antigen_formula=4:i:1,2,serotype=Typhimurium
SAMEA4715861		2016	Sweden	clinical	human	PDS000059956.3	ERR2617858	GCA_015879415.1	PDT000900799.1		antigen_formula=4:i:1,2,serotype=Typhimurium
SAMEA5038452						PDS000065781.1	ERR3864679	GCA_011304605.1	PDT000678981.1	MA.GW_S01120-09	antigen_formula=4:i:1,2,serotype=Typhimurium
SAMEA5038517						PDS000056421.1	ERR3864617	GCA_011242855.1	PDT000678919.1	MA.GW_S05696-08	antigen_formula=4:i:1,2,serotype=Typhimurium
SAMEA5039443						PDS000056263.7	ERR3843480	GCA_011223795.1	PDT000674262.1	MA.NL_H8	antigen_formula=4:i:1,2,serotype=Typhimurium
SAMEA5130710						PDS000107522.2	ERR3967698	GCA_022223645.1	PDT001249132.1	449525	antigen_formula=4:i:1,2,serotype=Typhimurium
SAMEA5130713						PDS000104935.1	ERR3967664	GCA_022224325.1	PDT001249098.1	449879	antigen_formula=4:i:1,2,serotype=Typhimurium
SAMEA5130716						PDS000104923.1	ERR3967703	GCA_022223565.1	PDT001249137.1	450732	antigen_formula=4:i:1,2,serotype=Typhimurium
SAMEA53008168		2016	Ireland	clinical	human	PDS000175787.2	ERR1802430	GCA_025086485.1	PDT000451418.1		antigen_formula=4:i:1,2,serotype=Typhimurium
SAMEA5423339						PDS000065783.1	ERR4303224	GCA_013536495.1	PDT000783365.1	MA.STM1663/89	antigen_formula=4:i:1,2,serotype=Typhimurium
SAMEA5423396						PDS000099889.1	ERR4303403	GCA_013540495.1	PDT000781493.1	MA.R63	antigen_formula=4:i:1,2,serotype=Typhimurium
SAMEA5556597						PDS000064969.1	ERR4289448	GCA_013642515.1	PDT000773181.1	MA.US04/192	antigen_formula=4:i:1,2,serotype=Typhimurium
SAMEA5557066						PDS000065013.1	ERR4289759	GCA_013636475.1	PDT000773497.1	MA.R48	antigen_formula=4:i:1,2,serotype=Typhimurium
SAMEA5671027						PDS000042410.3	ERR4338430	GCA_013596545.1	PDT000789561.1	MA.SG05.264	antigen_formula=4:i:1,2,serotype=Typhimurium
SAMEA5671056						PDS000065622.3	ERR4338542	GCA_013595835.1	PDT000789579.1	MA.SG04.233	antigen_formula=4:i:1,2,serotype=Typhimurium
SAMEA5671060						PDS000065599.1	ERR4338603	GCA_013600545.1	PDT000789584.1	MA.NL04.163	antigen_formula=4:i:1,2,serotype=Typhimurium
SAMEA5671104						PDS000042352.4	ERR4338355	GCA_013594035.1	PDT000789515.1	MA.SA05.085	antigen_formula=4:i:1,2,serotype=Typhimurium
SAMEA5671114						PDS000042403.3	ERR4338395	GCA_013530455.1	PDT000791781.1	MA.H103540800	antigen_formula=4:i:1,2,serotype=Typhimurium
SAMEA5671316						PDS000042316.3	ERR4338424	GCA_013595625.1	PDT000789555.1	MA.SG04.193	antigen_formula=4:i:1,2,serotype=Typhimurium
SAMEA5671330						PDS000065788.1	ERR4338487	GCA_013530195.1	PDT000791794.1	MA.NL04.139	antigen_formula=4:i:1,2,serotype=Typhimurium
SAMEA5671356						PDS000065777.2	ERR4338581	GCA_013529135.1	PDT000791864.1	MA.NJ07.234	antigen_formula=4:i:1,2,serotype=Typhimurium
SAMEA5671371						PDS000065795.1	ERR4338639	GCA_013528615.1	PDT000791889.1	MA.CA06.130	antigen_formula=4:i:1,2,serotype=Typhimurium
SAMEA5671393						PDS000065620.1	ERR4338728	GCA_013599915.1	PDT000789645.1	MA.CF08.085	antigen_formula=4:i:1,2,serotype=Typhimurium
SAMEA5671396						PDS000107959.1	ERR4338737	GCA_013487385.1	PDT000791927.1	MA.NP08.020	antigen_formula=4:i:1,2,serotype=Typhimurium
SAMEA5671408						PDS000042317.2	ERR4338774	GCA_013562855.1	PDT000789675.1	MA.NC04.133	antigen_formula=4:i:1,2,serotype=Typhimurium
SAMEA5671413						PDS000065595.4	ERR4338789	GCA_013562725.1	PDT000789687.1	MA.SA04.058	antigen_formula=4:i:1,2,serotype=Typhimurium
SAMEA5671418						PDS000065770.1	ERR4338804	GCA_013486525.1	PDT000792013.1	MA.CH04.023	antigen_formula=4:i:1,2,serotype=Typhimurium
SAMEA5671430						PDS000077419.3	ERR4338837	GCA_013486165.1	PDT000792030.1	MA.EA04.023	antigen_formula=4:i:1,2,serotype=Typhimurium
SAMEA5671433						PDS000065780.1	ERR4338846	GCA_013558625.1	PDT000789751.1	MA.SG06.230	antigen_formula=4:i:1,2,serotype=Typhimurium
SAMEA5671450						PDS000065774.1	ERR4338898	GCA_013562415.1	PDT000789701.1	MA.CG07.120	antigen_formula=4:i:1,2,serotype=Typhimurium
SAMEA5671454						PDS000065608.1	ERR4338910	GCA_013558415.1	PDT000789780.1	MA.EA05.020	antigen_formula=4:i:1,2,serotype=Typhimurium
SAMEA5671468						PDS000107923.1	ERR4338948	GCA_013561535.1	PDT000789797.1	MA.SA05.063	antigen_formula=4:i:1,2,serotype=Typhimurium
SAMEA5671473						PDS000065623.1	ERR4338961	GCA_013561275.1	PDT000789810.1	MA.SN07.013	antigen_formula=4:i:1,2,serotype=Typhimurium
SAMEA5671480						PDS000107922.1	ERR4338683	GCA_013600865.1	PDT000789623.1	MA.SG06.261	antigen_formula=4:i:1,2,serotype=Typhimurium
SAMEA5882646		2018	Germany		livestock	PDS000051888.2	ERR3489631	GCA_010264655.1	PDT000572636.1		antigen_formula=4:i:1,2,serotype=Typhimurium
SAMEA6057492		2018	Germany		environment	PDS000051919.5	ERR3580827	GCA_009634055.1	PDT000606342.1		antigen_formula=4:i:1,2,serotype=Typhimurium
SAMEA6057531		2019	Germany		animal	PDS000051917.1	ERR3580866	GCA_009634615.1	PDT000606378.1		antigen_formula=4:i:1,2,serotype=Typhimurium
SAMEA6057847		2016	Germany		animal	PDS000051887.1	ERR3581182	GCA_009636795.1	PDT000606684.1		antigen_formula=4:i:1,2,serotype=Typhimurium
SAMEA6057852		2017	Germany		animal	PDS000073725.1	ERR3581187	GCA_015044595.1	PDT000606689.1		antigen_formula=4:i:1,2,serotype=Typhimurium
SAMEA6057960		2018	Germany		animal	PDS000051906.3	ERR3581295	GCA_009637655.1	PDT000606793.1		antigen_formula=4:i:1,2,serotype=Typhimurium
SAMEA6058385		2018	Germany		animal	PDS000179743.1	ERR3581719	GCA_009641975.1	PDT000607211.1		antigen_formula=4:i:1,2,serotype=Typhimurium
SAMEA6058528		2019	Germany		animal	PDS000153462.1	ERR3581862	GCA_009643575.1	PDT000607353.1		antigen_formula=4:i:1,2,serotype=Typhimurium
SAMEA6514112						PDS000042504.4	ERR3901218	GCA_011798825.1	PDT000685821.1	MA.0509M8752	antigen_formula=4:i:1,2,serotype=Typhimurium
SAMEA6514128						PDS000056938.1	ERR3901229	GCA_011778265.1	PDT000683986.1	MA.0509F62246	antigen_formula=4:i:1,2,serotype=Typhimurium
SAMEA6514139						PDS000056907.1	ERR3901248	GCA_011541295.1	PDT000684005.1	MA.0812R11059	antigen_formula=4:i:1,2,serotype=Typhimurium
SAMEA6514145						PDS000027591.4	ERR3901254	GCA_011788745.1	PDT000684011.1	MA.0811S132	antigen_formula=4:i:1,2,serotype=Typhimurium
SAMEA6514153						PDS000042298.5	ERR3901233	GCA_011778705.1	PDT000683990.1	MA.0508W76182	antigen_formula=4:i:1,2,serotype=Typhimurium
SAMEA6514157						PDS000042481.12	ERR3901235	GCA_011798785.1	PDT000683992.1	MA.0707R8338	antigen_formula=4:i:1,2,serotype=Typhimurium
SAMEA6514181						PDS000045969.2	ERR3901265	GCA_011541315.1	PDT000684022.1	MA.0812R11052	antigen_formula=4:i:1,2,serotype=Typhimurium
SAMEA6514185						PDS000056844.1	ERR3901344	GCA_011541395.1	PDT000684097.1	MA.0604T31282	antigen_formula=4:i:1,2,serotype=Typhimurium
SAMEA6514192						PDS000027583.4	ERR3901273	GCA_011585045.1	PDT000684030.1	MA.1109R14659	antigen_formula=4:i:1,2,serotype=Typhimurium
SAMEA6514199						PDS000057621.4	ERR3901275	GCA_011585305.1	PDT000684032.1	MA.1103R13994	antigen_formula=4:i:1,2,serotype=Typhimurium
SAMEA6514201						PDS000056871.2	ERR3901353	GCA_011779145.1	PDT000684106.1	MA.0507R6513	antigen_formula=4:i:1,2,serotype=Typhimurium
SAMEA6514220						PDS000056881.2	ERR3901358	GCA_011587985.1	PDT000684111.1	MA.0412M35511	antigen_formula=4:i:1,2,serotype=Typhimurium
SAMEA6514236						PDS000192791.1	ERR3901365	GCA_011790165.1	PDT000684118.1	MA.0412F5872	antigen_formula=4:i:1,2,serotype=Typhimurium
SAMEA6514251						PDS000178867.1	ERR3901378	GCA_011587665.1	PDT000684131.1	MA.1107T50401	antigen_formula=4:i:1,2,serotype=Typhimurium
SAMEA6514261						PDS000056902.1	ERR3901382	GCA_011585605.1	PDT000684135.1	MA.0811R10856	antigen_formula=4:i:1,2,serotype=Typhimurium
SAMEA6514264						PDS000045970.2	ERR3901383	GCA_011778525.1	PDT000684136.1	MA.0504R6364	antigen_formula=4:i:1,2,serotype=Typhimurium
SAMEA6514269						PDS000027429.6	ERR3901387	GCA_011584925.1	PDT000684140.1	MA.0308R5284	antigen_formula=4:i:1,2,serotype=Typhimurium
SAMEA6514285						PDS000042384.2	ERR3901398	GCA_011587565.1	PDT000684151.1	MA.AU214 st165	antigen_formula=4:i:1,2,serotype=Typhimurium
SAMEA6514324						PDS000065130.9	ERR3901428	GCA_011587765.1	PDT000684181.1	MA.P5365610	antigen_formula=4:i:1,2,serotype=Typhimurium
SAMEA6514364						PDS000065612.1	ERR3901459	GCA_011779945.1	PDT000684212.1	MA.CS_SB04.070	antigen_formula=4:i:1,2,serotype=Typhimurium
SAMEA6514403						PDS000056942.1	ERR3901483	GCA_011798805.1	PDT000684236.1	MA.MEXSALYUHS01-401	antigen_formula=4:i:1,2,serotype=Typhimurium
SAMEA6514404						PDS000056908.1	ERR3901485	GCA_011585325.1	PDT000684238.1	MA.IR_3144	antigen_formula=4:i:1,2,serotype=Typhimurium
SAMEA6514407						PDS000056868.4	ERR3901487	GCA_011789065.1	PDT000684240.1	MA.H2555	antigen_formula=4:i:1,2,serotype=Typhimurium
SAMEA6514468						PDS000042395.3	ERR3901535	GCA_011779325.1	PDT000684288.1	MA.P539842/0	antigen_formula=4:i:1,2,serotype=Typhimurium
SAMEA6514477						PDS000042259.2	ERR3901541	GCA_011782025.1	PDT000684294.1	MA.0508M80830	antigen_formula=4:i:1,2,serotype=Typhimurium
SAMEA6514483						PDS000056876.1	ERR3901547	GCA_011781945.1	PDT000684300.1	MA.H2434	antigen_formula=4:i:1,2,serotype=Typhimurium
SAMEA6514539						PDS000056943.3	ERR3901688	GCA_011791385.1	PDT000684439.1	MA.JM_01/10	antigen_formula=4:i:1,2,serotype=Typhimurium
SAMEA6514553						PDS000056888.1	ERR3901704	GCA_014338825.1	PDT000684453.1	MA.AH_01/6449	antigen_formula=4:i:1,2,serotype=Typhimurium
SAMEA6514560						PDS000056941.1	ERR3901711	GCA_011799555.1	PDT000684460.1	MA.AH_01/6537	antigen_formula=4:i:1,2,serotype=Typhimurium
SAMEA6514583						PDS000056932.1	ERR3901732	GCA_011781905.1	PDT000684481.1	MA.BM_SE08/71	antigen_formula=4:i:1,2,serotype=Typhimurium
SAMEA6514657						PDS000042479.3	ERR3901796	GCA_011783125.1	PDT000684545.1	MA.JE_S09-001871	antigen_formula=4:i:1,2,serotype=Typhimurium
SAMEA6514709						PDS000042415.6	ERR3901857	GCA_011783355.1	PDT000684605.1	MA.DP_P21	antigen_formula=4:i:1,2,serotype=Typhimurium
SAMEA6514761						PDS000042315.3	ERR3901906	GCA_011786085.1	PDT000684654.1	MA.NL_L1	antigen_formula=4:i:1,2,serotype=Typhimurium
SAMEA6514802						PDS000042288.2	ERR3901574	GCA_011788805.1	PDT000684327.1	MA.1399/04	antigen_formula=4:i:1,2,serotype=Typhimurium
SAMEA6514808						PDS000056857.1	ERR3901578	GCA_011786905.1	PDT000684331.1	MA.JE_S09-002199	antigen_formula=4:i:1,2,serotype=Typhimurium
SAMEA6514836						PDS000056890.2	ERR3901606	GCA_011783985.1	PDT000684359.1	MA.1520/04	antigen_formula=4:i:1,2,serotype=Typhimurium
SAMEA6514869						PDS000085367.1	ERR3902021	GCA_011784375.1	PDT000684769.1	MA.MC_08-1091	antigen_formula=4:i:1,2,serotype=Typhimurium
SAMEA6514876						PDS000056869.1	ERR3902029	GCA_011784225.1	PDT000684777.1	MA.MC_08-1037	antigen_formula=4:i:1,2,serotype=Typhimurium
SAMEA6514882						PDS000056934.1	ERR3902035	GCA_011586185.1	PDT000684783.1	MA.MC_08-0748	antigen_formula=4:i:1,2,serotype=Typhimurium
SAMEA6514942						PDS000056873.1	ERR3902094	GCA_011785825.1	PDT000684842.1	MA.MC_08-0156	antigen_formula=4:i:1,2,serotype=Typhimurium
SAMEA6514981						PDS000056915.1	ERR3902422	GCA_011792525.1	PDT000685140.1	MA.MC_05-0802	antigen_formula=4:i:1,2,serotype=Typhimurium
SAMEA6514996						PDS000056864.1	ERR3902436	GCA_011793045.1	PDT000685153.1	MA.MC_05-0878	antigen_formula=4:i:1,2,serotype=Typhimurium
SAMEA6515003						PDS000076485.1	ERR3902443	GCA_011792805.1	PDT000685160.1	MA.JM_08/35	antigen_formula=4:i:1,2,serotype=Typhimurium
SAMEA6515018						PDS000056930.2	ERR3902459	GCA_011809425.1	PDT000685176.1	MA.MC_05-0003	antigen_formula=4:i:1,2,serotype=Typhimurium
SAMEA6515042						PDS000042408.4	ERR3902483	GCA_011809075.1	PDT000685200.1	MA.MC_05-0227	antigen_formula=4:i:1,2,serotype=Typhimurium
SAMEA6515275						PDS000056913.9	ERR3902237	GCA_011794025.1	PDT000684956.1	MA.MC_07-0824	antigen_formula=4:i:1,2,serotype=Typhimurium
SAMEA6515346						PDS000056901.1	ERR3902307	GCA_011796465.1	PDT000685026.1	MA.MC_05-0614	antigen_formula=4:i:1,2,serotype=Typhimurium
SAMEA6515454						PDS000056858.1	ERR3902605	GCA_011797805.1	PDT000685320.1	MA.JM_05/33	antigen_formula=4:i:1,2,serotype=Typhimurium
SAMEA6845850		2002	Australia	clinical	feces	PDS000064098.3	ERR4159247	GCA_027052725.1	PDT001537178.1	02ST06406	antigen_formula=4:i:1,2,serotype=Typhimurium
SAMEA6845855		2009	Australia	clinical	feces	PDS000129149.1	ERR4159252	GCA_027052575.1	PDT001537183.1	09ST05380	antigen_formula=4:i:1,2,serotype=Typhimurium
SAMEA7114592	R. Kingsley (Sanger)		Mali	clinical	human	PDS000073994.5	ERR4401099	GCA_016028155.1	PDT000910802.1	RK_I77	antigen_formula=4:i:1,2,serotype=Typhimurium
SAMEA72294418		2016	Ireland	clinical	human	PDS000056918.3	ERR1815492	GCA_025085215.1	PDT000451473.1		antigen_formula=4:i:1,2,serotype=Typhimurium
SAMEA7501030		2018-05-14	Belgium		UNK	PDS000013661.13	ERR4775356	GCA_021448865.1	PDT001221410.1		antigen_formula=4:i:1,2,serotype=Typhimurium
SAMEA78282418		2016	Ireland	clinical	human	PDS000117323.1	ERR1816625	GCA_025084155.1	PDT000451528.1		antigen_formula=4:i:1,2,serotype=Typhimurium
SAMEA78288418		2016	Ireland	clinical	human	PDS000043639.7	ERR1816633	GCA_025084175.1	PDT000451536.1		antigen_formula=4:i:1,2,serotype=Typhimurium
SAMEA78594418		2016	Ireland	clinical	human	PDS000043899.2	ERR1816866	GCA_025082695.1	PDT000451571.1		antigen_formula=4:i:1,2,serotype=Typhimurium
SAMEA78708418		2016	Ireland	clinical	human	PDS000117339.1	ERR1817109	GCA_025082755.1	PDT000451575.1		antigen_formula=4:i:1,2,serotype=Typhimurium
SAMEA788597						PDS000065263.1	ERR024385	GCA_010192345.1	PDT000436970.1	92-2799	antigen_formula=4:i:1,2,serotype=Typhimurium
SAMEA788604		1946	USA: Colorado		not known	PDS000076154.1	ERR023808	GCA_010191865.1	PDT000436914.1	LT7	antigen_formula=4:i:1,2,serotype=Typhimurium
SAMEA788607		1946	Switzerland		not known	PDS000077429.1	ERR023806	GCA_010192185.1	PDT000436912.1	LT5	antigen_formula=4:i:1,2,serotype=Typhimurium
SAMEA788614		1946	Denmark		feces	PDS000076484.1	ERR023822	GCA_010192285.1	PDT000436927.1	LT9	antigen_formula=4:i:1,2,serotype=Typhimurium
SAMEA788630		2002	Malawi	clinical	blood	PDS000050011.2	ERR028246	GCA_012172155.1	PDT000437389.1	Q213F1A	antigen_formula=4:i:1,2,serotype=Typhimurium
SAMEA788682						PDS000077388.1	ERR024753	GCA_010193615.1	PDT000437008.1	Tha19	antigen_formula=4:i:1,2,serotype=Typhimurium
SAMEA788699		2009	United Kingdom	clinical	feces	PDS000049932.2	ERR024402	GCA_010193105.1	PDT000436985.1	U310	antigen_formula=4:i:1,2,serotype=Typhimurium
SAMEA788716						PDS000077306.1	ERR024814	GCA_010194025.1	PDT000437065.1	Tha5	antigen_formula=4:i:1,2,serotype=Typhimurium
SAMEA788767		2009	United Kingdom	clinical	feces	PDS000049935.3	ERR024409	GCA_010193525.1	PDT000436992.1	U276	antigen_formula=4:i:1,2,serotype=Typhimurium
SAMEA788852						PDS000096100.1	ERR024362	GCA_010192795.1	PDT000436948.1	98-6289	antigen_formula=4:i:1,2,serotype=Typhimurium
SAMEA788906						PDS000077337.1	ERR024806	GCA_010193565.1	PDT000437057.1	Tha8	antigen_formula=4:i:1,2,serotype=Typhimurium
SAMEA788911						PDS000065272.1	ERR024379	GCA_009983035.1	PDT000436964.1	01-514	antigen_formula=4:i:1,2,serotype=Typhimurium
SAMEA788918						PDS000077410.1	ERR024763	GCA_010194945.1	PDT000437018.1	Tha18	antigen_formula=4:i:1,2,serotype=Typhimurium
SAMEA81204418		2015	Ireland	clinical	human	PDS000114665.1	ERR1823933	GCA_024393595.1	PDT000451729.2		antigen_formula=4:i:1,2,serotype=Typhimurium
SAMEA8226912		2009-08-17	Gambia	clinical	human	PDS000108615.1	ERR5490318	GCA_023082225.1	PDT001292134.1		antigen_formula=4:i:1,2,serotype=Typhimurium
SAMEA8226977		2012-09-27	Gambia	clinical	human	PDS000108609.1	ERR5490253	GCA_023083905.1	PDT001292069.1		antigen_formula=4:i:1,2,serotype=Typhimurium
SAMEA8947667		2020	Germany	clinical	human	PDS000092850.2	ERR6149450	GCA_019260485.1	PDT001087821.1		antigen_formula=4:i:1,2,serotype=Typhimurium
SAMEA8983376		2000	United Kingdom		not known	PDS000042248.2	ERR6318193	GCA_028197885.1	PDT001594240.1	11M198_DT193	antigen_formula=4:i:1,2,serotype=Typhimurium
SAMEA91507918		2014	Ireland	clinical	human	PDS000043170.4	ERR1840428	GCA_010283265.2	PDT000451811.2		antigen_formula=4:i:1,2,serotype=Typhimurium
SAMN00811527						PDS000139932.2		GCA_000335935.1	PDT000027819.1	08-1739	antigen_formula=4:i:1,2,serotype=Typhimurium
SAMN01814034				environmental/other	swine intestine (Sus domesticus)	PDS000004580.22		GCA_000474555.1	PDT000018089.2	34502	antigen_formula=4:i:1,2,serotype=Typhimurium
SAMN01902240	NYSDOH	2004-02-05	USA:NY	environmental/other	house sparrow	PDS000027369.1	SRR949381	GCA_007907145.1	PDT000000121.3	NY_BAC0400001470	antigen_formula=4:i:1,2,serotype=Typhimurium
SAMN01902246	NY	2005-02-11	USA	environmental/other	chicken breast	PDS000180813.32	SRR988697	GCA_014448235.1	PDT000000127.5	NY_BAC0500001378	antigen_formula=4:i:1,2,serotype=Typhimurium
SAMN01902249	NYSDOH	2005-05-02	USA:NY	environmental/other	house sparrow	PDS000027367.3	SRR949390	GCA_010702775.1	PDT000000130.3	NY_BAC0500003358	antigen_formula=4:i:1,2,serotype=Typhimurium
SAMN01902257	NYSDOH	2005-08-22	USA:NY	environmental/other	ground beef	PDS000027924.102	SRR949398	GCA_011454405.1	PDT000000138.3	NY_BAC0500006140	antigen_formula=4:i:1,2,serotype=Typhimurium
SAMN01902266	NYSDOH	2006-02-27	USA:NY	environmental/other	red billed gull	PDS000013825.117	SRR949406	GCA_011455475.1	PDT000000146.3	NY_BAC0600002001	antigen_formula=4:i:1,2,serotype=Typhimurium
SAMN01902313	NYSDOH	2008-07-28	USA:NY	environmental/other	mung bean sprout	PDS000175012.65	SRR949458	GCA_011455775.1	PDT000000193.3	NY_BAC0800004259	antigen_formula=4:i:1,2,serotype=Typhimurium
SAMN01902346	NYSDOH	2009-08-21	USA:NY	environmental/other	chicken breast	PDS000027365.1	SRR1272775	GCA_007742255.1	PDT000029593.3	NY_BAC0900003905X1	antigen_formula=4:i:1,2,serotype=Typhimurium
SAMN01902387	NYSDOH	2011-05-09	USA:NY	environmental/other	chicken breast	PDS000027362.1	SRR1177598	GCA_007748815.1	PDT000003704.3	NY_IDR1100013590	antigen_formula=4:i:1,2,serotype=Typhimurium
SAMN01920889	FDA Contracted Laboratory	2006	USA:WA	environmental/other	bovine necropsy	PDS000026824.7	SRR949861	GCA_011457775.1	PDT000000320.3	CFSAN002809	antigen_formula=4:i:1,2,serotype=Typhimurium
SAMN01920894	FDA Contracted Laboratory	2007	USA:NE	environmental/other	bovine swab	PDS000004509.59	SRR949855	GCA_010632525.1	PDT000000324.3	CFSAN002751	antigen_formula=4:i:1,2,serotype=Typhimurium
SAMN01920898	FDA Contracted Laboratory	2006	USA:AK	environmental/other	canine feces	PDS000028149.6	SRR949851	GCA_006691125.1	PDT000000327.4	CFSAN002703	antigen_formula=4:i:1,2,serotype=Typhimurium
SAMN01920929	FDA Contracted Laboratory	2007	USA:ID	environmental/other	intestine	PDS000013650.257	SRR949511	GCA_006862605.1	PDT000000344.3	CFSAN002744	antigen_formula=4:i:1,2,serotype=Typhimurium
SAMN01920941	FDA Contracted Laboratory	2007	USA:WA	environmental/other	rodent feces	PDS000026749.231	SRR949521	GCA_011456875.1	PDT000000354.3	CFSAN002858	antigen_formula=4:i:1,2,serotype=Typhimurium
SAMN01920945	FDA Contracted Laboratory	2012	USA:AZ	environmental/other	environmental swab production facility	PDS000013860.55	SRR958019	GCA_006863235.1	PDT000000549.3	CFSAN002724	antigen_formula=4:i:1,2,serotype=Typhimurium
SAMN01924592	FL	2011-11-21	USA:FL	environmental/other	stool (Alligator mississippiensis)	PDS000027352.2	SRR952373	GCA_005932055.1	PDT000000364.2	FL_EPI-037	antigen_formula=4:i:1,2,serotype=Typhimurium
SAMN02182869	Washington State Department of Health| Public Health Laboratories	2002-05-13	USA	environmental/other	Not Provided	PDS000013845.477	SRR945120	GCA_011457295.1	PDT000000374.3	WAPHL_SAL-A00006	antigen_formula=4:i:1,2,serotype=Typhimurium
SAMN02222912	NYSDOH	2009-01-13	USA:CT	environmental/other	peanut butter	PDS000013830.75	SRR1036439	GCA_011460035.1	PDT000001603.3	NY_02033557	antigen_formula=4:i:1,2,serotype=Typhimurium
SAMN02225273		2005	Australia			PDS000013858.28		GCA_000314915.2	PDT000010372.3	STm2	antigen_formula=4:i:1,2,serotype=Typhimurium
SAMN02253032	FL	2009-10-01	USA:FL	environmental/other	bean sprout	PDS000042386.6	SRR1015729	GCA_006840365.1	PDT000001092.2	FL_FLDACS-84317	antigen_formula=4:i:1,2,serotype=Typhimurium
SAMN02261106	New Mexico Public Health Lab	2008	USA:NM	environmental/other	chicken breast	PDS000036013.2	SRR1021745	GCA_006813085.1	PDT000001152.5	AZ_TG68084	antigen_formula=4:i:1,2,serotype=Typhimurium
SAMN02261151	New Mexico Public Health Lab	2010	USA:NM	environmental/other	pork chop	PDS000026674.7	SRR2082849	GCA_008116675.1	PDT000001380.4	AZ_TG68264	antigen_formula=4:i:1,2,serotype=Typhimurium
SAMN02261172	New Mexico Public Health Lab	2010	USA:NM	environmental/other	pork chop	PDS000144857.34	SRR1029572	GCA_006755665.1	PDT000001296.4	AZ_TG68348	antigen_formula=4:i:1,2,serotype=Typhimurium
SAMN02265290	FDA Contracted Laboratory	2009-12-05	USA:WA	environmental/other	ground beef	PDS000032664.656	SRR961984	GCA_005931315.1	PDT000000587.2	CFSAN005663	antigen_formula=4:i:1,2,serotype=Typhimurium
SAMN02265310	FDA Contracted Laboratory	2007-10-12	USA:SD	environmental/other	bovine carcass	PDS000013885.45	SRR949872	GCA_006838325.1	PDT000000477.2	CFSAN005683	antigen_formula=4:i:1,2,serotype=Typhimurium
SAMN02265324	FDA Contracted Laboratory	2007-10-17	USA:SD	environmental/other	bovine carcass	PDS000027265.1	SRR950691	GCA_005678635.1	PDT000000490.2	CFSAN005697	antigen_formula=4:i:1,2,serotype=Typhimurium
SAMN02344553	NYSDOH	2013-08-27	USA:NY	clinical	stool	PDS000026656.42	SRR974687	GCA_006862945.1	PDT000000654.3	NY_swgs1002	antigen_formula=4:i:1,2,serotype=Typhimurium
SAMN02344807	United States Food and Drug Administration	2010-04-23	USA	environmental/other	hot chili powder	PDS000023721.19	SRR9052492	GCA_006003925.1	PDT000003313.3	FNW19G21	antigen_formula=4:i:1,2,serotype=Typhimurium
SAMN02344929	United States Food and Drug Administration	2010-08-23	USA	environmental/other	rubbed sage	PDS000013739.143	SRR1177622	GCA_010960115.1	PDT000003717.3	FNW19H16	antigen_formula=4:i:1,2,serotype=Typhimurium
SAMN02344931	United States Food and Drug Administration	2010-08-25	USA	environmental/other	frozen amberjack fish portion	PDS000029638.98	SRR1177271	GCA_005934185.1	PDT000003633.2	FNW19H15	antigen_formula=4:i:1,2,serotype=Typhimurium
SAMN02345025	FMA	2010-11-27	Portugal	environmental/other	coconut, shelled	PDS000013900.3	SRR1182724	GCA_003868895.1	PDT000003895.3	FMA0096	antigen_formula=4:i:1,2,serotype=Typhimurium
SAMN02345102	United States Food and Drug Administration| Office of Regulatory Affairs| San Francisco Human and Animal Food Laboratory	2011-02-12	USA	environmental/other	spice mixture indian cottage cheese buttered paneer makhanwala	PDS000013838.134	SRR1107478	GCA_011546085.1	PDT000002707.3	FSF0022	antigen_formula=4:i:1,2,serotype=Typhimurium
SAMN02345147	United States Food and Drug Administration| Office of Regulatory Affairs| San Francisco Human and Animal Food Laboratory	2011-03-29	USA	environmental/other	cashew mixture	PDS000013887.53	SRR1107438	GCA_010907305.1	PDT000002709.3	FSF0019	antigen_formula=4:i:1,2,serotype=Typhimurium
SAMN02345308	United States Food and Drug Administration| Office of Regulatory Affairs| Irvine Human and Animal Food Laboratory	2011-09-06	USA	environmental/other	frozen largemouth bass fish	PDS000026701.200	SRR1033509	GCA_010949235.1	PDT000001504.3	FSW0024	antigen_formula=4:i:1,2,serotype=Typhimurium
SAMN02345593	United States Food and Drug Administration| Forensic Chemistry Center	2012-06-17	Not Provided	environmental/other	macadamia nut	PDS000031835.3	SRR1068366	GCA_011637115.1	PDT000002175.3	FCC0074	antigen_formula=4:i:1,2,serotype=Typhimurium
SAMN02367644	FDA		Mexico	clinical	human	PDS000027127.3	SRR1060693	GCA_010123015.1	PDT000002029.7	INSP 24	antigen_formula=4:i:1,2,serotype=Typhimurium
SAMN02367645	FDA			environmental/other		PDS000013867.69	SRR1060692	GCA_010726345.1	PDT000002030.7	SGSC 2182	antigen_formula=4:i:1,2,serotype=Typhimurium
SAMN02367647	FDA	1986	USA:IN	environmental/other	Rabbit	PDS000027317.4	SRR1060691	GCA_010506855.1	PDT000002031.7	NVSL 5820	antigen_formula=4:i:1,2,serotype=Typhimurium
SAMN02367648	FDA		Mongolia	clinical		PDS000031186.4	SRR1060690	GCA_010663185.1	PDT000002032.7	IVB 232	antigen_formula=4:i:1,2,serotype=Typhimurium
SAMN02367649	FDA		Norway	clinical		PDS000029340.6	SRR1060689	GCA_010489995.1	PDT000002033.7	IVB 665/81	antigen_formula=4:i:1,2,serotype=Typhimurium
SAMN02367650	FDA		Finland	environmental/other		PDS000031185.5	SRR1060688	GCA_010632375.1	PDT000002034.7	SGSC 2188	antigen_formula=4:i:1,2,serotype=Typhimurium
SAMN02367651	FDA	1987	USA:CA	environmental/other	Parrot	PDS000027316.6	SRR1060687	GCA_010490975.1	PDT000002035.7	NVSL 2816	antigen_formula=4:i:1,2,serotype=Typhimurium
SAMN02367652	FDA	1987	USA:CA	environmental/other	Opposum	PDS000029339.5	SRR1060686	GCA_010717005.1	PDT000002036.7	NVSL 6814	antigen_formula=4:i:1,2,serotype=Typhimurium
SAMN02367655	FDA		France	clinical		PDS000002607.16	SRR1060683	GCA_011443255.1	PDT000002039.7	IVB 1430	antigen_formula=4:i:1,2,serotype=Typhimurium
SAMN02367656	FDA		Panama	clinical		PDS000031184.5	SRR1122731	GCA_010714835.1	PDT000002787.3	IVB 75/67	antigen_formula=4:i:1,2,serotype=Typhimurium
SAMN02367657	FDA		USA:NC	clinical	human	PDS000031183.37	SRR1060682	GCA_010388365.1	PDT000002040.7	CDC B1236	antigen_formula=4:i:1,2,serotype=Typhimurium
SAMN02367660	FDA		Mexico	clinical	human	PDS000027125.5	SRR1060681	GCA_010123305.1	PDT000002041.7	INSP 85	antigen_formula=4:i:1,2,serotype=Typhimurium
SAMN02367661	FDA		France	environmental/other		PDS000027124.3	SRR1060680	GCA_010122825.1	PDT000002042.7	SGSC 2200	antigen_formula=4:i:1,2,serotype=Typhimurium
SAMN02367662	FDA		USA:OR	environmental/other	Heron	PDS000027123.7	SRR1060679	GCA_010123175.1	PDT000002043.7	USFW 318	antigen_formula=4:i:1,2,serotype=Typhimurium
SAMN02367912	FDA: Shaohua Zhao	2010	USA:CT	environmental/other	chicken breast	PDS000030628.1	SRR1840608	GCA_011103075.1	PDT000111753.2	N26921	antigen_formula=4:i:1,2,serotype=Typhimurium
SAMN02368015	FDA: Shaohua Zhao	2011	USA:NY	environmental/other	chicken breast	PDS000032378.1	SRR1122596	GCA_010123745.1	PDT000003024.3	N32049	antigen_formula=4:i:1,2,serotype=Typhimurium
SAMN02368163	FDA	1988	Senegal	clinical		PDS000005713.5	SRR1060516	GCA_010123225.1	PDT000002360.3	IP E.88.374	antigen_formula=4:i:1,2,serotype=Typhimurium
SAMN02368368	NCTR-FDA	2000	USA	clinical		PDS000026825.464	SRR1122508	GCA_010714915.1	PDT000002989.3	NCTR-SF378	antigen_formula=4:i:1,2,serotype=Typhimurium
SAMN02368373	NCTR-FDA	1999	USA	environmental/other	Veterinary Diagnostic	PDS000042369.133	SRR1122503	GCA_010637105.1	PDT000002994.3	NCTR-SF478	antigen_formula=4:i:1,2,serotype=Typhimurium
SAMN02368708	Technical University Of Denmark			clinical		PDS000040405.7	SRR1106385	GCA_011108435.1	PDT000047303.4	BCW_2842	antigen_formula=4:i:1,2,serotype=Typhimurium
SAMN02378010	Minnesota Department Of Health	2007-06-06	USA:MN	environmental/other	feces	PDS000013868.575	SRR1177569	GCA_010868365.1	PDT000003724.3	MDH-2013-00005	antigen_formula=4:i:1,2,serotype=Typhimurium
SAMN02378013	Minnesota Department Of Health	2007-06-26	USA:MN	environmental/other	feces	PDS000013878.168	SRR1177549	GCA_009996925.1	PDT000003726.3	MDH-2013-00008	antigen_formula=4:i:1,2,serotype=Typhimurium
SAMN02378047	Minnesota Department Of Health	2008-04-24	USA:MN	environmental/other	feces	PDS000032661.317	SRR1166604	GCA_011085505.1	PDT000003426.3	MDH-2013-00042	antigen_formula=4:i:1,2,serotype=Typhimurium
SAMN02378117	Minnesota Department Of Health	2010-06-11	USA:MN	environmental/other	tissue	PDS000038564.8	SRR1158059	GCA_006756005.1	PDT000003289.4	MDH-2013-00112	antigen_formula=4:i:1,2,serotype=Typhimurium
SAMN02378118	Minnesota Department Of Health	2010-07-15	USA:MN	environmental/other	feces	PDS000027817.12	SRR1158084	GCA_011638235.1	PDT000003290.3	MDH-2013-00113	antigen_formula=4:i:1,2,serotype=Typhimurium
SAMN02378119	Minnesota Department Of Health	2010-07-16	USA:MN	environmental/other	tissue	PDS000032076.9	SRR1158026	GCA_011485085.1	PDT000003291.3	MDH-2013-00114	antigen_formula=4:i:1,2,serotype=Typhimurium
SAMN02378120	Minnesota Department Of Health	2010-08-26	USA:MN	environmental/other	feces	PDS000032334.1	SRR1158202	GCA_011084105.1	PDT000003322.3	MDH-2013-00115	antigen_formula=4:i:1,2,serotype=Typhimurium
SAMN02378122	Minnesota Department Of Health	2010-08-17	USA:MN	environmental/other		PDS000113872.9	SRR1158206	GCA_006690745.1	PDT000003323.4	MDH-2013-00117	antigen_formula=4:i:1,2,serotype=Typhimurium
SAMN02378123	Minnesota Department Of Health	2010-08-31	USA:MN	environmental/other	tissue	PDS000032374.2	SRR1157597	GCA_006691785.1	PDT000003190.4	MDH-2013-00118	antigen_formula=4:i:1,2,serotype=Typhimurium
SAMN02378125	Minnesota Department Of Health	2010-09-08	USA:MN	environmental/other	liver	PDS000032373.2	SRR1090983	GCA_006691465.1	PDT000002418.4	MDH-2013-00120	antigen_formula=4:i:1,2,serotype=Typhimurium
SAMN02378126	Minnesota Department Of Health	2010-09-17	USA:MN	environmental/other	feces	PDS000065117.13	SRR1089590	GCA_011484805.1	PDT000002394.3	MDH-2013-00121	antigen_formula=4:i:1,2,serotype=Typhimurium
SAMN02378143	Minnesota Department Of Health	2011-04-12	USA:MN	environmental/other	lung	PDS000032654.261	SRR1089565	GCA_010868865.1	PDT000002399.3	MDH-2013-00138	antigen_formula=4:i:1,2,serotype=Typhimurium
SAMN02378154	Minnesota Department Of Health	2011-11-17	USA:MN	environmental/other	feces	PDS000029035.8	SRR1067639	GCA_009997745.1	PDT000002082.3	MDH-2013-00149	antigen_formula=4:i:1,2,serotype=Typhimurium
SAMN02378155	Minnesota Department Of Health	2011-06-30	USA:MN	environmental/other		PDS000144856.54	SRR1067620	GCA_010886335.1	PDT000002083.3	MDH-2013-00150	antigen_formula=4:i:1,2,serotype=Typhimurium
SAMN02378169	Minnesota Department Of Health	2012-03-21	USA:MN	environmental/other	feces	PDS000028842.3	SRR1166648	GCA_011084805.1	PDT000003438.3	MDH-2013-00164	antigen_formula=4:i:1,2,serotype=Typhimurium
SAMN02378182	Minnesota Department Of Health	2012-10-17	USA:MN	environmental/other	chicken kiev	PDS000026617.605	SRR1048617	GCA_010941895.1	PDT000001859.3	MDH-2013-00177	antigen_formula=4:i:1,2,serotype=Typhimurium
SAMN02378194	Minnesota Department Of Health	2013-02-11	USA:MN	environmental/other	chicken breast	PDS000180814.9	SRR1030355	GCA_011089645.1	PDT000001361.3	MDH-2013-00189	antigen_formula=4:i:1,2,serotype=Typhimurium
SAMN02378199	Minnesota Department Of Health	2013-04-29	USA:MN	environmental/other	raw milk	PDS000026974.4	SRR1029570	GCA_011089285.1	PDT000001301.3	MDH-2013-00194	antigen_formula=4:i:1,2,serotype=Typhimurium
SAMN02403222	VA	2009-07-01	USA:VA	environmental/other	Not Provided	PDS000032655.382	SRR1047602	GCA_010705445.1	PDT000001757.3	VA_WGS-00001	antigen_formula=4:i:1,2,serotype=Typhimurium
SAMN02403226	VA	2012-05-30	USA:VA	environmental/other	Not Provided	PDS000081815.110	SRR3474702	GCA_004185455.1	PDT000001760.5	VA_WGS-00005	antigen_formula=4:i:1,2,serotype=Typhimurium
SAMN02403227	VA	2013-07-24	USA:VA	environmental/other	Not Provided	PDS000026746.181	SRR3474703	GCA_006822585.1	PDT000001761.6	VA_WGS-00006	antigen_formula=4:i:1,2,serotype=Typhimurium
SAMN02403293	VA	2006-01-24	USA:VA	environmental/other	Not Provided	PDS000032362.2	SRR1177188	GCA_004224185.1	PDT000003604.3	VA_WGS-00072	antigen_formula=4:i:1,2,serotype=Typhimurium
SAMN02403301	VA	2005-12-29	USA:VA	environmental/other	Not Provided	PDS000032361.1	SRR1177544	GCA_007548275.1	PDT000003742.3	VA_WGS-00080	antigen_formula=4:i:1,2,serotype=Typhimurium
SAMN02403303	VA	2005-12-22	USA:VA	environmental/other	Not Provided	PDS000026762.119	SRR1177591	GCA_011083945.1	PDT000003744.3	VA_WGS-00082	antigen_formula=4:i:1,2,serotype=Typhimurium
SAMN02403304	VA	2006-07-25	USA:VA	environmental/other	Not Provided	PDS000111171.3	SRR1177577	GCA_010946135.1	PDT000003745.3	VA_WGS-00083	antigen_formula=4:i:1,2,serotype=Typhimurium
SAMN02403317	VA	2006-01-19	USA:VA	environmental/other	Not Provided	PDS000032357.2	SRR1177571	GCA_006690525.1	PDT000003753.4	VA_WGS-00096	antigen_formula=4:i:1,2,serotype=Typhimurium
SAMN02403320	VA	2006-01-11	USA:VA	environmental/other	Not Provided	PDS000026810.182	SRR1177194	GCA_010926375.1	PDT000003606.3	VA_WGS-00099	antigen_formula=4:i:1,2,serotype=Typhimurium
SAMN02403321	VA	2006-01-23	USA:VA	environmental/other	Not Provided	PDS000042368.5	SRR1177172	GCA_006862325.1	PDT000003607.3	VA_WGS-00100	antigen_formula=4:i:1,2,serotype=Typhimurium
SAMN02403334	VA	2006-02-28	USA:VA	environmental/other	Not Provided	PDS000026745.32	SRR1181523	GCA_010424205.1	PDT000003838.3	VA_WGS-00113	antigen_formula=4:i:1,2,serotype=Typhimurium
SAMN02403343	VA	2006-03-18	USA:VA	environmental/other	Not Provided	PDS000060956.1	SRR1177641	GCA_011083085.1	PDT000003756.3	VA_WGS-00122	antigen_formula=4:i:1,2,serotype=Typhimurium
SAMN02403392	VA	2007-02-26	USA:VA	environmental/other	Not Provided	PDS000013882.327	SRR1238777	GCA_004227565.1	PDT000026061.3	VA_WGS-00171	antigen_formula=4:i:1,2,serotype=Typhimurium
SAMN02403412	VA	2010-09-30	USA:VA	environmental/other	Not Provided	PDS000029655.22	SRR1258614	GCA_011446495.1	PDT000026835.3	VA_WGS-00191	antigen_formula=4:i:1,2,serotype=Typhimurium
SAMN02403418	VA	2012-04-02	USA:VA	environmental/other	tomato	PDS000013883.13	SRR1272528	GCA_011080665.1	PDT000029725.3	VA_WGS-00197	antigen_formula=4:i:1,2,serotype=Typhimurium
SAMN02403427	VA	2007-06-01	USA:VA	environmental/other	hamburger	PDS000029982.2	SRR1299353	GCA_006689945.1	PDT000031465.4	VA_WGS-00206	antigen_formula=4:i:1,2,serotype=Typhimurium
SAMN02419062	FL	2011-07-27	USA:GA	environmental/other	Trachemys scripta from irrigation pond	PDS000032344.1	SRR1067663	GCA_007817195.1	PDT000002101.2	FL-MJ580	antigen_formula=4:i:1,2,serotype=Typhimurium
SAMN02419096	FL	2011-05	USA:GA	environmental/other	sediment pond	PDS000032336.1	SRR1105692	GCA_007469495.1	PDT000002488.2	FL-UFL-334	antigen_formula=4:i:1,2,serotype=Typhimurium
SAMN02483572	United States Food and Drug Administration| Office of Regulatory Affairs| San Francisco Human and Animal Food Laboratory	2012-01-30	USA	environmental/other	hot smoked milkfish	PDS000039817.8	SRR1157599	GCA_011084825.1	PDT000003195.3	FSF0096	antigen_formula=4:i:1,2,serotype=Typhimurium
SAMN02595031	Arizona Department of Health	2013-07-18	USA:VA	environmental/other	boneless skinless chicken breast	PDS000032335.1	SRR1195648	GCA_007472575.1	PDT000004288.3	AZ_TG71139	antigen_formula=4:i:1,2,serotype=Typhimurium
SAMN02595811	Minnesota Department Of Health	2007-10-30	USA:MN	environmental/other	cow stool	PDS000056091.9	SRR1177330	GCA_010424465.1	PDT000003675.3	NY-swgs1097	antigen_formula=4:i:1,2,serotype=Typhimurium
SAMN02595832	Minnesota Department Of Health	2008-04-22	USA:MN	environmental/other	pig liver	PDS000054612.3	SRR1266087	GCA_010456805.1	PDT000027756.3	NY-swgs1118	antigen_formula=4:i:1,2,serotype=Typhimurium
SAMN02595835	Minnesota Department Of Health	2008-05-09	USA:MN	environmental/other	pig liver	PDS000029630.1	SRR1266040	GCA_010456905.1	PDT000027759.3	NY-swgs1121	antigen_formula=4:i:1,2,serotype=Typhimurium
SAMN02595843	Minnesota Department Of Health	2008-11-20	USA:MN	environmental/other	cow tissue composite	PDS000041663.5	SRR1266090	GCA_007834975.1	PDT000027767.3	NY-swgs1129	antigen_formula=4:i:1,2,serotype=Typhimurium
SAMN02595861	Minnesota Department Of Health	2009-08-24	USA:MN	environmental/other	pig	PDS000015886.15	SRR1266027	GCA_010655725.1	PDT000027785.3	NY-swgs1147	antigen_formula=4:i:1,2,serotype=Typhimurium
SAMN02595872	Minnesota Department Of Health	2010-04-06	USA:MN	environmental/other	bird liver	PDS000037478.20	SRR1266058	GCA_011414115.1	PDT000027796.3	NY-swgs1158	antigen_formula=4:i:1,2,serotype=Typhimurium
SAMN02595882	Minnesota Department Of Health	2010-11-15	USA:MN	environmental/other	intestine raccoon	PDS000032333.1	SRR1266032	GCA_007547895.1	PDT000027805.3	NY-swgs1168	antigen_formula=4:i:1,2,serotype=Typhimurium
SAMN02595890	Minnesota Department Of Health	2011-04-29	USA:MN	environmental/other	dog stool	PDS000026818.68	SRR1292271	GCA_010389445.1	PDT000030472.3	NY-swgs1176	antigen_formula=4:i:1,2,serotype=Typhimurium
SAMN02595904	Minnesota Department Of Health	2012-08-03	USA:MN	environmental/other	cat liver	PDS000026800.437	SRR1346298	GCA_011417435.1	PDT000031873.3	NY-swgs1190	antigen_formula=4:i:1,2,serotype=Typhimurium
SAMN02602986						PDS000013874.388		GCA_000213635.1	PDT000007405.2	UK-1	antigen_formula=4:i:1,2,serotype=Typhimurium
SAMN02602988						PDS000013899.30		GCA_000188735.1	PDT000007697.2	ST4/74	antigen_formula=4:i:1,2,serotype=Typhimurium
SAMN02640793	United States Food and Drug Administration	2002	USA	environmental/other	ground beef	PDS000101019.1	SRR1185790	GCA_006691245.1	PDT000003964.4	WAPHL-SAL-A00230	antigen_formula=4:i:1,2,serotype=Typhimurium
SAMN02640815	United States Food and Drug Administration	2002	USA	environmental/other	chicken breast	PDS000026832.35	SRR1185842	GCA_006630725.1	PDT000003972.4	WAPHL-SAL-A00252	antigen_formula=4:i:1,2,serotype=Typhimurium
SAMN02640878	United States Food and Drug Administration	2002	USA	environmental/other	ground beef	PDS000031535.11	SRR1203017	GCA_006690785.1	PDT000024359.4	WAPHL-SAL-A00315	antigen_formula=4:i:1,2,serotype=Typhimurium
SAMN02640882	United States Food and Drug Administration	2002	USA	environmental/other	chicken breast	PDS000050108.12	SRR1202988	GCA_007748355.1	PDT000024363.3	WAPHL-SAL-A00319	antigen_formula=4:i:1,2,serotype=Typhimurium
SAMN02640897	United States Food and Drug Administration	2002	USA	environmental/other	chicken breast	PDS000028787.49	SRR1220766	GCA_006690835.1	PDT000025521.4	WAPHL-SAL-A00334	antigen_formula=4:i:1,2,serotype=Typhimurium
SAMN02640928	United States Food and Drug Administration	2003	USA	environmental/other	ground turkey	PDS000037294.51	SRR1257274	GCA_006822105.1	PDT000026423.6	WAPHL-SAL-A00365	antigen_formula=4:i:1,2,serotype=Typhimurium
SAMN02645813	Pennsylvania Department of Health	2010-01-25	USA	environmental/other	chicken breast	PDS000026727.1	SRR1548413	GCA_003867855.1	PDT000036676.2	MOD1-Sal_927	antigen_formula=4:i:1,2,serotype=Typhimurium
SAMN02646788	Minnesota Department Of Health	2003-08-24	USA:MN	environmental/other	feces	PDS000032299.5	SRR1299391	GCA_007906785.1	PDT000031449.3	MDH-2014-00014	antigen_formula=4:i:1,2,serotype=Typhimurium
SAMN02646793	Minnesota Department Of Health	2003-08-13	USA:MN	environmental/other	tissue	PDS000032196.3	SRR1299313	GCA_011446855.1	PDT000031438.3	MDH-2014-00019	antigen_formula=4:i:1,2,serotype=Typhimurium
SAMN02646799	Minnesota Department Of Health	2003-08-27	USA:MN	environmental/other	tissue	PDS000026978.189	SRR1299298	GCA_011081725.1	PDT000031433.3	MDH-2014-00025	antigen_formula=4:i:1,2,serotype=Typhimurium
SAMN02646843	Minnesota Department Of Health	2003-10-02	USA:AR	environmental/other	tissue	PDS000060958.2	SRR1272873	GCA_011079805.1	PDT000029666.3	MDH-2014-00069	antigen_formula=4:i:1,2,serotype=Typhimurium
SAMN02646948	Minnesota Department Of Health	2007-04-10	USA:MN	environmental/other	spleen	PDS000078507.6	SRR1233935	GCA_011445675.1	PDT000025537.3	MDH-2014-00174	antigen_formula=4:i:1,2,serotype=Typhimurium
SAMN02646952	Minnesota Department Of Health	2007-07-05	USA:MN	environmental/other	puffed vegetable snack	PDS000032293.3	SRR1198924	GCA_006632025.1	PDT000004372.4	MDH-2014-00178	antigen_formula=4:i:1,2,serotype=Typhimurium
SAMN02664748	University of Florida	2011-08	USA:FL	environmental/other	surface water	PDS000046671.2	SRR1207482	GCA_011406715.1	PDT000024570.2	FL-MDD-249	antigen_formula=4:i:1,2,serotype=Typhimurium
SAMN02664824	Food Safety Laboratory, Cornell University	2007-12-12	USA:NY	environmental/other	feces (Bos taurus)	PDS000076645.2	SRR1238752	GCA_010424145.1	PDT000026026.3	NY-FSL-R8-0208	antigen_formula=4:i:1,2,serotype=Typhimurium
SAMN02664832	Food Safety Laboratory, Cornell University	2008-01-18	USA:NY	environmental/other	feces (Bos taurus)	PDS000013886.14	SRR1213770	GCA_011447555.1	PDT000025255.3	NY-FSL-R8-0273	antigen_formula=4:i:1,2,serotype=Typhimurium
SAMN02678465	United States Food and Drug Administration	2013-08-13	USA	environmental/other	cantaloupe	PDS000027050.110	SRR1269327	GCA_011080645.1	PDT000027868.3	FAR0142	antigen_formula=4:i:1,2,serotype=Typhimurium
SAMN02678618	United States Food and Drug Administration	2008-10-02	USA	environmental/other	tomatillo fresh	PDS000032264.2	SRR1613897	GCA_007816915.1	PDT000040787.4	FCC0230	antigen_formula=4:i:1,2,serotype=Typhimurium
SAMN02678758	United States Food and Drug Administration	2008-09-16	USA	environmental/other	field irrigation system	PDS000078032.25	SRR1509584	GCA_011448095.1	PDT000034676.3	FNW19a32	antigen_formula=4:i:1,2,serotype=Typhimurium
SAMN02678793	United States Food and Drug Administration|Office of Regulatory Affairs|Pacific Northwest Laboratory	2009-10-06	USA	environmental/other	crab in shell	PDS000036001.27	SRR3156729	GCA_007762275.1	PDT000040323.10	FDA578265	antigen_formula=4:i:1,2,serotype=Typhimurium
SAMN02678865	United States Food and Drug Administration	2013-07-10	USA	environmental/other	frozen ostrich	PDS000031764.13	SRR1264983	GCA_005932495.1	PDT000027666.2	FSW0138	antigen_formula=4:i:1,2,serotype=Typhimurium
SAMN02678902	United States Food and Drug Administration	2011-04-21	USA	environmental/other	raw shrimp	PDS000028689.2	SRR1272529	GCA_011080765.1	PDT000029642.3	FSW0175	antigen_formula=4:i:1,2,serotype=Typhimurium
SAMN02698258	United States Food and Drug Administration	2011-10-27	USA	environmental/other	lentil vegetable seasoning curry madras	PDS000032220.2	SRR1411118	GCA_008090095.1	PDT000032607.3	FMA0194	antigen_formula=4:i:1,2,serotype=Typhimurium
SAMN02698395	United States Food and Drug Administration	2011-02-10	USA	environmental/other	frozen grouper fillet fish	PDS000004540.14	SRR1427103	GCA_016377225.1	PDT000033175.3	FSE0127	antigen_formula=4:i:1,2,serotype=Typhimurium
SAMN02698411	United States Food and Drug Administration	2011-04-12	USA	environmental/other	fresh coriander	PDS000026817.30	SRR1427716	GCA_011449395.1	PDT000033606.3	FSE0143	antigen_formula=4:i:1,2,serotype=Typhimurium
SAMN02699343	FDA	2012	USA: CA	environmental/other	chicken breast	PDS000032791.6		GCA_001480485.1	PDT000100403.1	CVM N42450	antigen_formula=4:i:1,2,serotype=Typhimurium
SAMN02699357	FDA	2012	USA: NM	environmental/other	pork chop	PDS000026687.2		GCA_001481175.1	PDT000100437.1	CVM N42492	antigen_formula=4:i:1,2,serotype=Typhimurium
SAMN02699437	Minnesota Department of Health	2001-05-25		environmental/other	feces	PDS000013890.5	SRR1333878	GCA_016377265.1	PDT000031789.3	MDH-2014-00271	antigen_formula=4:i:1,2,serotype=Typhimurium
SAMN02699450	Minnesota Department of Health	2002-01-28	USA:MN	environmental/other	lung	PDS000079933.2	SRR1346284	GCA_008089745.1	PDT000031951.3	MDH-2014-00284	antigen_formula=4:i:1,2,serotype=Typhimurium
SAMN02699453	Minnesota Department of Health	2002-04-29	USA:MN	environmental/other	kidney	PDS000032200.1	SRR1346262	GCA_010498335.1	PDT000031954.3	MDH-2014-00287	antigen_formula=4:i:1,2,serotype=Typhimurium
SAMN02699463	Minnesota Department of Health	2002-09-16	USA:MN	environmental/other	feces	PDS000032207.1	SRR1385147	GCA_004218485.1	PDT000032255.3	MDH-2014-00297	antigen_formula=4:i:1,2,serotype=Typhimurium
SAMN02699501	Minnesota Department of Health	2002-11-01	USA:MN	environmental/other	tissue	PDS000072789.45	SRR1461807	GCA_011448735.1	PDT000033957.3	MDH-2014-00335	antigen_formula=4:i:1,2,serotype=Typhimurium
SAMN02699528	Minnesota Department of Health	2002-12-12	USA:MN	environmental/other	lung	PDS000071837.31	SRR1511537	GCA_011450035.1	PDT000034820.3	MDH-2014-00362	antigen_formula=4:i:1,2,serotype=Typhimurium
SAMN02699529	Minnesota Department of Health	2002-12-06	USA:MN	environmental/other	tissue	PDS000032182.3	SRR1511508	GCA_008091565.1	PDT000034821.3	MDH-2014-00363	antigen_formula=4:i:1,2,serotype=Typhimurium
SAMN02699574	Minnesota Department of Health	2003-02-21	USA:MN	environmental/other	lung	PDS000085468.3	SRR1576580	GCA_008067975.1	PDT000039231.3	MDH-2014-00408	antigen_formula=4:i:1,2,serotype=Typhimurium
SAMN02699667	Minnesota Department of Health	2003-07-08	USA:NC	environmental/other	tissue	PDS000032187.1	SRR1574252	GCA_008118305.1	PDT000038734.3	MDH-2014-00501	antigen_formula=4:i:1,2,serotype=Typhimurium
SAMN02699670	Minnesota Department of Health	2003-07-11	USA:AR	environmental/other	lung	PDS000060974.1	SRR1574292	GCA_008088105.1	PDT000038737.3	MDH-2014-00504	antigen_formula=4:i:1,2,serotype=Typhimurium
SAMN02699754	Minnesota Department of Health	2004-05-03	USA:MN	environmental/other	feces	PDS000053408.29	SRR1649547	GCA_008023655.1	PDT000042399.3	MDH-2014-00588	antigen_formula=4:i:1,2,serotype=Typhimurium
SAMN02699805	Minnesota Department of Health	2005-03-16	USA:MN	environmental/other	feces	PDS000051475.1	SRR1752731	GCA_007742675.1	PDT000047547.5	MDH-2014-00639	antigen_formula=4:i:1,2,serotype=Typhimurium
SAMN02699908	Minnesota Department of Health	2010-01-28	USA:MN	environmental/other	tissue	PDS000049034.5	SRR3057274	GCA_008669455.1	PDT000100859.2	MDH-2014-00742	antigen_formula=4:i:1,2,serotype=Typhimurium
SAMN02699912	Minnesota Department of Health	2010-09-17	USA:MN	environmental/other	feces	PDS000027862.5	SRR3306272	GCA_008808815.1	PDT000121767.2	MDH-2014-00746	antigen_formula=4:i:1,2,serotype=Typhimurium
SAMN02712198		2007-05	USA: United States BIFSCo Region 1			PDS000026739.38		GCA_000941015.2	PDT000050598.2	USDA-ARS-USMARC-1899	antigen_formula=4:i:1,2,serotype=Typhimurium
SAMN02742061	FDA Contracted Laboratory	2006-11-08	USA:OR	environmental/other	bovine colostrum	PDS000002633.9	SRR1292266	GCA_010906285.1	PDT000030487.3	CFSAN012628	antigen_formula=4:i:1,2,serotype=Typhimurium
SAMN02742117	FDA Contracted Laboratory	2007-01-09	USA:WA	environmental/other	environmental bovine	PDS000032155.2	SRR1300679	GCA_006630425.1	PDT000031595.4	CFSAN012684	antigen_formula=4:i:1,2,serotype=Typhimurium
SAMN02742123	FDA Contracted Laboratory	2007-01-09	USA:WA	environmental/other	equine environment	PDS000032154.4	SRR1302862	GCA_006690125.1	PDT000031716.4	CFSAN012690	antigen_formula=4:i:1,2,serotype=Typhimurium
SAMN02777702	FDA	2003	USA:MD	environmental/other	chicken breast	PDS000032147.9	SRR1582184	GCA_006629885.1	PDT000039313.4	NY-30651	antigen_formula=4:i:1,2,serotype=Typhimurium
SAMN02843556	United States Food and Drug Administration| Office of Regulatory Affairs| New York Human and Animal Food Laboratory	2001-11-07	USA	environmental/other	squid	PDS000002635.9	SRR1639646	GCA_008032215.1	PDT000041827.3	FDA153356	antigen_formula=4:i:1,2,serotype=Typhimurium
SAMN02843557	United States Food and Drug Administration| Office of Regulatory Affairs| Irvine Human and Animal Food Laboratory	2001-11-08	USA	environmental/other	salted egg yolk	PDS000042198.18	SRR3885123	GCA_008913985.1	PDT000137716.2	FDA153627	antigen_formula=4:i:1,2,serotype=Typhimurium
SAMN02843783	United States Food and Drug Administration|Office of Regulatory Affairs|Pacific Northwest Laboratory	2003-03-05	USA	environmental/other	dog chew	PDS000023327.4	SRR2096599	GCA_006694585.1	PDT000069465.3	FDA219405	antigen_formula=4:i:1,2,serotype=Typhimurium
SAMN02843985	United States Food and Drug Administration| Office of Regulatory Affairs| Irvine Human and Animal Food Laboratory	2004-02-24	USA	environmental/other	kasubha safflower	PDS000192852.1	SRR2133189	GCA_008997815.1	PDT000077084.3	FDA270995 4-1	antigen_formula=4:i:1,2,serotype=Typhimurium
SAMN02843993	United States Food and Drug Administration| Office of Regulatory Affairs| New York Human and Animal Food Laboratory	2004-03-02	USA	environmental/other	pig ear	PDS000032068.16	SRR1744009	GCA_007817315.1	PDT000046907.4	FDA272155	antigen_formula=4:i:1,2,serotype=Typhimurium
SAMN02844025	United States Food and Drug Administration| Office of Regulatory Affairs| Irvine Human and Animal Food Laboratory	2004-04-21	USA	environmental/other	salted duck egg	PDS000042321.2	SRR2133344	GCA_008997885.1	PDT000077124.3	FDA280047	antigen_formula=4:i:1,2,serotype=Typhimurium
SAMN02844088	United States Food and Drug Administration|Office of Regulatory Affairs|Pacific Northwest Laboratory	2004-07-30	USA	environmental/other	chutney powder	PDS000032062.1	SRR5155705	GCA_006953605.1	PDT000176749.2	FDA294195	antigen_formula=4:i:1,2,serotype=Typhimurium
SAMN02844355	United States Food and Drug Administration| Office of Regulatory Affairs| New York Human and Animal Food Laboratory	2006-04-03	USA	environmental/other	mackerel fish	PDS000027910.23	SRR1778012	GCA_008005085.1	PDT000048781.2	FDA373147	antigen_formula=4:i:1,2,serotype=Typhimurium
SAMN02844501	United States Food and Drug Administration| Office of Regulatory Affairs| New York Human and Animal Food Laboratory	2007-06-11	USA	environmental/other	oyster	PDS000032040.3	SRR1946914	GCA_010876165.1	PDT000052181.2	FDA426912	antigen_formula=4:i:1,2,serotype=Typhimurium
SAMN02844697	United States Food and Drug Administration|Office of Regulatory Affairs|Southeast Food and Feed Laboratory	2009-03-10	USA	environmental/other	red oak leaf lettuce	PDS000046000.13	SRR3219070	GCA_007761495.1	PDT000113628.3	FDA525716	antigen_formula=4:i:1,2,serotype=Typhimurium
SAMN02845327	United States Food and Drug Administration| Office of Regulatory Affairs| Arkansas Human and Animal Food Laboratory	2003-08-20	USA	environmental/other	red snapper	PDS000031984.1	SRR2534080	GCA_003877935.1	PDT000085418.2	FDA244449-2	antigen_formula=4:i:1,2,serotype=Typhimurium
SAMN02845594	United States Food and Drug Administration| Office of Regulatory Affairs| Irvine Human and Animal Food Laboratory	2005-01-07	USA	environmental/other	coriander powder	PDS000036080.3	SRR2102426	GCA_006634565.1	PDT000069738.3	FDA312662 1-1	antigen_formula=4:i:1,2,serotype=Typhimurium
SAMN02845857	United States Food and Drug Administration|Office of Regulatory Affairs|Southeast Food and Feed Laboratory	2006-11-13	USA	environmental/other	ground tomato from field	PDS000042474.3	SRR2002711	GCA_010914375.1	PDT000062621.2	FDA397937-10	antigen_formula=4:i:1,2,serotype=Typhimurium
SAMN02845893	United States Food and Drug Administration| Office of Regulatory Affairs| Arkansas Human and Animal Food Laboratory	2007-02-21	USA	environmental/other	extra hot chili powder	PDS000030026.6	SRR2014672	GCA_006018415.1	PDT000064881.2	FDA410100 1-9	antigen_formula=4:i:1,2,serotype=Typhimurium
SAMN02846067	United States Food and Drug Administration| Office of Regulatory Affairs| New York Human and Animal Food Laboratory	2008-02-07	USA	environmental/other	garam masala spice mixture	PDS000055038.2	SRR5883567	GCA_009402185.1	PDT000230000.2	FDA456388-1	antigen_formula=4:i:1,2,serotype=Typhimurium
SAMN02846093	United States Food and Drug Administration|Office of Regulatory Affairs|Southeast Food and Feed Laboratory	2008-07-20	USA	environmental/other	feces animal	PDS000078046.5	SRR3092104	GCA_008677375.1	PDT000101494.2	FDA464122-1	antigen_formula=4:i:1,2,serotype=Typhimurium
SAMN02846135	United States Food and Drug Administration|Office of Regulatory Affairs|Southeast Food and Feed Laboratory	2009-09-15	USA	environmental/other	water	PDS000053291.39	SRR3654321	GCA_011409195.1	PDT000133939.2	FDA474831-1	antigen_formula=4:i:1,2,serotype=Typhimurium
SAMN02846769	United States Food and Drug Administration| Office of Regulatory Affairs| Irvine Human and Animal Food Laboratory	2010-02-17	USA	environmental/other	environmental swab	PDS000048257.21	SRR2125026	GCA_008117745.1	PDT000072686.2	FDA603815 36-2-2	antigen_formula=4:i:1,2,serotype=Typhimurium
SAMN02846949	United States Food and Drug Administration| Office of Regulatory Affairs| Irvine Human and Animal Food Laboratory	2010-07-15	USA	environmental/other	frozen crooked duck egg yolk	PDS000047482.1	SRR1646545	GCA_008023485.1	PDT000042004.3	FDA636078 1-2	antigen_formula=4:i:1,2,serotype=Typhimurium
SAMN02846950	United States Food and Drug Administration| Office of Regulatory Affairs| Irvine Human and Animal Food Laboratory	2010-07-15	USA	environmental/other	frozen crooked duck egg yolk	PDS000101103.34	SRR1646546	GCA_008023615.1	PDT000042005.3	FDA636078 2-1	antigen_formula=4:i:1,2,serotype=Typhimurium
SAMN02847167	United States Food and Drug Administration| Office of Regulatory Affairs| Irvine Human and Animal Food Laboratory	2010-12-08	USA	environmental/other	golden corvina fillet	PDS000030030.89	SRR1693289	GCA_010661765.1	PDT000044741.3	FDA663666 3-3	antigen_formula=4:i:1,2,serotype=Typhimurium
SAMN02847752	United States Food and Drug Administration|Office of Regulatory Affairs|Southeast Food and Feed Laboratory	2014-03-07	USA	environmental/other	chili flakes	PDS000037726.1	SRR6805497	GCA_005997325.1	PDT000292467.2	FDA851346-2	antigen_formula=4:i:1,2,serotype=Typhimurium
SAMN02849754	FDA Contracted Laboratory	2007-01-09	USA:WA	environmental/other	bovine feed	PDS000031708.3	SRR1501486	GCA_006629965.1	PDT000034241.4	CFSAN018486	antigen_formula=4:i:1,2,serotype=Typhimurium
SAMN02849788	FDA Contracted Laboratory	2007-01-09	USA:WA	environmental/other	feces equine	PDS000031704.1	SRR1501658	GCA_011451135.1	PDT000034266.3	CFSAN018520	antigen_formula=4:i:1,2,serotype=Typhimurium
SAMN02849946	FDA Contracted Laboratory	2007-02-02	USA:WA	environmental/other	avian carcass rinse water	PDS000013824.215	SRR1515026	GCA_011453675.1	PDT000035272.3	CFSAN018678	antigen_formula=4:i:1,2,serotype=Typhimurium
SAMN02894087	FDA	2005	USA:MN	environmental/other	chicken breast	PDS000031698.10	SRR1534908	GCA_007546935.1	PDT000035997.4	AZ-TG74664	antigen_formula=4:i:1,2,serotype=Typhimurium
SAMN02894174	FDA	2005	USA:CT	environmental/other	chicken breast	PDS000031690.10	SRR1528508	GCA_006688885.1	PDT000035898.5	AZ-TG74292	antigen_formula=4:i:1,2,serotype=Typhimurium
SAMN02894178	FDA	2005	USA:GA	environmental/other	chicken breast	PDS000028568.60	SRR1528483	GCA_006629825.1	PDT000035901.5	AZ-TG74336	antigen_formula=4:i:1,2,serotype=Typhimurium
SAMN02894179	FDA	2005	USA:GA	environmental/other	ground turkey	PDS000054041.1	SRR1528526	GCA_007906755.1	PDT000035909.4	AZ-TG74444	antigen_formula=4:i:1,2,serotype=Typhimurium
SAMN02900050	Not Provided	2013-06-13	USA	environmental/other	water stream	PDS000030145.1	SRR1566330	GCA_006853955.1	PDT000038089.3	CFSAN008618	antigen_formula=4:i:1,2,serotype=Typhimurium
SAMN02900080	Not Provided	2013-09-13	USA	environmental/other	sediment stream	PDS000031685.2	SRR1567297	GCA_008119625.1	PDT000038269.3	CFSAN008648	antigen_formula=4:i:1,2,serotype=Typhimurium
SAMN02902665	FDA Contracted Laboratory	2007-01-09	USA:WA	environmental/other	llama	PDS000031654.2	SRR1528533	GCA_006845325.1	PDT000035934.2	CFSAN022425	antigen_formula=4:i:1,2,serotype=Typhimurium
SAMN02902721	FDA Contracted Laboratory	2007-01-09	USA:WA	environmental/other	tortoise feces	PDS000076499.1	SRR1537514	GCA_011074565.1	PDT000036316.2	CFSAN022481	antigen_formula=4:i:1,2,serotype=Typhimurium
SAMN02902756	FDA Contracted Laboratory	2007-01-09	USA:WA	environmental/other	equine culture medium	PDS000062489.10	SRR1544175	GCA_016331065.1	PDT000036518.2	CFSAN022516	antigen_formula=4:i:1,2,serotype=Typhimurium
SAMN02902789	FDA Contracted Laboratory	2007-01-09	USA:WA	environmental/other	tortoise necropsy abdominal fluid liver	PDS000055091.3	SRR1576564	GCA_010424025.1	PDT000039199.2	CFSAN022549	antigen_formula=4:i:1,2,serotype=Typhimurium
SAMN02910163	FDA Contracted Laboratory	2007-02-02	USA:ID	environmental/other	feces bovine	PDS000042126.1	SRR1534843	GCA_007834895.1	PDT000035978.4	CFSAN022697	antigen_formula=4:i:1,2,serotype=Typhimurium
SAMN02911914	CDC	2012	USA	clinical	clinical sample	PDS000026657.7		GCA_001473345.1	PDT000100051.1	CVM 43745	antigen_formula=4:i:1,2,serotype=Typhimurium
SAMN02911926	CDC	2012	USA	clinical	clinical sample	PDS000026827.50		GCA_001473385.1	PDT000100053.1	CVM 43757	antigen_formula=4:i:1,2,serotype=Typhimurium
SAMN02911962	CDC	2011	USA	clinical	clinical sample	PDS000038312.3		GCA_001473635.1	PDT000100066.1	CVM 43793	antigen_formula=4:i:1,2,serotype=Typhimurium
SAMN02911971	CDC	2011	USA	clinical	clinical sample	PDS000013853.325		GCA_001475245.1	PDT000100145.1	CVM 43802	antigen_formula=4:i:1,2,serotype=Typhimurium
SAMN02911984	CDC	2012	USA	clinical	clinical sample	PDS000013712.42		GCA_001475335.1	PDT000100150.1	CVM 43815	antigen_formula=4:i:1,2,serotype=Typhimurium
SAMN02918702	United States Food and Drug Administration| Office of Regulatory Affairs| Arkansas Human and Animal Food Laboratory	2010-07-08	USA	environmental/other	frozen animal feed baby mouse	PDS000200046.2	SRR1735343	GCA_010438435.1	PDT000046512.3	FDA633669 B Whole 1-1	antigen_formula=4:i:1,2,serotype=Typhimurium
SAMN02927354	CDC	2012-07	USA	clinical		PDS000027051.280	SRR1577657	GCA_006850405.1	PDT000039586.2	2012K-1065	antigen_formula=4:i:1,2,serotype=Typhimurium
SAMN02952708	FDA Contracted Laboratory	2007-01-09	USA:WA	environmental/other	feces avian	PDS000031605.1	SRR1554517	GCA_005524235.1	PDT000037218.2	CFSAN023122	antigen_formula=4:i:1,2,serotype=Typhimurium
SAMN02952817	FDA Contracted Laboratory	2007-01-09	USA:WA	environmental/other	porcine necropsy intestine	PDS000013879.106	SRR1564495	GCA_006847705.1	PDT000038331.2	CFSAN023231	antigen_formula=4:i:1,2,serotype=Typhimurium
SAMN02989090	Minnesota Department of Health	2013-04-14	USA:MN	clinical	feces	PDS000032657.39	SRR1569728	GCA_008067215.1	PDT000038470.3	CFSAN023374	antigen_formula=4:i:1,2,serotype=Typhimurium
SAMN03002011	FDA Contracted Laboratory	2007-01-09	USA:WA	environmental/other	feces equine	PDS000052609.2	SRR1569681	GCA_006010785.1	PDT000038536.2	CFSAN023589	antigen_formula=4:i:1,2,serotype=Typhimurium
SAMN03002026	FDA Contracted Laboratory	2007-01-09	USA:WA	environmental/other	Not Provided	PDS000031586.1	SRR1569632	GCA_005935125.1	PDT000038516.2	CFSAN023604	antigen_formula=4:i:1,2,serotype=Typhimurium
SAMN03024018	Western Carolina University (WCU)	2013-09-13	USA:NC	environmental/other	bird feces	PDS000031575.1	SRR1773589	GCA_005756135.1	PDT000039188.3	WCU-WNC004	antigen_formula=4:i:1,2,serotype=Typhimurium
SAMN03069683	Not Provided	2014-07	USA	environmental/other	water gallon	PDS000166581.3	SRR1576129	GCA_006010185.1	PDT000039122.2	CFSAN024199	antigen_formula=4:i:1,2,serotype=Typhimurium
SAMN03097225	FERA	2006/2008	United Kingdom	environmental/other	retail meat	PDS000026629.23	SRR1604875	GCA_007177635.1	PDT000040820.2	Sente053	antigen_formula=4:i:1,2,serotype=Typhimurium
SAMN03097226	FERA	2006/2008	United Kingdom	environmental/other	retail meat	PDS000206393.4	SRR1604876	GCA_010411025.1	PDT000040821.2	Sente083	antigen_formula=4:i:1,2,serotype=Typhimurium
SAMN03097227	FERA	2006/2008	United Kingdom	environmental/other	retail meat	PDS000042461.99	SRR1604877	GCA_008009465.1	PDT000040822.2	Sente084	antigen_formula=4:i:1,2,serotype=Typhimurium
SAMN03112887	VA	2012-06-20	USA:VA	environmental/other	Not Provided	PDS000074567.36	SRR1660417	GCA_010697625.1	PDT000044216.3	VA-WGS-00361	antigen_formula=4:i:1,2,serotype=Typhimurium
SAMN03120578	Hoi-Shan Kwan's Lab	2007	Hong Kong	clinical	blood	PDS000026807.1		GCA_001295425.1	PDT000084323.1	ST728	antigen_formula=4:i:1,2,serotype=Typhimurium
SAMN03121892	Hoi-Shan Kwan's Lab	2005	Hong Kong	clinical	stool	PDS000004586.4		GCA_001295665.1	PDT000084334.1	ST2143	antigen_formula=4:i:1,2,serotype=Typhimurium
SAMN03121897	Hoi-Shan Kwan's Lab	2006	Hong Kong	clinical	stool	PDS000004586.4		GCA_001295595.1	PDT000084331.1	ST1660	antigen_formula=4:i:1,2,serotype=Typhimurium
SAMN03121900	Hoi-Shan Kwan's Lab	2006	Hong Kong	clinical	stool	PDS000004607.3		GCA_001295635.1	PDT000084333.1	ST4650	antigen_formula=4:i:1,2,serotype=Typhimurium
SAMN03121904	Hoi-Shan Kwan's Lab	2006	Hong Kong	clinical	stool	PDS000004607.3		GCA_001295495.1	PDT000084326.1	ST1489	antigen_formula=4:i:1,2,serotype=Typhimurium
SAMN03135169	PHE	2012-10-17	United Kingdom: South of England	clinical	human	PDS000002642.19	SRR1618673	GCA_006387065.1	PDT000041461.4	H124240345	antigen_formula=4:i:1,2,serotype=Typhimurium
SAMN03144979	the NSW Ministry of Health and the NSW Enteric Reference Laboratory	2006-11-09	Australia: Sydney	clinical	faecal sample	PDS000031528.45	SRR1645473	GCA_010796815.1	PDT000127485.2	1687	antigen_formula=4:i:1,2,serotype=Typhimurium
SAMN03152378	PHE	2012-10	United Kingdom: North of England	clinical	human	PDS000002654.21	SRR1635077	GCA_006387395.1	PDT000041893.4	H124440661	antigen_formula=4:i:1,2,serotype=Typhimurium
SAMN03152397	PHE	2012-02	United Kingdom: North of England	clinical	human	PDS000042336.2	SRR1635099	GCA_006387975.1	PDT000041911.4	H120920353	antigen_formula=4:i:1,2,serotype=Typhimurium
SAMN03152398	PHE	2012-11	United Kingdom: Midlands and East of England	clinical	human	PDS000026708.89	SRR1635098	GCA_006387835.1	PDT000041910.4	H124860450	antigen_formula=4:i:1,2,serotype=Typhimurium
SAMN03152400	PHE	2012-12	United Kingdom: London	clinical	human	PDS000026812.319	SRR1635102	GCA_006387875.1	PDT000041914.4	H125100638	antigen_formula=4:i:1,2,serotype=Typhimurium
SAMN03152422	PHE	2012-10	United Kingdom: South of England	clinical	human	PDS000042450.95	SRR1635124	GCA_006388515.1	PDT000041936.4	H124320344	antigen_formula=4:i:1,2,serotype=Typhimurium
SAMN03152426	PHE	2012-01	United Kingdom: South of England	clinical	human	PDS000042247.14	SRR1635121	GCA_006388575.1	PDT000041933.4	H120220667	antigen_formula=4:i:1,2,serotype=Typhimurium
SAMN03152428	PHE	2012-04	United Kingdom: Midlands and East of England	clinical	human	PDS000030204.56	SRR1635127	GCA_006386635.1	PDT000041939.4	H121600325	antigen_formula=4:i:1,2,serotype=Typhimurium
SAMN03160320	PHE	2013-07	United Kingdom: Midlands and East of England	clinical	human	PDS000031472.1	SRR1638967	GCA_008010815.1	PDT000042167.3	H132780263	antigen_formula=4:i:1,2,serotype=Typhimurium
SAMN03160768	VA	2012-05-30	USA:VA	environmental/other	Not Provided	PDS000026658.115	SRR1694063	GCA_008025735.1	PDT000044830.3	VA-WGS-00394	antigen_formula=4:i:1,2,serotype=Typhimurium
SAMN03168520	PHE	2012-09	United Kingdom: South of England	clinical	human	PDS000030104.7	SRR1645148	GCA_008031115.1	PDT000042806.4	H123680508	antigen_formula=4:i:1,2,serotype=Typhimurium
SAMN03168554	PHE	2012-10	United Kingdom: London	clinical	human	PDS000032663.161	SRR1645174	GCA_008032065.1	PDT000042831.4	H124000576	antigen_formula=4:i:1,2,serotype=Typhimurium
SAMN03168564	PHE	2012-04	United Kingdom: North of England	clinical	human	PDS000042419.6	SRR1645184	GCA_007743875.1	PDT000042841.5	H121760541	antigen_formula=4:i:1,2,serotype=Typhimurium
SAMN03168693	PHE	2012-06	United Kingdom: South of England	clinical	human	PDS000026729.64	SRR1645265	GCA_011595525.1	PDT000042916.4	H122360546	antigen_formula=4:i:1,2,serotype=Typhimurium
SAMN03168721	PHE	2012-08	United Kingdom: North of England	clinical	human	PDS000013822.12	SRR1645332	GCA_011550655.1	PDT000042945.4	H123180671	antigen_formula=4:i:1,2,serotype=Typhimurium
SAMN03168731	PHE	2012-07		clinical	human	PDS000020392.12	SRR1645347	GCA_011078645.1	PDT000042955.4	H122720549	antigen_formula=4:i:1,2,serotype=Typhimurium
SAMN03168750	PHE	2012-04	United Kingdom: North of England	clinical	human	PDS000031487.3	SRR1645367	GCA_004280775.1	PDT000042975.4	H121620613	antigen_formula=4:i:1,2,serotype=Typhimurium
SAMN03168771	PHE	2012-11	United Kingdom: London	clinical	human	PDS000030226.6	SRR1645387	GCA_011624845.1	PDT000042995.4	H124860455	antigen_formula=4:i:1,2,serotype=Typhimurium
SAMN03168788	PHE	2012-01	United Kingdom: South of England	clinical	human	PDS000004621.51	SRR1645430	GCA_011641475.1	PDT000043013.4	H120160257	antigen_formula=4:i:1,2,serotype=Typhimurium
SAMN03168804	PHE	2012-07	United Kingdom: South of England	clinical	human	PDS000013823.51	SRR1645446	GCA_010878365.1	PDT000043029.4	H122920467	antigen_formula=4:i:1,2,serotype=Typhimurium
SAMN03168853	PHE	2012-07	United Kingdom: South of England	clinical	human	PDS000026747.304	SRR1645553	GCA_006629685.1	PDT000043079.5	H122900466	antigen_formula=4:i:1,2,serotype=Typhimurium
SAMN03168856	PHE	2012-06	United Kingdom: South of England	clinical	human	PDS000027000.3	SRR1645555	GCA_011624905.1	PDT000043081.4	H122640631	antigen_formula=4:i:1,2,serotype=Typhimurium
SAMN03168892	PHE	2012-12	United Kingdom: Midlands and East of England	clinical	human	PDS000028712.6	SRR1645583	GCA_008043455.1	PDT000043109.4	H125280779	antigen_formula=4:i:1,2,serotype=Typhimurium
SAMN03168903	PHE	2012-08	United Kingdom: London	clinical	human	PDS000042439.11	SRR1645601	GCA_008043635.1	PDT000043120.4	H123340568	antigen_formula=4:i:1,2,serotype=Typhimurium
SAMN03168956	PHE	2012-01		clinical	human	PDS000056861.1	SRR1645606	GCA_008043675.1	PDT000043125.4	H120260569	antigen_formula=4:i:1,2,serotype=Typhimurium
SAMN03168959	PHE	2012-10	United Kingdom: North of England	clinical	human	PDS000056878.5	SRR1645611	GCA_008042975.1	PDT000043130.4	H124040541	antigen_formula=4:i:1,2,serotype=Typhimurium
SAMN03168960	PHE	2012-09	United Kingdom: South of England	clinical	human	PDS000206414.8	SRR1645608	GCA_008035085.1	PDT000043127.4	H123840467	antigen_formula=4:i:1,2,serotype=Typhimurium
SAMN03168981	PHE	2012-04	United Kingdom: South of England	clinical	human	PDS000031480.6	SRR1645717	GCA_006627165.1	PDT000043150.5	H121541003	antigen_formula=4:i:1,2,serotype=Typhimurium
SAMN03169013	PHE	2012-04	United Kingdom: London	clinical	human	PDS000042323.4	SRR1645748	GCA_008043835.1	PDT000043181.5	H121740565	antigen_formula=4:i:1,2,serotype=Typhimurium
SAMN03169028	PHE	2012-08	United Kingdom: South of England	environmental/other	animal	PDS000013764.14	SRR1645761	GCA_008043915.1	PDT000043194.5	H123400477	antigen_formula=4:i:1,2,serotype=Typhimurium
SAMN03169052	PHE	2012-08	United Kingdom: North of England	clinical	human	PDS000059907.10	SRR1645787	GCA_011553195.1	PDT000043220.5	H123160646	antigen_formula=4:i:1,2,serotype=Typhimurium
SAMN03169074	PHE	2012-03	United Kingdom: North of England	clinical	human	PDS000013762.90	SRR1645810	GCA_008042855.1	PDT000043243.5	H121320451	antigen_formula=4:i:1,2,serotype=Typhimurium
SAMN03169122	PHE	2012-09	United Kingdom: South of England	clinical	human	PDS000002738.143	SRR1645855	GCA_008006325.1	PDT000043288.5	H123820519	antigen_formula=4:i:1,2,serotype=Typhimurium
SAMN03169164	PHE	2012-04	United Kingdom: Midlands and East of England	clinical	human	PDS000031475.6	SRR1645876	GCA_007742795.1	PDT000043301.6	H121580347	antigen_formula=4:i:1,2,serotype=Typhimurium
SAMN03169190	PHE	2012-08	United Kingdom: North of England	clinical	human	PDS000080434.1	SRR1645902	GCA_008002145.1	PDT000043327.5	H123520436	antigen_formula=4:i:1,2,serotype=Typhimurium
SAMN03169216	PHE	2012-12	United Kingdom: Midlands and East of England	clinical	human	PDS000040805.2	SRR1645930	GCA_008018355.1	PDT000043355.5	H124920549	antigen_formula=4:i:1,2,serotype=Typhimurium
SAMN03169244	PHE	2012-01	United Kingdom: North of England	clinical	human	PDS000049449.12	SRR1645942	GCA_008018675.1	PDT000043367.5	H120280040	antigen_formula=4:i:1,2,serotype=Typhimurium
SAMN03169274	PHE	2012-03	United Kingdom: North of England	clinical	human	PDS000047449.1	SRR1645963	GCA_007743455.1	PDT000043388.6	H121060575	antigen_formula=4:i:1,2,serotype=Typhimurium
SAMN03169279	PHE	2012-10	United Kingdom: North of England	clinical	human	PDS000043142.5	SRR1645966	GCA_008018735.1	PDT000043391.5	H124300145	antigen_formula=4:i:1,2,serotype=Typhimurium
SAMN03169325	PHE	2012-06	United Kingdom: North of England	clinical	human	PDS000065764.1	SRR1646010	GCA_008018855.1	PDT000043435.5	H122280377	antigen_formula=4:i:1,2,serotype=Typhimurium
SAMN03169402	PHE	2012-11		clinical	human	PDS000039585.14	SRR1646070	GCA_008021475.1	PDT000043473.5	H124660712	antigen_formula=4:i:1,2,serotype=Typhimurium
SAMN03169443	PHE	2012-11	United Kingdom: Midlands and East of England	clinical	human	PDS000031464.1	SRR1646094	GCA_004192755.1	PDT000043496.5	H124620572	antigen_formula=4:i:1,2,serotype=Typhimurium
SAMN03169477	PHE	2012-10	United Kingdom: South of England	clinical	human	PDS000026614.75	SRR1646112	GCA_008020535.1	PDT000043514.5	H124160528	antigen_formula=4:i:1,2,serotype=Typhimurium
SAMN03169484	PHE	2012-06	United Kingdom: South of England	clinical	human	PDS000026707.2	SRR1646121	GCA_008020515.1	PDT000043523.5	H122600567	antigen_formula=4:i:1,2,serotype=Typhimurium
SAMN03169485	PHE	2012-09	United Kingdom: North of England	clinical	human	PDS000023053.2	SRR1646119	GCA_008020735.1	PDT000043521.5	H123720527	antigen_formula=4:i:1,2,serotype=Typhimurium
SAMN03169511	PHE	2012-08	United Kingdom: Midlands and East of England	clinical	human	PDS000030182.5	SRR1646146	GCA_008020015.1	PDT000043548.5	H123220564	antigen_formula=4:i:1,2,serotype=Typhimurium
SAMN03169527	PHE	2012-12	United Kingdom: London	clinical	human	PDS000074049.3	SRR1646162	GCA_008020915.1	PDT000043564.5	H125160552	antigen_formula=4:i:1,2,serotype=Typhimurium
SAMN03169551	PHE	2012-07	United Kingdom: North of England	clinical	human	PDS000066060.1	SRR1646198	GCA_008021295.1	PDT000043588.5	H122760600	antigen_formula=4:i:1,2,serotype=Typhimurium
SAMN03169568	PHE	2012-10	United Kingdom: Midlands and East of England	clinical	human	PDS000013849.68	SRR1646230	GCA_008021395.1	PDT000043605.4	H124120631	antigen_formula=4:i:1,2,serotype=Typhimurium
SAMN03169574	PHE	2012-11	United Kingdom: Midlands and East of England	clinical	human	PDS000026643.11	SRR1646238	GCA_008022175.1	PDT000043613.4	H124600530	antigen_formula=4:i:1,2,serotype=Typhimurium
SAMN03169627	PHE	2012-07	United Kingdom: South of England	clinical	human	PDS000056921.4	SRR1646285	GCA_008021845.1	PDT000043658.4	H122900443	antigen_formula=4:i:1,2,serotype=Typhimurium
SAMN03169682	PHE	2012-08	United Kingdom: London	clinical	human	PDS000031144.2	SRR1646378	GCA_008022995.1	PDT000043695.4	H123400470	antigen_formula=4:i:1,2,serotype=Typhimurium
SAMN03255380	Middle East Technical University| Food Engineering Department	2012-12-07	Turkey	environmental/other	offal	PDS000013796.19	SRR1849305	GCA_006631245.1	PDT000050628.3	CFSAN004267	antigen_formula=4:i:1,2,serotype=Typhimurium
SAMN03275998	FDA	2007	USA:TN	environmental/other	ground beef	PDS000031397.8	SRR1967103	GCA_006632545.1	PDT000054752.3	NY-N13142	antigen_formula=4:i:1,2,serotype=Typhimurium
SAMN03276090	FDA	2007	USA:CA	environmental/other	chicken breast	PDS000038752.6	SRR2070990	GCA_006634385.1	PDT000067825.3	NY-N14606	antigen_formula=4:i:1,2,serotype=Typhimurium
SAMN03276111	FDA	2007	USA:NY	environmental/other	chicken breast	PDS000031391.2	SRR2102423	GCA_006693865.1	PDT000069735.3	NY-N14667	antigen_formula=4:i:1,2,serotype=Typhimurium
SAMN03276121	FDA	2007	USA:CO	environmental/other	ground beef	PDS000092567.2	SRR2533574	GCA_007816355.1	PDT000085276.2	NY-N14747	antigen_formula=4:i:1,2,serotype=Typhimurium
SAMN03282125	FDA Contracted Laboratory	2014-03-26	USA:GA	environmental/other	chicken	PDS000029417.21	SRR1812842	GCA_006016175.1	PDT000049946.2	CFSAN028617	antigen_formula=4:i:1,2,serotype=Typhimurium
SAMN03285122	United States Food and Drug Administration	2014-12-12	USA	environmental/other	hazelnut	PDS000028975.1	SRR1774093	GCA_006859685.1	PDT000048725.3	CFSAN028551	antigen_formula=4:i:1,2,serotype=Typhimurium
SAMN03359716					culture	PDS000026652.51	SRR1814903	GCA_009256405.1	PDT000108987.3	BCW_5873	antigen_formula=4:i:1,2,serotype=Typhimurium
SAMN03464090	United States Food and Drug Administration	2014-08-13	USA	environmental/other	water	PDS000111260.2	SRR2054219	GCA_006878805.1	PDT000066364.2	CFSAN029991	antigen_formula=4:i:1,2,serotype=Typhimurium
SAMN03465619	PHE	2014-09	United Kingdom: Midlands and East of England	clinical	human	PDS000026809.31	SRR1957724	GCA_010536655.1	PDT000052707.2	44732	antigen_formula=4:i:1,2,serotype=Typhimurium
SAMN03465697	PHE	2014-09	United Kingdom: South of England	clinical	human	PDS000004546.13	SRR1957801	GCA_011624665.1	PDT000052784.2	44722	antigen_formula=4:i:1,2,serotype=Typhimurium
SAMN03465728	PHE	2014-11	United Kingdom: London	clinical	human	PDS000085353.2	SRR1957832	GCA_011085325.1	PDT000052815.2	62620	antigen_formula=4:i:1,2,serotype=Typhimurium
SAMN03465747	PHE	2014-07	United Kingdom: North of England	clinical	human	PDS000175001.7	SRR1957845	GCA_010907905.1	PDT000052828.2	66438	antigen_formula=4:i:1,2,serotype=Typhimurium
SAMN03465757	PHE	2014-08	United Kingdom: Midlands and East of England	clinical	human	PDS000029205.1	SRR1957855	GCA_011407815.1	PDT000052838.2	57652	antigen_formula=4:i:1,2,serotype=Typhimurium
SAMN03465786	PHE	2014-10	United Kingdom: Midlands and East of England	clinical	human	PDS000030975.3	SRR1957884	GCA_011086175.1	PDT000052867.2	62512	antigen_formula=4:i:1,2,serotype=Typhimurium
SAMN03465810	PHE	2014-08	United Kingdom: South of England	clinical	human	PDS000119524.2	SRR1957908	GCA_011093325.1	PDT000052891.2	46113	antigen_formula=4:i:1,2,serotype=Typhimurium
SAMN03465896	PHE	2014-09	United Kingdom: Midlands and East of England	clinical	human	PDS000013784.23	SRR1957994	GCA_011087425.1	PDT000052977.2	49733	antigen_formula=4:i:1,2,serotype=Typhimurium
SAMN03465914	PHE	2014-09	United Kingdom: Midlands and East of England	clinical	human	PDS000013717.8	SRR1958012	GCA_011638155.1	PDT000052995.2	48210	antigen_formula=4:i:1,2,serotype=Typhimurium
SAMN03465943	PHE	2014-10	United Kingdom: North of England	clinical	human	PDS000036017.5	SRR1958042	GCA_011087145.1	PDT000053024.2	62532	antigen_formula=4:i:1,2,serotype=Typhimurium
SAMN03466136	PHE	2014-08	United Kingdom: North of England	clinical	human	PDS000013747.38	SRR1958243	GCA_011087445.1	PDT000053216.2	46103	antigen_formula=4:i:1,2,serotype=Typhimurium
SAMN03466160	PHE	2014-08	United Kingdom: North of England	clinical	human	PDS000013840.10	SRR1958267	GCA_011094505.1	PDT000053239.2	46111	antigen_formula=4:i:1,2,serotype=Typhimurium
SAMN03466213	PHE	2014-10	United Kingdom: North of England	clinical	human	PDS000031258.5	SRR1958320	GCA_006632425.1	PDT000053292.3	63555	antigen_formula=4:i:1,2,serotype=Typhimurium
SAMN03466246	PHE	2014-10	United Kingdom: Midlands and East of England	clinical	human	PDS000013790.4	SRR1958353	GCA_010964125.1	PDT000053325.2	66475	antigen_formula=4:i:1,2,serotype=Typhimurium
SAMN03466269	PHE	2014-09	United Kingdom: London	clinical	human	PDS000031255.1	SRR1958376	GCA_004270105.1	PDT000053348.2	66446	antigen_formula=4:i:1,2,serotype=Typhimurium
SAMN03466279	PHE	2014-10	United Kingdom: London	clinical	human	PDS000030985.3	SRR1958386	GCA_011546975.1	PDT000053358.2	66491	antigen_formula=4:i:1,2,serotype=Typhimurium
SAMN03466287	PHE	2014-10	United Kingdom: North of England	clinical	human	PDS000065754.24	SRR1958394	GCA_010949275.1	PDT000053366.2	58498	antigen_formula=4:i:1,2,serotype=Typhimurium
SAMN03466288	PHE	2014-09	United Kingdom: London	clinical	human	PDS000194632.1	SRR1958395	GCA_011483165.1	PDT000053367.2	62564	antigen_formula=4:i:1,2,serotype=Typhimurium
SAMN03466298	PHE	2014-10	United Kingdom: London	clinical	human	PDS000026757.393	SRR1958405	GCA_011484025.1	PDT000053377.2	58522	antigen_formula=4:i:1,2,serotype=Typhimurium
SAMN03466300	PHE	2014-10	United Kingdom: North of England	clinical	human	PDS000026672.5	SRR1958407	GCA_011094805.1	PDT000053379.2	60038	antigen_formula=4:i:1,2,serotype=Typhimurium
SAMN03466369	PHE	2014-10	United Kingdom: South of England	clinical	human	PDS000050023.2	SRR1958476	GCA_011094925.1	PDT000053447.2	62520	antigen_formula=4:i:1,2,serotype=Typhimurium
SAMN03466374	PHE	2014-09	United Kingdom: South of England	clinical	human	PDS000031105.2	SRR1958481	GCA_011094865.1	PDT000053452.2	58462	antigen_formula=4:i:1,2,serotype=Typhimurium
SAMN03466456	PHE	2014-09	United Kingdom: South of England	clinical	human	PDS000030327.1	SRR1958563	GCA_011633225.1	PDT000053533.2	46144	antigen_formula=4:i:1,2,serotype=Typhimurium
SAMN03466568	PHE	2014-09	United Kingdom: South of England	clinical	human	PDS000051729.2	SRR1958675	GCA_010907205.1	PDT000053645.2	49726	antigen_formula=4:i:1,2,serotype=Typhimurium
SAMN03468422	PHE	2012-11	United Kingdom: None	clinical	human	PDS000030932.2	SRR1959219	GCA_011101575.1	PDT000053773.2	71379	antigen_formula=4:i:1,2,serotype=Typhimurium
SAMN03468479	PHE	2014-12	United Kingdom: South of England	clinical	human	PDS000047100.3	SRR1959274	GCA_011102175.1	PDT000053828.2	78691	antigen_formula=4:i:1,2,serotype=Typhimurium
SAMN03468483	PHE	2014-12	United Kingdom: London	clinical	human	PDS000013771.3	SRR1959278	GCA_010960215.1	PDT000053832.2	75739	antigen_formula=4:i:1,2,serotype=Typhimurium
SAMN03468489	PHE	2014-09	United Kingdom: North of England	clinical	human	PDS000031228.4	SRR1959284	GCA_006756325.1	PDT000053838.3	73571	antigen_formula=4:i:1,2,serotype=Typhimurium
SAMN03468532	PHE	2015-01	United Kingdom: Midlands and East of England	clinical	human	PDS000138059.1	SRR1959363	GCA_011534585.1	PDT000053881.2	79057	antigen_formula=4:i:1,2,serotype=Typhimurium
SAMN03468568	PHE	2015-01	United Kingdom: North of England	clinical	human	PDS000013788.10	SRR1959400	GCA_011097465.1	PDT000053906.2	79072	antigen_formula=4:i:1,2,serotype=Typhimurium
SAMN03468607	PHE	2014-12	United Kingdom: South of England	clinical	human	PDS000074030.6	SRR1959425	GCA_011096485.1	PDT000053931.2	75751	antigen_formula=4:i:1,2,serotype=Typhimurium
SAMN03468611	PHE	2012-11	United Kingdom: None	clinical	human	PDS000030391.4	SRR1959429	GCA_011107635.1	PDT000053935.2	71375	antigen_formula=4:i:1,2,serotype=Typhimurium
SAMN03468645	PHE	2014-04	United Kingdom: North of England	clinical	human	PDS000031220.12	SRR1959465	GCA_007748295.1	PDT000053969.2	75606	antigen_formula=4:i:1,2,serotype=Typhimurium
SAMN03468703	PHE	2014-12	United Kingdom: Wales	clinical	human	PDS000028519.2	SRR1959499	GCA_011640355.1	PDT000054000.2	71566	antigen_formula=4:i:1,2,serotype=Typhimurium
SAMN03468716	PHE	2014-12	United Kingdom: None	clinical	human	PDS000046543.1	SRR1959502	GCA_010966855.1	PDT000054001.2	78628	antigen_formula=4:i:1,2,serotype=Typhimurium
SAMN03468768	PHE	2014-12	United Kingdom: South of England	clinical	human	PDS000093289.4	SRR1960036	GCA_011109995.1	PDT000054032.2	78665	antigen_formula=4:i:1,2,serotype=Typhimurium
SAMN03468892	PHE	2014-12	United Kingdom: Wales	clinical	human	PDS000031057.2	SRR1960045	GCA_010938555.1	PDT000054041.2	78678	antigen_formula=4:i:1,2,serotype=Typhimurium
SAMN03468955	PHE	2012-11	United Kingdom: None	environmental/other	food	PDS000031188.1	SRR1960135	GCA_010889335.1	PDT000054099.2	71380	antigen_formula=4:i:1,2,serotype=Typhimurium
SAMN03468960	PHE	2014-12	United Kingdom: Midlands and East of England	clinical	human	PDS000013833.15	SRR1960140	GCA_010878205.1	PDT000054104.2	75664	antigen_formula=4:i:1,2,serotype=Typhimurium
SAMN03468982	PHE	2014-10	United Kingdom: London	clinical	human	PDS000031210.2	SRR1960182	GCA_006631865.1	PDT000054126.3	68867	antigen_formula=4:i:1,2,serotype=Typhimurium
SAMN03469073	PHE	2014-11	United Kingdom: North of England	clinical	human	PDS000002671.12	SRR1960314	GCA_011417835.1	PDT000054216.2	69727	antigen_formula=4:i:1,2,serotype=Typhimurium
SAMN03469108	PHE	2014-12	United Kingdom: London	clinical	human	PDS000030950.1	SRR1960375	GCA_011099485.1	PDT000054251.2	71557	antigen_formula=4:i:1,2,serotype=Typhimurium
SAMN03469151	PHE	2014-11	United Kingdom: South of England	clinical	human	PDS000055885.3	SRR1960987	GCA_011098875.1	PDT000054294.2	69703	antigen_formula=4:i:1,2,serotype=Typhimurium
SAMN03469174	PHE	2014-11	United Kingdom: None	clinical	human	PDS000113237.8	SRR1961771	GCA_008034805.1	PDT000054317.2	69733	antigen_formula=4:i:1,2,serotype=Typhimurium
SAMN03469608	PHE	2015-01	United Kingdom: North of England	clinical	human	PDS000040724.4	SRR1962604	GCA_008034165.1	PDT000054359.2	79030	antigen_formula=4:i:1,2,serotype=Typhimurium
SAMN03469631	PHE	2014-12	United Kingdom: London	clinical	human	PDS000038648.3	SRR1963083	GCA_006632925.1	PDT000054378.3	71578	antigen_formula=4:i:1,2,serotype=Typhimurium
SAMN03469703	PHE	2014-09	United Kingdom: London	clinical	human	PDS000020049.5	SRR1963246	GCA_008035685.1	PDT000054447.2	43418	antigen_formula=4:i:1,2,serotype=Typhimurium
SAMN03469857	PHE	2014-11	United Kingdom: North of England	clinical	human	PDS000030943.3	SRR1963380	GCA_008036825.1	PDT000054577.2	69203	antigen_formula=4:i:1,2,serotype=Typhimurium
SAMN03469923	PHE	2014-10	United Kingdom: Midlands and East of England	clinical	human	PDS000030332.1	SRR1963474	GCA_008037975.1	PDT000054638.2	68892	antigen_formula=4:i:1,2,serotype=Typhimurium
SAMN03469974	PHE	2014-11	United Kingdom: North of England	clinical	human	PDS000026732.32	SRR1963521	GCA_008049075.1	PDT000054685.2	70675	antigen_formula=4:i:1,2,serotype=Typhimurium
SAMN03470051	Beltran (1991)		USA	clinical	human	PDS000013781.6	SRR1963624	GCA_016325965.1	PDT000127636.2	CDC B1213	antigen_formula=4:i:1,2,serotype=Typhimurium
SAMN03470057	Beltran (1991)	1987	USA	environmental/other	horse	PDS000049922.3	SRR1963608	GCA_010124305.1	PDT000127623.2	NVSL 6993	antigen_formula=4:i:1,2,serotype=Typhimurium
SAMN03473952	PHE	2014-09	United Kingdom: Midlands and East of England	clinical	human	PDS000031650.1	SRR1965054	GCA_003872695.1	PDT000054773.2	50864	antigen_formula=4:i:1,2,serotype=Typhimurium
SAMN03473984	PHE	2014-07	United Kingdom: Midlands and East of England	clinical	human	PDS000026573.1	SRR1965088	GCA_008050035.1	PDT000054805.2	36471	antigen_formula=4:i:1,2,serotype=Typhimurium
SAMN03474001	PHE	2014-08	United Kingdom: North of England	clinical	human	PDS000077118.32	SRR1965105	GCA_008050275.1	PDT000054822.3	38749	antigen_formula=4:i:1,2,serotype=Typhimurium
SAMN03475340	PHE	2014-10	United Kingdom: London	clinical	human	PDS000030961.1	SRR1965208	GCA_010468205.1	PDT000054906.2	57125	antigen_formula=4:i:1,2,serotype=Typhimurium
SAMN03475347	PHE	2014-11	United Kingdom: North of England	clinical	human	PDS000031166.1	SRR1965215	GCA_004261985.1	PDT000054913.2	67539	antigen_formula=4:i:1,2,serotype=Typhimurium
SAMN03475388	PHE	2014-05	United Kingdom: North of England	clinical	human	PDS000031018.2	SRR1965263	GCA_008050805.1	PDT000054954.2	14503	antigen_formula=4:i:1,2,serotype=Typhimurium
SAMN03475401	PHE	2014-12	United Kingdom: Midlands and East of England	clinical	human	PDS000100262.1	SRR1965276	GCA_008051015.1	PDT000054967.2	75940	antigen_formula=4:i:1,2,serotype=Typhimurium
SAMN03475405	PHE	2015-01	United Kingdom: North of England	clinical	human	PDS000030971.1	SRR1965280	GCA_008051815.1	PDT000054971.2	83722	antigen_formula=4:i:1,2,serotype=Typhimurium
SAMN03475487	PHE	2015-02	United Kingdom: Midlands and East of England	clinical	human	PDS000032768.9	SRR1965364	GCA_008053395.1	PDT000055053.2	90522	antigen_formula=4:i:1,2,serotype=Typhimurium
SAMN03475629	PHE	2014-08	United Kingdom: London	clinical	human	PDS000103797.1	SRR1965507	GCA_008054595.1	PDT000055192.2	39502	antigen_formula=4:i:1,2,serotype=Typhimurium
SAMN03475646	PHE	2014-04	United Kingdom: South of England	clinical	human	PDS000030966.2	SRR1965524	GCA_008054715.1	PDT000055208.2	9447	antigen_formula=4:i:1,2,serotype=Typhimurium
SAMN03475670	PHE	2014-04	United Kingdom: London	clinical	human	PDS000051569.2	SRR1965548	GCA_008055255.1	PDT000055232.2	5365	antigen_formula=4:i:1,2,serotype=Typhimurium
SAMN03475844	PHE	2014-10	United Kingdom: Midlands and East of England	clinical	human	PDS000020114.17	SRR1965740	GCA_008057135.1	PDT000055382.2	60118	antigen_formula=4:i:1,2,serotype=Typhimurium
SAMN03475878	PHE	2015-02	United Kingdom: Midlands and East of England	clinical	human	PDS000031145.7	SRR1965778	GCA_006632505.1	PDT000055413.3	85753	antigen_formula=4:i:1,2,serotype=Typhimurium
SAMN03475907	PHE	2014-08	United Kingdom: Midlands and East of England	clinical	human	PDS000002636.15	SRR1965812	GCA_008056355.1	PDT000055442.2	40357	antigen_formula=4:i:1,2,serotype=Typhimurium
SAMN03475910	PHE	2014-09	United Kingdom: North of England	clinical	human	PDS000046536.2	SRR1965815	GCA_008056455.1	PDT000055445.2	50325	antigen_formula=4:i:1,2,serotype=Typhimurium
SAMN03475918	PHE	2015-03	United Kingdom: London	environmental/other	animal	PDS000189673.1	SRR1965823	GCA_008057755.1	PDT000055453.2	96950	antigen_formula=4:i:1,2,serotype=Typhimurium
SAMN03476112	PHE	2015-02	United Kingdom: London	clinical	human	PDS000031134.5	SRR1966026	GCA_004272765.1	PDT000055647.2	90466	antigen_formula=4:i:1,2,serotype=Typhimurium
SAMN03476287	PHE	2014-08	United Kingdom: South of England	clinical	human	PDS000045980.3	SRR1966203	GCA_008062115.1	PDT000055814.2	36373	antigen_formula=4:i:1,2,serotype=Typhimurium
SAMN03476303	PHE	2014-04	United Kingdom: London	environmental/other	other	PDS000026147.3	SRR1966220	GCA_008061275.1	PDT000055830.2	7403	antigen_formula=4:i:1,2,serotype=Typhimurium
SAMN03476326	PHE	2014-06	United Kingdom: Wales	clinical	human	PDS000042253.5	SRR1966243	GCA_008062235.1	PDT000055853.2	21774	antigen_formula=4:i:1,2,serotype=Typhimurium
SAMN03476340	PHE	2014-08	United Kingdom: North of England	clinical	human	PDS000030948.5	SRR1966257	GCA_008062425.1	PDT000055867.2	40317	antigen_formula=4:i:1,2,serotype=Typhimurium
SAMN03476358	PHE	2014-05	United Kingdom: Midlands and East of England	clinical	human	PDS000002697.7	SRR1966275	GCA_008112345.1	PDT000059033.2	14500	antigen_formula=4:i:1,2,serotype=Typhimurium
SAMN03476456	PHE	2014-04	United Kingdom: North of England	clinical	human	PDS000020542.29	SRR1966373	GCA_008062895.1	PDT000055973.2	3772	antigen_formula=4:i:1,2,serotype=Typhimurium
SAMN03476463	PHE	2014-07	United Kingdom: North of England	clinical	human	PDS000018424.173	SRR1966380	GCA_008063955.1	PDT000055980.2	31959	antigen_formula=4:i:1,2,serotype=Typhimurium
SAMN03476577	PHE	2014-07	United Kingdom: Midlands and East of England	clinical	human	PDS000030115.6	SRR1966494	GCA_008069345.1	PDT000056094.2	27793	antigen_formula=4:i:1,2,serotype=Typhimurium
SAMN03476674	PHE	2015-02	United Kingdom: London	clinical	human	PDS000030994.1	SRR1966593	GCA_008071935.1	PDT000056191.2	90498	antigen_formula=4:i:1,2,serotype=Typhimurium
SAMN03476723	PHE	2014-05	United Kingdom: North of England	clinical	human	PDS000077382.1	SRR1966645	GCA_008072545.1	PDT000056240.2	13428	antigen_formula=4:i:1,2,serotype=Typhimurium
SAMN03476818	PHE	2014-07	United Kingdom: North of England	clinical	human	PDS000027391.8	SRR1966740	GCA_008073355.1	PDT000056334.2	34212	antigen_formula=4:i:1,2,serotype=Typhimurium
SAMN03476892	PHE	2014-05	United Kingdom: Midlands and East of England	clinical	human	PDS000031080.14	SRR1966814	GCA_008073375.1	PDT000056406.2	9173	antigen_formula=4:i:1,2,serotype=Typhimurium
SAMN03476968	PHE	2014-05	United Kingdom: North of England	clinical	human	PDS000005539.12	SRR1966890	GCA_010725095.1	PDT000056475.2	14867	antigen_formula=4:i:1,2,serotype=Typhimurium
SAMN03477086	PHE	2015-02	United Kingdom: Midlands and East of England	clinical	human	PDS000045787.11	SRR1967008	GCA_004273185.1	PDT000056587.2	85749	antigen_formula=4:i:1,2,serotype=Typhimurium
SAMN03477091	PHE	2014-04	United Kingdom: Midlands and East of England	clinical	human	PDS000026681.7	SRR1967013	GCA_008076095.1	PDT000056592.2	6458	antigen_formula=4:i:1,2,serotype=Typhimurium
SAMN03477105	PHE	2015-02	United Kingdom: Midlands and East of England	environmental/other	food	PDS000031171.2	SRR1967027	GCA_008076255.1	PDT000056606.2	90180	antigen_formula=4:i:1,2,serotype=Typhimurium
SAMN03477175	PHE	2014-05	United Kingdom: Midlands and East of England	clinical	human	PDS000031076.8	SRR1967097	GCA_006691415.1	PDT000056676.3	9164	antigen_formula=4:i:1,2,serotype=Typhimurium
SAMN03477220	PHE	2014-11	United Kingdom: Midlands and East of England	clinical	human	PDS000042494.8	SRR1967130	GCA_004254945.1	PDT000056708.2	65013	antigen_formula=4:i:1,2,serotype=Typhimurium
SAMN03477337	PHE	2015-03	United Kingdom: North of England	clinical	human	PDS000030126.6	SRR1967247	GCA_008091845.1	PDT000056825.2	96931	antigen_formula=4:i:1,2,serotype=Typhimurium
SAMN03477346	PHE	2014-07	United Kingdom: Wales	clinical	human	PDS000026822.8	SRR1967256	GCA_008091945.1	PDT000056834.2	34142	antigen_formula=4:i:1,2,serotype=Typhimurium
SAMN03477485	PHE	2014-08	United Kingdom: North of England	clinical	human	PDS000128316.1	SRR1967395	GCA_008093605.1	PDT000056971.2	36513	antigen_formula=4:i:1,2,serotype=Typhimurium
SAMN03477496	PHE	2014-04	United Kingdom: London	clinical	human	PDS000045977.1	SRR1967406	GCA_008093765.1	PDT000056982.2	9267	antigen_formula=4:i:1,2,serotype=Typhimurium
SAMN03477503	PHE	2014-11	United Kingdom: Midlands and East of England	clinical	human	PDS000192372.3	SRR1967413	GCA_008093805.1	PDT000056989.2	69883	antigen_formula=4:i:1,2,serotype=Typhimurium
SAMN03477509	PHE	2014-05	United Kingdom: London	clinical	human	PDS000038187.1	SRR1967419	GCA_008093865.1	PDT000056995.2	14107	antigen_formula=4:i:1,2,serotype=Typhimurium
SAMN03477617	PHE	2014-09	United Kingdom: North of England	clinical	human	PDS000192824.12	SRR1967527	GCA_008094505.1	PDT000057103.2	65430	antigen_formula=4:i:1,2,serotype=Typhimurium
SAMN03477626	PHE	2014-08	United Kingdom: South of England	clinical	human	PDS000013731.21	SRR1967536	GCA_008094965.1	PDT000057112.2	40315	antigen_formula=4:i:1,2,serotype=Typhimurium
SAMN03477659	PHE	2014-10	United Kingdom: North of England	clinical	human	PDS000027102.6	SRR1967569	GCA_008095845.1	PDT000057145.2	57151	antigen_formula=4:i:1,2,serotype=Typhimurium
SAMN03477696	PHE	2014-08	United Kingdom: London	clinical	human	PDS000031052.4	SRR1967606	GCA_006633885.1	PDT000057182.3	41966	antigen_formula=4:i:1,2,serotype=Typhimurium
SAMN03477711	PHE	2014-08	United Kingdom: London	clinical	human	PDS000031091.1	SRR1967621	GCA_011098205.1	PDT000057197.2	38354	antigen_formula=4:i:1,2,serotype=Typhimurium
SAMN03477712	PHE	2014-07	United Kingdom: North of England	clinical	human	PDS000043569.1	SRR1967622	GCA_008096145.1	PDT000057198.2	45983	antigen_formula=4:i:1,2,serotype=Typhimurium
SAMN03477762	PHE	2015-02	United Kingdom: London	clinical	human	PDS000042448.1	SRR1967672	GCA_008097005.1	PDT000057248.2	90469	antigen_formula=4:i:1,2,serotype=Typhimurium
SAMN03477829	PHE	2014-11	United Kingdom: South of England	clinical	human	PDS000099877.1	SRR1967739	GCA_008097765.1	PDT000057315.2	63891	antigen_formula=4:i:1,2,serotype=Typhimurium
SAMN03477839	PHE	2014-11	United Kingdom: Midlands and East of England	clinical	human	PDS000026742.7	SRR1967749	GCA_008097825.1	PDT000057325.2	65030	antigen_formula=4:i:1,2,serotype=Typhimurium
SAMN03477926	PHE	2014-07	United Kingdom: South of England	clinical	human	PDS000006119.71	SRR1967836	GCA_010508775.1	PDT000057412.2	36998	antigen_formula=4:i:1,2,serotype=Typhimurium
SAMN03477960	PHE	2014-10	United Kingdom: London	clinical	human	PDS000036074.4	SRR1967869	GCA_006692805.1	PDT000057445.3	61902	antigen_formula=4:i:1,2,serotype=Typhimurium
SAMN03477973	PHE	2014-04	United Kingdom: North of England	clinical	human	PDS000036923.7	SRR1967882	GCA_008098785.1	PDT000057458.2	9258	antigen_formula=4:i:1,2,serotype=Typhimurium
SAMN03478009	PHE	2014-11	United Kingdom: Midlands and East of England	clinical	human	PDS000013769.4	SRR1967918	GCA_008099705.1	PDT000057494.2	63896	antigen_formula=4:i:1,2,serotype=Typhimurium
SAMN03478029	PHE	2015-01	United Kingdom: London	clinical	human	PDS000031038.3	SRR1967938	GCA_006692765.1	PDT000057514.3	84421	antigen_formula=4:i:1,2,serotype=Typhimurium
SAMN03478091	PHE	2015-01	United Kingdom: North of England	clinical	human	PDS000026839.5	SRR1968000	GCA_006757145.1	PDT000057576.3	83294	antigen_formula=4:i:1,2,serotype=Typhimurium
SAMN03478103	PHE	2014-07	United Kingdom: London	clinical	human	PDS000004558.16	SRR1968012	GCA_008100105.1	PDT000057588.2	31958	antigen_formula=4:i:1,2,serotype=Typhimurium
SAMN03478312	PHE	2015-01	United Kingdom: None	environmental/other	food	PDS000013768.5	SRR1968221	GCA_003872955.1	PDT000058242.2	84414	antigen_formula=4:i:1,2,serotype=Typhimurium
SAMN03478314	PHE	2015-02	United Kingdom: Midlands and East of England	clinical	human	PDS000041107.2	SRR1968223	GCA_006692965.1	PDT000058244.3	89092	antigen_formula=4:i:1,2,serotype=Typhimurium
SAMN03478360	PHE	2015-02	United Kingdom: London	clinical	human	PDS000030956.2	SRR1968269	GCA_008108585.1	PDT000058290.2	84442	antigen_formula=4:i:1,2,serotype=Typhimurium
SAMN03478381	PHE	2014-08	United Kingdom: South of England	clinical	human	PDS000031020.5	SRR1968290	GCA_007473475.1	PDT000058311.2	38738	antigen_formula=4:i:1,2,serotype=Typhimurium
SAMN03478429	PHE	2014-09	United Kingdom: Midlands and East of England	clinical	human	PDS000075655.28	SRR1968338	GCA_008108405.1	PDT000058359.2	50344	antigen_formula=4:i:1,2,serotype=Typhimurium
SAMN03478504	PHE	2014-07	United Kingdom: North of England	clinical	human	PDS000192361.1	SRR1968412	GCA_008109885.1	PDT000058433.2	25334	antigen_formula=4:i:1,2,serotype=Typhimurium
SAMN03478508	PHE	2014-09	United Kingdom: North of England	clinical	human	PDS000206433.9	SRR1968416	GCA_008110045.1	PDT000058437.2	62993	antigen_formula=4:i:1,2,serotype=Typhimurium
SAMN03478518	PHE	2014-07	United Kingdom: North of England	clinical	human	PDS000201128.1	SRR1968426	GCA_006756085.1	PDT000058447.3	27028	antigen_formula=4:i:1,2,serotype=Typhimurium
SAMN03478689	PHE	2015-02	United Kingdom: North of England	clinical	human	PDS000028493.3	SRR1968597	GCA_008111625.1	PDT000058616.2	89880	antigen_formula=4:i:1,2,serotype=Typhimurium
SAMN03478702	PHE	2014-10	United Kingdom: London	clinical	human	PDS000031003.2	SRR1968610	GCA_006692825.1	PDT000057643.3	63036	antigen_formula=4:i:1,2,serotype=Typhimurium
SAMN03478737	PHE	2014-11	United Kingdom: London	clinical	human	PDS000013727.12	SRR1968639	GCA_008101845.1	PDT000057661.2	63919	antigen_formula=4:i:1,2,serotype=Typhimurium
SAMN03478761	PHE	2015-02	United Kingdom: South of England	clinical	human	PDS000027799.2	SRR1968663	GCA_008101305.1	PDT000057685.2	90481	antigen_formula=4:i:1,2,serotype=Typhimurium
SAMN03478950	PHE	2014-08	United Kingdom: South of England	clinical	human	PDS000049921.19	SRR1968852	GCA_008103825.1	PDT000057873.2	40786	antigen_formula=4:i:1,2,serotype=Typhimurium
SAMN03478976	PHE	2015-03	United Kingdom: London	environmental/other	other	PDS000040721.1	SRR1968878	GCA_008104805.1	PDT000057899.2	93516	antigen_formula=4:i:1,2,serotype=Typhimurium
SAMN03479005	PHE	2014-04	United Kingdom: South of England	clinical	human	PDS000030148.6	SRR1968907	GCA_010921315.1	PDT000057928.2	5937	antigen_formula=4:i:1,2,serotype=Typhimurium
SAMN03479069	PHE	2014-09	United Kingdom: London	clinical	human	PDS000029973.52	SRR1968971	GCA_008107345.1	PDT000057992.2	55555	antigen_formula=4:i:1,2,serotype=Typhimurium
SAMN03479109	PHE	2014-05	United Kingdom: North of England	clinical	human	PDS000184073.2	SRR1969012	GCA_008199865.1	PDT000058032.2	14109	antigen_formula=4:i:1,2,serotype=Typhimurium
SAMN03479242	PHE	2015-02	United Kingdom: London	clinical	human	PDS000002747.10	SRR1969165	GCA_008365655.1	PDT000058717.2	90175	antigen_formula=4:i:1,2,serotype=Typhimurium
SAMN03479637	PHE	2014-11	United Kingdom: Midlands and East of England	clinical	human	PDS000037560.8	SRR1969560	GCA_006756885.1	PDT000059184.3	65044	antigen_formula=4:i:1,2,serotype=Typhimurium
SAMN03479704	PHE	2014-11	United Kingdom: London	clinical	human	PDS000053389.3	SRR1969628	GCA_010438145.1	PDT000059246.2	65023	antigen_formula=4:i:1,2,serotype=Typhimurium
SAMN03479886	PHE	2014-07	United Kingdom: London	clinical	human	PDS000031264.2	SRR1969810	GCA_010565905.1	PDT000059425.2	31938	antigen_formula=4:i:1,2,serotype=Typhimurium
SAMN03479937	PHE	2015-02	United Kingdom: North of England	clinical	human	PDS000013721.36	SRR1969860	GCA_008578225.1	PDT000059475.2	91205	antigen_formula=4:i:1,2,serotype=Typhimurium
SAMN03479978	PHE	2014-10	United Kingdom: London	environmental/other	animal	PDS000024021.6	SRR1969901	GCA_008578545.1	PDT000059516.2	60096	antigen_formula=4:i:1,2,serotype=Typhimurium
SAMN03480019	PHE	2014-05	United Kingdom: North of England	clinical	human	PDS000013757.28	SRR1969941	GCA_008579515.1	PDT000059556.2	13397	antigen_formula=4:i:1,2,serotype=Typhimurium
SAMN03480109	PHE	2014-07	United Kingdom: South of England	clinical	human	PDS000030508.16	SRR1970031	GCA_008580505.1	PDT000059646.2	25211	antigen_formula=4:i:1,2,serotype=Typhimurium
SAMN03480142	PHE	2014-08	United Kingdom: North of England	clinical	human	PDS000030934.1	SRR1970064	GCA_007628455.1	PDT000059678.2	39499	antigen_formula=4:i:1,2,serotype=Typhimurium
SAMN03480196	PHE	2015-01	United Kingdom: North of England	clinical	human	PDS000096092.1	SRR1970120	GCA_008582045.1	PDT000059732.2	84405	antigen_formula=4:i:1,2,serotype=Typhimurium
SAMN03480295	PHE	2014-07	United Kingdom: North of England	clinical	human	PDS000030928.6	SRR1970219	GCA_006633485.1	PDT000059831.3	26660	antigen_formula=4:i:1,2,serotype=Typhimurium
SAMN03480402	PHE	2014-06	United Kingdom: North of England	clinical	human	PDS000030535.1	SRR1970326	GCA_008583615.1	PDT000059938.2	22244	antigen_formula=4:i:1,2,serotype=Typhimurium
SAMN03576951	Ohio State University	2013-11-20	Kenya	environmental/other	feces swine	PDS000024017.2	SRR4243040	GCA_005901525.1	PDT000105279.4	CFSAN031417	antigen_formula=4:i:1,2,serotype=Typhimurium
SAMN03577117	Addis Ababa University	2005-01-01	Ethiopia	environmental/other	chicken carcass	PDS000029966.18	SRR3027654	GCA_008662635.1	PDT000105393.2	CFSAN031584	antigen_formula=4:i:1,2,serotype=Typhimurium
SAMN03577118	Addis Ababa University	2005-01-01	Ethiopia	environmental/other	bovine caecum	PDS000026835.10	SRR3027664	GCA_008865015.1	PDT000105402.2	CFSAN031585	antigen_formula=4:i:1,2,serotype=Typhimurium
SAMN03577119	Addis Ababa University	2005-01-01	Ethiopia	environmental/other	ovine liver	PDS000030875.3	SRR3027616	GCA_008663115.1	PDT000105388.2	CFSAN031586	antigen_formula=4:i:1,2,serotype=Typhimurium
SAMN03577122	Addis Ababa University	2005-01-01	Ethiopia	environmental/other	feces ovine	PDS000030874.2	SRR3027656	GCA_007759975.1	PDT000105395.3	CFSAN031589	antigen_formula=4:i:1,2,serotype=Typhimurium
SAMN03577233	Ohio State University	2005-09-23	Ethiopia	environmental/other	feces swine	PDS000030867.1	SRR3068556	GCA_005899365.1	PDT000105482.2	CFSAN031700	antigen_formula=4:i:1,2,serotype=Typhimurium
SAMN03577295	Addis Ababa University	2013-10-31	Ethiopia	environmental/other	feces (Bos taurus)	PDS000030861.5	SRR3088889	GCA_010441795.1	PDT000105539.2	CFSAN031762	antigen_formula=4:i:1,2,serotype=Typhimurium
SAMN03577311	Addis Ababa University	2013-05-24	Ethiopia	clinical	feces	PDS000030857.1	SRR3081658	GCA_011439135.1	PDT000105505.2	CFSAN031778	antigen_formula=4:i:1,2,serotype=Typhimurium
SAMN03577315	Addis Ababa University	2013-06-20	Ethiopia	clinical	feces	PDS000030856.3	SRR3081651	GCA_007756855.1	PDT000105498.3	CFSAN031782	antigen_formula=4:i:1,2,serotype=Typhimurium
SAMN03577320	Addis Ababa University	2013-06-26	Ethiopia	clinical	feces	PDS000016185.12	SRR3081652	GCA_007757235.1	PDT000105499.3	CFSAN031787	antigen_formula=4:i:1,2,serotype=Typhimurium
SAMN03577321	Addis Ababa University	2013-07-26	Ethiopia	clinical	feces	PDS000030854.3	SRR3081661	GCA_007815535.1	PDT000105508.3	CFSAN031788	antigen_formula=4:i:1,2,serotype=Typhimurium
SAMN03577328	Addis Ababa University	2013-08-27	Ethiopia	clinical	feces	PDS000030853.3	SRR3081653	GCA_008831955.1	PDT000105500.2	CFSAN031795	antigen_formula=4:i:1,2,serotype=Typhimurium
SAMN03577351	Addis Ababa University	2013-09-17	Ethiopia	clinical	feces	PDS000030851.5	SRR3081679	GCA_008846405.1	PDT000105526.2	CFSAN031818	antigen_formula=4:i:1,2,serotype=Typhimurium
SAMN03734342	South Dakota State University| South Dakota Animal Disease Research and Diagnostic Laboratory	2015-01-02	USA	environmental/other	intestine	PDS000027505.4	SRR2911783	GCA_008648475.1	PDT000093955.2	ADRDL-15-45	antigen_formula=4:i:1,2,serotype=Typhimurium
SAMN03743830	Malbran Institute-Argentina	2006-02-27	Argentina	environmental/other	sus scrofa	PDS000042747.2	SRR4427816	GCA_008914395.1	PDT000152809.2	ARIM-STM444-06	antigen_formula=4:i:1,2,serotype=Typhimurium
SAMN03743870	Malbran Institute-Argentina	2005-03-31	Argentina	environmental/other	horse	PDS000050012.2	SRR5132022	GCA_008998035.1	PDT000175397.2	ARIM-STM714-05	antigen_formula=4:i:1,2,serotype=Typhimurium
SAMN03771686	CDC		USA	clinical	stool	PDS000030779.2	SRR2182922	GCA_008386095.1	PDT000082224.2	PNUSAS000365	antigen_formula=4:i:1,2,serotype=Typhimurium
SAMN03795322	NYSDOH	2015-03	USA:NY	clinical	stool	PDS000007879.338	SRR4243136	GCA_003873605.1	PDT000081582.4	CFSAN034933	antigen_formula=4:i:1,2,serotype=Typhimurium
SAMN03795343	NYSDOH	2015-04	USA:NY	clinical	stool	PDS000192130.2	SRR4204659	GCA_006769705.1	PDT000081694.5	CFSAN034954	antigen_formula=4:i:1,2,serotype=Typhimurium
SAMN03795441	NYSDOH	2015-05	USA:NY	clinical	stool	PDS000030772.5	SRR2847931	GCA_006635325.1	PDT000092379.3	CFSAN035052	antigen_formula=4:i:1,2,serotype=Typhimurium
SAMN03798428	Mussaret Zaidi	2002	Mexico:Sonora	clinical	stool	PDS000036085.2		GCA_001576275.1	PDT000111320.1	SO2	antigen_formula=4:i:1,2,serotype=Typhimurium
SAMN03800244	Universidad Andres Bello	2013	Chile	environmental/other	feces	PDS000037691.32	SRR3394962	GCA_008883005.1	PDT000125608.2	CFSAN035141	antigen_formula=4:i:1,2,serotype=Typhimurium
SAMN03838149	Texas A&M University	2014-07	USA:TX	environmental/other	feces (Sus scrofa)	PDS000030192.57	SRR2959996	GCA_008654695.1	PDT000095189.2	POR1-0069	antigen_formula=4:i:1,2,serotype=Typhimurium
SAMN03838242	USDA-FSIS	2013	USA:IA	environmental/other	egg raw whole	PDS000026831.51	SRR2153010	GCA_008615005.1	PDT000078770.2	CFSAN035280	antigen_formula=4:i:1,2,serotype=Typhimurium
SAMN03840728	CDC	2015-04	USA	clinical		PDS000026744.233	SRR2572224	GCA_006027855.1	PDT000069396.3	2015K-0499	antigen_formula=4:i:1,2,serotype=Typhimurium
SAMN03842321	United States Food and Drug Administration	2007	USA:NM	environmental/other	ground beef	PDS000054709.5	SRR2533480	GCA_007549835.1	PDT000085200.2	CVM-N15788	antigen_formula=4:i:1,2,serotype=Typhimurium
SAMN03842343	United States Food and Drug Administration	2007	USA:TN	environmental/other	pork chop	PDS000030761.1	SRR2533527	GCA_003873655.1	PDT000085242.2	CVM-N15810	antigen_formula=4:i:1,2,serotype=Typhimurium
SAMN03857073	Minnesota Department of Health	2015-06-24	USA:MN	environmental/other	frozen raw stuffed chicken product	PDS000026712.67	SRR2106109	GCA_006633165.1	PDT000070045.3	15MN00278	antigen_formula=4:i:1,2,serotype=Typhimurium
SAMN03857076	Minnesota Department of Health	2015-06-24	USA:MN	environmental/other	frozen raw stuffed chicken product	PDS000026725.3	SRR2106108	GCA_008612805.1	PDT000070044.2	15MN00281	antigen_formula=4:i:1,2,serotype=Typhimurium
SAMN03861685	Not Provided	2015-02-19	USA	environmental/other	water	PDS000030745.1	SRR4734574	GCA_006033215.1	PDT000154871.2	CFSAN035795	antigen_formula=4:i:1,2,serotype=Typhimurium
SAMN03861735	Not Provided	2015-03-19	USA	environmental/other	water	PDS000030743.3	SRR4734612	GCA_005411595.1	PDT000154909.2	CFSAN035845	antigen_formula=4:i:1,2,serotype=Typhimurium
SAMN03861916	Not Provided	2015-06-18	USA	environmental/other	sediment	PDS000030737.1	SRR5017503	GCA_005411635.1	PDT000158586.2	CFSAN036027	antigen_formula=4:i:1,2,serotype=Typhimurium
SAMN03863768	United States Food and Drug Administration| Office of Regulatory Affairs| New York Human and Animal Food Laboratory	2015-06-18	USA	environmental/other	whole black pepper	PDS000026010.3	SRR2124451	GCA_006634085.1	PDT000072611.3	FDA913912-2	antigen_formula=4:i:1,2,serotype=Typhimurium
SAMN03892116	Brigham and Women's Hospital	2011	USA:Boston	clinical	urine	PDS000026819.80	SRR2134671	GCA_008655595.1	PDT000077406.3		antigen_formula=4:i:1,2,serotype=Typhimurium
SAMN03894097	FDA	2013	USA: MD	environmental/other	chicken breast	PDS000004611.32		GCA_001271965.1	PDT000081926.1	CVM N43825	antigen_formula=4:i:1,2,serotype=Typhimurium
SAMN03894101	FDA	2013	USA: MD	environmental/other	chicken breast	PDS000026716.8		GCA_001240925.1	PDT000077920.1	CVM N43829	antigen_formula=4:i:1,2,serotype=Typhimurium
SAMN03894102	FDA	2013	USA: MD	environmental/other	chicken breast	PDS000026714.7		GCA_001240935.1	PDT000077921.1	CVM N43830	antigen_formula=4:i:1,2,serotype=Typhimurium
SAMN03894130	FDA	2013	USA: PA	environmental/other	chicken breast	PDS000026722.2		GCA_001241515.1	PDT000077950.1	CVM N44713	antigen_formula=4:i:1,2,serotype=Typhimurium
SAMN03894170	FDA	2013	USA: MD	environmental/other	Chicken Wings	PDS000026718.20		GCA_001242345.1	PDT000077991.1	CVM N45936	antigen_formula=4:i:1,2,serotype=Typhimurium
SAMN03894213	FDA	2013	USA: MN	environmental/other	chicken breast	PDS000026717.1		GCA_001243255.1	PDT000078031.1	CVM N46834	antigen_formula=4:i:1,2,serotype=Typhimurium
SAMN03894360	FDA	2013	USA: MD	environmental/other	chicken breast	PDS000002606.15		GCA_001272465.1	PDT000081951.1	CVM N51269	antigen_formula=4:i:1,2,serotype=Typhimurium
SAMN03938751	FDA	2008	USA:NY	environmental/other	chicken breast	PDS000026719.1	SRR2962406	GCA_007579865.1	PDT000095376.7	VA-WGS-00449	antigen_formula=4:i:1,2,serotype=Typhimurium
SAMN03938841	FDA	2008	USA:MD	environmental/other	pork chop	PDS000030730.5	SRR2912659	GCA_007754895.1	PDT000094011.3	VA-WGS-00539	antigen_formula=4:i:1,2,serotype=Typhimurium
SAMN03938927	FDA	2008	USA:NY	environmental/other	chicken breast	PDS000030726.2	SRR2542450	GCA_007628415.1	PDT000085497.2	VA-WGS-00625	antigen_formula=4:i:1,2,serotype=Typhimurium
SAMN03941080	Adolfo Lutz Institute of Ribeirao Preto	1983	Brazil	clinical	feces	PDS000027110.1		GCA_001595355.1	PDT000120078.1	CFSAN033848	antigen_formula=4:i:1,2,serotype=Typhimurium
SAMN03941084	Adolfo Lutz Institute of Ribeirao Preto	1983	Brazil	clinical	feces	PDS000027111.1		GCA_001595275.1	PDT000120074.1	CFSAN033852	antigen_formula=4:i:1,2,serotype=Typhimurium
SAMN03941092	Adolfo Lutz Institute of Ribeirao Preto	1984	Brazil	clinical	feces	PDS000026013.2		GCA_001595155.1	PDT000120068.1	CFSAN033860	antigen_formula=4:i:1,2,serotype=Typhimurium
SAMN03941100	Adolfo Lutz Institute of Ribeirao Preto	1986	Brazil	clinical	feces	PDS000026009.2		GCA_001588545.1	PDT000114186.1	CFSAN033868	antigen_formula=4:i:1,2,serotype=Typhimurium
SAMN03941107	Adolfo Lutz Institute of Ribeirao Preto	1988	Brazil	clinical	feces	PDS000005968.1		GCA_001588535.1	PDT000114185.1	CFSAN033875	antigen_formula=4:i:1,2,serotype=Typhimurium
SAMN03941112	Adolfo Lutz Institute of Ribeirao Preto	1992	Brazil	clinical	feces	PDS000013812.1		GCA_001594825.1	PDT000120051.1	CFSAN033880	antigen_formula=4:i:1,2,serotype=Typhimurium
SAMN03941114	Adolfo Lutz Institute of Ribeirao Preto	1995	Brazil	clinical	feces	PDS000005972.20		GCA_001594775.1	PDT000120049.1	CFSAN033882	antigen_formula=4:i:1,2,serotype=Typhimurium
SAMN03941121	Adolfo Lutz Institute of Ribeirao Preto	1999	Brazil	clinical	feces	PDS000027045.1		GCA_001588435.1	PDT000114180.1	CFSAN033889	antigen_formula=4:i:1,2,serotype=Typhimurium
SAMN03941123	Adolfo Lutz Institute of Ribeirao Preto	2000	Brazil	clinical	blood	PDS000073984.2		GCA_001594685.1	PDT000120044.1	CFSAN033891	antigen_formula=4:i:1,2,serotype=Typhimurium
SAMN03941128	Adolfo Lutz Institute of Ribeirao Preto	2010	Brazil	clinical	feces	PDS000027040.15		GCA_001594625.1	PDT000120042.1	CFSAN033896	antigen_formula=4:i:1,2,serotype=Typhimurium
SAMN03941131	Oswaldo Cruz Foundation	2006	Brazil	environmental/other		PDS000026144.1		GCA_001588355.1	PDT000114177.1	CFSAN033899	antigen_formula=4:i:1,2,serotype=Typhimurium
SAMN03941160	Oswaldo Cruz Foundation	2011	Brazil	environmental/other	cold chicken	PDS000027043.2		GCA_001594455.1	PDT000120034.1	CFSAN033928	antigen_formula=4:i:1,2,serotype=Typhimurium
SAMN03941164	Oswaldo Cruz Foundation	2012	Brazil	environmental/other	roasted beef	PDS000026730.4		GCA_001587855.1	PDT000114152.1	CFSAN033932	antigen_formula=4:i:1,2,serotype=Typhimurium
SAMN03941166	Oswaldo Cruz Foundation	2013	Brazil	environmental/other	final product sale animal origin	PDS000019381.4		GCA_001587775.1	PDT000114149.1	CFSAN033934	antigen_formula=4:i:1,2,serotype=Typhimurium
SAMN03941169	Oswaldo Cruz Foundation	2013	Brazil	environmental/other	final product sale animal origin	PDS000027044.2		GCA_001587785.1	PDT000114147.1	CFSAN033937	antigen_formula=4:i:1,2,serotype=Typhimurium
SAMN03941170	Oswaldo Cruz Foundation	2013	Brazil	environmental/other	final product sale animal origin	PDS000018486.5		GCA_001587755.1	PDT000114148.1	CFSAN033938	antigen_formula=4:i:1,2,serotype=Typhimurium
SAMN03946145	CDC	2015-06	USA	clinical	stool	PDS000026803.59	SRR2182864	GCA_008638865.1	PDT000082168.2	PNUSAS000627	antigen_formula=4:i:1,2,serotype=Typhimurium
SAMN03946240	Minnesota Department of Health	2015-06	USA:MN	environmental/other	frozen raw stuffed chicken	PDS000156633.1	SRR2533467	GCA_008657215.1	PDT000085189.2	15MN00358	antigen_formula=4:i:1,2,serotype=Typhimurium
SAMN03946242	Minnesota Department of Health	2015-06	USA:MN	environmental/other	frozen raw stuffed chicken	PDS000028161.1	SRR2533468	GCA_008651915.1	PDT000085190.2	15MN00360	antigen_formula=4:i:1,2,serotype=Typhimurium
SAMN03988292	FDA	2014	USA:MD	environmental/other	chicken breast	PDS000026720.98	SRR2407612	GCA_008403925.1	PDT000085910.2	CVM N53036	antigen_formula=4:i:1,2,serotype=Typhimurium
SAMN03988343	FDA	2014	USA:MD	environmental/other	chicken breast	PDS000180629.2	SRR2407663	GCA_008469225.1	PDT000085961.2	CVM N53831	antigen_formula=4:i:1,2,serotype=Typhimurium
SAMN03988441	FDA	2014	USA:NY	environmental/other	ground turkey	PDS000029726.9	SRR2407761	GCA_008405525.1	PDT000086059.2	CVM N54745	antigen_formula=4:i:1,2,serotype=Typhimurium
SAMN04099082	ICPMR	2013	Australia	clinical	Faecal sample	PDS000030678.2	SRR2538297	GCA_010737715.1	PDT000127664.2	1709	antigen_formula=4:i:1,2,serotype=Typhimurium
SAMN04099092	ICPMR	2011	Australia	clinical	Faecal sample	PDS000030677.2	SRR2538140	GCA_011438395.1	PDT000127646.2	1719	antigen_formula=4:i:1,2,serotype=Typhimurium
SAMN04099105	ICPMR	2012	Australia	clinical	Faecal sample	PDS000030676.1	SRR2538293	GCA_010502975.1	PDT000127660.2	1737	antigen_formula=4:i:1,2,serotype=Typhimurium
SAMN04101282	USDA-FSIS	2015	USA:IL	environmental/other	Environmental: food-contact surface	PDS000030664.1	SRR2483566	GCA_008643275.1	PDT000084111.2	FSIS1504221	antigen_formula=4:i:1,2,serotype=Typhimurium
SAMN04156873	CDC	2015-08	USA	clinical	stool	PDS000030093.231	SRR2601073	GCA_016331285.1	PDT000086687.2	PNUSAS000934	antigen_formula=4:i:1,2,serotype=Typhimurium
SAMN04217185	United States Food and Drug Administration	2009	USA	environmental/other	chicken breast	PDS000030656.1	SRR3057225	GCA_007189595.1	PDT000100851.2	WAPHL-SAL-A00961	antigen_formula=4:i:1,2,serotype=Typhimurium
SAMN04217194	United States Food and Drug Administration	2009	USA	environmental/other	chicken breast	PDS000030655.1	SRR3089991	GCA_007189235.1	PDT000101323.2	WAPHL-SAL-A00970	antigen_formula=4:i:1,2,serotype=Typhimurium
SAMN04224498	FDA	2009	USA:MD	environmental/other	chicken breast	PDS000030640.1	SRR3330600	GCA_007226915.1	PDT000123174.2	NY-N20143	antigen_formula=4:i:1,2,serotype=Typhimurium
SAMN04240666	South Dakota State University| South Dakota Animal Disease Research and Diagnostic Laboratory	2015	USA	environmental/other	feces	PDS000016639.24	SRR2971415	GCA_007187635.1	PDT000095855.2	ADRDL-15-11049	antigen_formula=4:i:1,2,serotype=Typhimurium
SAMN04255299	United States Food and Drug Administration	2010	USA:GA	environmental/other	pork chop	PDS000026976.2	SRR3509886	GCA_007229135.1	PDT000130390.2	CVM-N28365	antigen_formula=4:i:1,2,serotype=Typhimurium
SAMN04255361	FDA	2009	USA:PA	environmental/other	chicken breast	PDS000030627.7	SRR3765176	GCA_004222205.1	PDT000137266.2	CVM-N23617	antigen_formula=4:i:1,2,serotype=Typhimurium
SAMN04256102	FDA	2010	USA:NY	environmental/other	chicken breast	PDS000026723.1	SRR3052029	GCA_007189495.1	PDT000100169.2	CVM-N23813	antigen_formula=-:i:1,2,serotype=I -:i:1,2
SAMN04296382	Mussaret Zaidi	2002	Mexico:Sonora	clinical	cerebrospinal fluid	PDS000097423.7		GCA_001577505.1	PDT000111506.1	SO3	antigen_formula=4:i:1,2,serotype=Typhimurium
SAMN04296696	CDC	2015-10	USA	clinical	other	PDS000030561.2	SRR2968120	GCA_008406525.1	PDT000095551.2	PNUSAS001248	antigen_formula=4:i:1,2,serotype=Typhimurium
SAMN04297465	USDA-FSIS	2015	USA:NC	environmental/other	animal-chicken-young chicken	PDS000026721.4	SRR2962900	GCA_008470525.1	PDT000095493.3	FSIS1504921	antigen_formula=4:i:1,2,serotype=Typhimurium
SAMN04297475	USDA-FSIS	2015	USA:DE	environmental/other	animal-chicken-young chicken	PDS000027965.1	SRR2962883	GCA_008406345.1	PDT000095484.3	FSIS1504931	antigen_formula=4:i:1,2,serotype=Typhimurium
SAMN04316392	USDA-FSIS	2015	USA:PA	environmental/other	animal-swine-sow	PDS000201938.9	SRR2973729	GCA_008730375.1	PDT000095933.2	FSIS1501535	antigen_formula=4:i:1,2,serotype=Typhimurium
SAMN04331712	USDA-FSIS	2015	USA:IA	environmental/other	animal-swine-market swine	PDS000026685.3	SRR2989195	GCA_008730355.1	PDT000097058.2	FSIS1503037	antigen_formula=4:i:1,2,serotype=Typhimurium
SAMN04331737	USDA-FSIS	2015	USA:DE	environmental/other	animal-chicken-young chicken	PDS000030551.1	SRR2989561	GCA_008406645.1	PDT000097077.2	FSIS1502607	antigen_formula=4:i:1,2,serotype=Typhimurium
SAMN04349956	USDA-FSIS	2015	USA:CA	environmental/other	animal-swine-market swine	PDS000030544.1	SRR3031824	GCA_008515545.1	PDT000098298.2	FSIS1501052	antigen_formula=4:i:1,2,serotype=Typhimurium
SAMN04362945	PHE		United Kingdom: None	clinical	human	PDS000027886.11	SRR3048577	GCA_008731615.1	PDT000098876.2	29949	antigen_formula=4:i:1,2,serotype=Typhimurium
SAMN04362951	PHE		United Kingdom: None	clinical	human	PDS000040205.80	SRR3048628	GCA_008732655.1	PDT000098882.2	53096	antigen_formula=4:i:1,2,serotype=Typhimurium
SAMN04363030	PHE		United Kingdom: None	clinical	human	PDS000030393.1	SRR3048779	GCA_008737115.1	PDT000098960.2	18653	antigen_formula=4:i:1,2,serotype=Typhimurium
SAMN04363196	PHE		United Kingdom: None	clinical	human	PDS000077179.1	SRR3048956	GCA_008735975.1	PDT000099122.2	82002	antigen_formula=4:i:1,2,serotype=Typhimurium
SAMN04363221	PHE		United Kingdom: None	clinical	human	PDS000013770.11	SRR3048981	GCA_010426745.1	PDT000099147.2	25180	antigen_formula=4:i:1,2,serotype=Typhimurium
SAMN04363231	PHE		United Kingdom: None	clinical	human	PDS000030531.1	SRR3048991	GCA_007188505.1	PDT000099157.2	56937	antigen_formula=4:i:1,2,serotype=Typhimurium
SAMN04363262	PHE		United Kingdom: None	clinical	human	PDS000039516.2	SRR3049028	GCA_008736655.1	PDT000099188.2	98241	antigen_formula=4:i:1,2,serotype=Typhimurium
SAMN04363349	PHE		United Kingdom: None	clinical	human	PDS000030524.1	SRR3049112	GCA_007186135.1	PDT000099270.2	19654	antigen_formula=4:i:1,2,serotype=Typhimurium
SAMN04363418	PHE		United Kingdom: None	clinical	human	PDS000013740.4	SRR3049178	GCA_007186315.1	PDT000099336.2	97236	antigen_formula=4:i:1,2,serotype=Typhimurium
SAMN04363510	PHE		United Kingdom: None	clinical	human	PDS000183862.1	SRR3049224	GCA_008740335.1	PDT000099382.2	97876	antigen_formula=4:i:1,2,serotype=Typhimurium
SAMN04363705	PHE		United Kingdom: None	clinical	human	PDS000074016.5	SRR3049410	GCA_008751315.1	PDT000099560.2	53051	antigen_formula=4:i:1,2,serotype=Typhimurium
SAMN04363730	PHE		United Kingdom: None	clinical	human	PDS000026765.132	SRR3049434	GCA_006518875.1	PDT000099583.7	UK-1	antigen_formula=4:i:1,2,serotype=Typhimurium
SAMN04363746	PHE		United Kingdom: None	clinical	human	PDS000040709.1	SRR3049451	GCA_007835395.1	PDT000099599.2	99766	antigen_formula=4:i:1,2,serotype=Typhimurium
SAMN04363770	PHE		United Kingdom: None	clinical	human	PDS000030268.25	SRR3049475	GCA_008741595.1	PDT000099623.2	43919	antigen_formula=4:i:1,2,serotype=Typhimurium
SAMN04370510	USDA-FSIS	2015	USA:MD	environmental/other	animal-chicken-young chicken	PDS000055562.2	SRR3056898	GCA_008764895.1	PDT000100728.2	FSIS1504253	antigen_formula=4:i:1,2,serotype=Typhimurium
SAMN04376244	USDA-FSIS	2015	USA:CA	environmental/other	animal-swine-market swine	PDS000030496.1	SRR3062673	GCA_008470205.1	PDT000100907.2	FSIS1503716	antigen_formula=4:i:1,2,serotype=Typhimurium
SAMN04394787	Cornell University	2011	USA: New York	clinical	stool	PDS000198471.1		GCA_002091015.1	PDT000203021.1	R8_8132_R1	antigen_formula=4:i:1,2,serotype=Typhimurium
SAMN04394799	Washington State Department of Health	2009	USA: Washington	clinical	stool	PDS000040696.8		GCA_002091335.1	PDT000203037.1	R9_3271_R1	antigen_formula=4:i:1,2,serotype=Typhimurium
SAMN04394819	Washington State Department of Health	2012	USA: Washington	clinical	stool	PDS000040700.7		GCA_002091185.1	PDT000203030.1	R9_3277_R1	antigen_formula=4:i:1,2,serotype=Typhimurium
SAMN04394863	Cornell University	2012	USA: New York state	clinical	stool/fecal sample	PDS000029970.2		GCA_001955295.1	PDT000179388.1	R8_9801_R1	antigen_formula=4:i:1,2,serotype=Typhimurium
SAMN04394891	Washington State Department of Health	2010	USA: Washington	clinical	stool	PDS000017556.4		GCA_002091345.1	PDT000203038.1	R9_3273_R1	antigen_formula=4:i:1,2,serotype=Typhimurium
SAMN04394917	Washington State Department of Health	2011	USA: Washington	clinical	stool	PDS000013716.2		GCA_002091115.1	PDT000203026.1	R9_3275_R1	antigen_formula=4:i:1,2,serotype=Typhimurium
SAMN04396252	USDA-FSIS	2015	USA:SC	environmental/other	animal-swine-sow	PDS000030488.2	SRR3098262	GCA_008470625.1	PDT000101882.2	FSIS1504881	antigen_formula=4:i:1,2,serotype=Typhimurium
SAMN04396280	USDA-FSIS	2015	USA:DE	environmental/other	animal-chicken-young chicken	PDS000029129.1	SRR3098272	GCA_008791925.1	PDT000101889.2	FSIS1505011	antigen_formula=4:i:1,2,serotype=Typhimurium
SAMN04407116	CDC	2015-09	USA	clinical	stool	PDS000030413.16	SRR3103825	GCA_008865545.1	PDT000102073.2	PNUSAS001370	antigen_formula=4:i:1,2,serotype=Typhimurium
SAMN04450822		2015-09	USA	clinical	stool	PDS000027911.33	SRR3147758	GCA_008846665.1	PDT000105773.2	PNUSAS001455	antigen_formula=4:i:1,2,serotype=Typhimurium
SAMN04450831		2015-11	USA	clinical	stool	PDS000030468.3	SRR3147766	GCA_008468765.1	PDT000105781.2	PNUSAS001453	antigen_formula=4:i:1,2,serotype=Typhimurium
SAMN04451230	FDA Contracted Laboratory	2015-06-05	USA:WA	environmental/other	water	PDS000030228.6	SRR3210454	GCA_006896285.1	PDT000112713.2	CFSAN045741	antigen_formula=4:i:1,2,serotype=Typhimurium
SAMN04451246	FDA Contracted Laboratory	2015-06-05	USA:WA	environmental/other	soil	PDS000028463.31	SRR3210459	GCA_006025915.1	PDT000112718.2	CFSAN045746	antigen_formula=4:i:1,2,serotype=Typhimurium
SAMN04488342	South Dakota State University| South Dakota Animal Disease Research and Diagnostic Laboratory	2014-12-04	USA	environmental/other	feces	PDS000039011.2	SRR3191588	GCA_007203875.1	PDT000110868.2	ADRDL-154038-14-1-1	antigen_formula=4:i:1,2,serotype=Typhimurium
SAMN04489851	USDA-FSIS	2016	USA:VA	environmental/other	animal-chicken-young chicken	PDS000081914.175	SRR3170072	GCA_008406145.1	PDT000107044.2	FSIS1605582	antigen_formula=4:i:1,2,serotype=Typhimurium
SAMN04489852	USDA-FSIS	2016	USA:UT	environmental/other	animal-swine-market swine	PDS000004542.31	SRR3170066	GCA_008470805.1	PDT000107038.2	FSIS1605583	antigen_formula=4:i:1,2,serotype=Typhimurium
SAMN04490212		2016-01	USA	clinical		PDS000030453.1	SRR3171697	GCA_006570445.1	PDT000107162.2	PNUSAS001499	antigen_formula=4:i:1,2,serotype=Typhimurium
SAMN04497718	HI	2008-07-29	USA:HI	environmental/other	swine intestinal swab	PDS000030445.1	SRR3214158	GCA_008847245.1	PDT000113048.2	N08-I033	antigen_formula=4:i:1,2,serotype=Typhimurium
SAMN04498722	CDC	2015-12	USA	clinical	Tissue	PDS000030443.1	SRR3178066	GCA_008470885.1	PDT000107769.2	2016K-0045	antigen_formula=4:i:1,2,serotype=Typhimurium
SAMN04498723	CDC	2015-12	USA	clinical	Pleural fluid	PDS000029112.3	SRR3178067	GCA_008866445.1	PDT000107770.2	2016K-0043	antigen_formula=4:i:1,2,serotype=Typhimurium
SAMN04511623						PDS000200041.26	SRR3184565	GCA_011419215.1	PDT000127184.2	BC_2564	antigen_formula=4:i:1,2,serotype=Typhimurium
SAMN04511638						PDS000030440.3	SRR3184580	GCA_010513075.1	PDT000127199.2	ST32	antigen_formula=4:i:1,2,serotype=Typhimurium
SAMN04518057		2015-12	USA	clinical		PDS000030435.27	SRR3205677	GCA_006569965.1	PDT000112389.2	PNUSAS001527	antigen_formula=4:i:1,2,serotype=Typhimurium
SAMN04518058		2015-12	USA	clinical		PDS000030421.1	SRR3205678	GCA_005960245.1	PDT000112390.2	PNUSAS001528	antigen_formula=4:i:1,2,serotype=Typhimurium
SAMN04519507	CDC	2014-08	USA	clinical	stool	PDS000013862.27	SRR3233154	GCA_016375965.1	PDT000115142.2	PNUSAS001508	antigen_formula=4:i:1,2,serotype=Typhimurium
SAMN04526299		2015-11	USA	clinical		PDS000136795.1	SRR3231375	GCA_006897705.1	PDT000114979.2	PNUSAS001641	antigen_formula=4:i:1,2,serotype=Typhimurium
SAMN04544373	CDC	2015-12	USA	clinical	urine	PDS000030419.14	SRR3216325	GCA_008407925.1	PDT000113135.2	2016K-0122	antigen_formula=4:i:1,2,serotype=Typhimurium
SAMN04546213	FDA Contracted Laboratory	2015-07-10	USA:WA	environmental/other	stream water	PDS000030415.1	SRR3223833	GCA_005676995.1	PDT000114478.2	CFSAN046196	antigen_formula=4:i:1,2,serotype=Typhimurium
SAMN04558125	CDC	2016-02	USA	clinical	stool	PDS000013733.107	SRR3277308	GCA_008843725.1	PDT000119917.2	PNUSAS001757	antigen_formula=4:i:1,2,serotype=Typhimurium
SAMN04563735	United States Food and Drug Administration	2015-08	USA	environmental/other	sediment	PDS000030407.4	SRR3825220	GCA_005436955.1	PDT000137513.2	CFSAN048022	antigen_formula=4:i:1,2,serotype=Typhimurium
SAMN04568466	CDC	2016-02	USA	clinical	stool	PDS000006019.3	SRR3289841	GCA_008850405.1	PDT000120792.2	PNUSAS001676	antigen_formula=4:i:1,2,serotype=Typhimurium
SAMN04574536	PHE	2015-05	United Kingdom: United Kingdom	clinical	human	PDS000013732.10	SRR3284723	GCA_008848245.1	PDT000120195.2	116038	antigen_formula=4:i:1,2,serotype=Typhimurium
SAMN04574742	PHE	2015-06	United Kingdom: United Kingdom	clinical	human	PDS000038170.6	SRR3284814	GCA_008833545.1	PDT000120260.2	129417	antigen_formula=4:i:1,2,serotype=Typhimurium
SAMN04574841	PHE	2015-09	United Kingdom: United Kingdom	clinical	human	PDS000024014.7	SRR3285359	GCA_007196835.1	PDT000120346.2	166293	antigen_formula=4:i:1,2,serotype=Typhimurium
SAMN04575101	PHE	2015-08	United Kingdom: United Kingdom	clinical	human	PDS000016170.12	SRR3285455	GCA_008872285.1	PDT000120439.2	142700	antigen_formula=4:i:1,2,serotype=Typhimurium
SAMN04576218	PHE	2015-04	United Kingdom: United Kingdom	clinical	human	PDS000056889.7	SRR3286566	GCA_008833965.1	PDT000120486.2	100491	antigen_formula=4:i:1,2,serotype=Typhimurium
SAMN04576427	PHE	2015-04	United Kingdom: United Kingdom	clinical	human	PDS000050123.1	SRR3286672	GCA_008873405.1	PDT000120583.2	103615	antigen_formula=4:i:1,2,serotype=Typhimurium
SAMN04576454	PHE	2015-05	United Kingdom: United Kingdom	clinical	human	PDS000016181.13	SRR3286695	GCA_008849645.1	PDT000120606.2	116569	antigen_formula=4:i:1,2,serotype=Typhimurium
SAMN04576464	PHE	2015-05	United Kingdom: United Kingdom	clinical	human	PDS000096798.219	SRR3286704	GCA_008850305.1	PDT000120615.2	109877	antigen_formula=4:i:1,2,serotype=Typhimurium
SAMN04576465	PHE	2015-05	United Kingdom: United Kingdom	clinical	human	PDS000065144.4	SRR3286705	GCA_008849975.1	PDT000120616.2	113072	antigen_formula=4:i:1,2,serotype=Typhimurium
SAMN04576467	PHE	2015-05	United Kingdom: United Kingdom	clinical	human	PDS000030385.1	SRR3286707	GCA_007196955.1	PDT000120618.2	114075	antigen_formula=4:i:1,2,serotype=Typhimurium
SAMN04576533	PHE	2015-06	United Kingdom: United Kingdom	clinical	human	PDS000030675.10	SRR3286894	GCA_008874405.1	PDT000120681.2	122645	antigen_formula=4:i:1,2,serotype=Typhimurium
SAMN04576563	PHE	2015-06	United Kingdom: United Kingdom	clinical	human	PDS000016175.5	SRR3286915	GCA_008874655.1	PDT000120700.2	122225	antigen_formula=4:i:1,2,serotype=Typhimurium
SAMN04576574	PHE	2015-06	United Kingdom: United Kingdom	clinical	human	PDS000100281.1	SRR3286927	GCA_007217055.1	PDT000120711.2	128161	antigen_formula=4:i:1,2,serotype=Typhimurium
SAMN04577446	FDA	2014	USA:VA	environmental/other	Young Turkey	PDS000030156.7	SRR3295899	GCA_008474465.1	PDT000121509.2	CVM N57787F	antigen_formula=4:i:1,2,serotype=Typhimurium
SAMN04577459	FDA	2014	USA:PA	environmental/other	Hogs	PDS000030369.1	SRR3295912	GCA_008516765.1	PDT000121522.2	CVM N57828F	antigen_formula=4:i:1,2,serotype=Typhimurium
SAMN04577512	FDA	2014	USA:KY	environmental/other	animal-swine-sow	PDS000026691.6	SRR3295965	GCA_008411605.1	PDT000121575.2	CVM N58622F	antigen_formula=4:i:1,2,serotype=Typhimurium
SAMN04590153	CDC	2016-03	USA	clinical	stool	PDS000030363.3	SRR3392779	GCA_008519385.1	PDT000125416.2	PNUSAS001817	antigen_formula=4:i:1,2,serotype=Typhimurium
SAMN04600127	PHE	2015-10	United Kingdom: United Kingdom	environmental/other	food	PDS000030356.1	SRR3321511	GCA_007218225.1	PDT000122269.2	175585	antigen_formula=4:i:1,2,serotype=Typhimurium
SAMN04600145	PHE	2015-11	United Kingdom: United Kingdom	clinical	human	PDS000030333.1	SRR3321529	GCA_008877505.1	PDT000122287.2	188171	antigen_formula=4:i:1,2,serotype=Typhimurium
SAMN04600280	PHE	2015-09	United Kingdom: United Kingdom	clinical	human	PDS000058543.1	SRR3321880	GCA_008877165.1	PDT000122396.2	167046	antigen_formula=4:i:1,2,serotype=Typhimurium
SAMN04600304	PHE	2015-12	United Kingdom: United Kingdom	clinical	human	PDS000037486.4	SRR3321891	GCA_008877225.1	PDT000122406.2	199804	antigen_formula=4:i:1,2,serotype=Typhimurium
SAMN04600316	PHE	2015-06	United Kingdom: United Kingdom	clinical	human	PDS000026645.60	SRR3321902	GCA_008835845.1	PDT000122417.2	118940	antigen_formula=4:i:1,2,serotype=Typhimurium
SAMN04600362	PHE	2015-06	United Kingdom: United Kingdom	environmental/other	animal	PDS000042340.3	SRR3322031	GCA_008852545.1	PDT000122447.2	123925	antigen_formula=4:i:1,2,serotype=Typhimurium
SAMN04600432	PHE	2015-09	United Kingdom: United Kingdom	clinical	human	PDS000028516.3	SRR3322112	GCA_008878165.1	PDT000122506.2	159635	antigen_formula=4:i:1,2,serotype=Typhimurium
SAMN04600454	PHE	2015-09	United Kingdom: United Kingdom	clinical	human	PDS000029731.2	SRR3322123	GCA_008878185.1	PDT000122516.2	158952	antigen_formula=4:i:1,2,serotype=Typhimurium
SAMN04600579	PHE	2015-08	United Kingdom: United Kingdom	clinical	human	PDS000085350.1	SRR3322206	GCA_008878505.1	PDT000122567.2	157036	antigen_formula=4:i:1,2,serotype=Typhimurium
SAMN04600592	PHE	2015-08	United Kingdom: United Kingdom	clinical	human	PDS000006122.7	SRR3322265	GCA_008844345.1	PDT000122580.2	143566	antigen_formula=4:i:1,2,serotype=Typhimurium
SAMN04600617	PHE	2015-09	United Kingdom: United Kingdom	clinical	human	PDS000013725.8	SRR3322316	GCA_008836265.1	PDT000122593.2	164917	antigen_formula=4:i:1,2,serotype=Typhimurium
SAMN04600618	PHE	2015-09	United Kingdom: United Kingdom	clinical	human	PDS000091069.4	SRR3322317	GCA_008852285.1	PDT000122594.2	157290	antigen_formula=4:i:1,2,serotype=Typhimurium
SAMN04600906	PHE	2015-11	United Kingdom: United Kingdom	clinical	human	PDS000030339.2	SRR3322660	GCA_007218455.1	PDT000122749.2	188373	antigen_formula=4:i:1,2,serotype=Typhimurium
SAMN04600915	PHE	2015-10	United Kingdom: United Kingdom	clinical	human	PDS000030338.4	SRR3322668	GCA_007218515.1	PDT000122757.2	176269	antigen_formula=4:i:1,2,serotype=Typhimurium
SAMN04600920	PHE	2015-09	United Kingdom: United Kingdom	clinical	human	PDS000011720.36	SRR3322673	GCA_008853905.1	PDT000122762.2	163227	antigen_formula=4:i:1,2,serotype=Typhimurium
SAMN04600972	PHE	2015-10	United Kingdom: United Kingdom	clinical	human	PDS000030849.1	SRR3322711	GCA_008880365.1	PDT000122800.2	177442	antigen_formula=4:i:1,2,serotype=Typhimurium
SAMN04600973	PHE	2016-01	United Kingdom: United Kingdom	clinical	human	PDS000028491.7	SRR3322712	GCA_008880425.1	PDT000122801.2	207566	antigen_formula=4:i:1,2,serotype=Typhimurium
SAMN04687787		2016-01	USA	clinical	stool	PDS000013842.22	SRR3405728	GCA_008883285.1	PDT000126310.2	PNUSAS001920	antigen_formula=4:i:1,2,serotype=Typhimurium
SAMN04855041	USDA-FSIS	2016	USA:TX	environmental/other	Product-Raw-Ground\, Comminuted or Otherwise Nonintact-Pork	PDS000026696.2	SRR3383317	GCA_008551955.1	PDT000125257.2	FSIS1606263	antigen_formula=4:i:1,2,serotype=Typhimurium
SAMN04855042	USDA-FSIS	2016	USA:VA	environmental/other	raw intact chicken	PDS000028934.4	SRR3383314	GCA_008519345.1	PDT000125256.2	FSIS1606264	antigen_formula=4:i:1,2,serotype=Typhimurium
SAMN04869642	USDA-FSIS	2016	USA:MI	environmental/other	animal-cattle-dairy cow	PDS000013847.43	SRR3402068	GCA_008413385.1	PDT000125837.2	FSIS1606186	antigen_formula=4:i:1,2,serotype=Typhimurium
SAMN04869856	USDA-FSIS	2016	USA:UT	environmental/other	animal-swine-sow	PDS000030318.6	SRR3402170	GCA_008519685.1	PDT000125885.2	FSIS1606196	antigen_formula=4:i:1,2,serotype=Typhimurium
SAMN04902837	CDC	2016-04	USA	clinical	urine	PDS000030293.5	SRR3473902	GCA_016325245.1	PDT000128400.2	PNUSAS002045	antigen_formula=4:i:1,2,serotype=Typhimurium
SAMN04916504	United States Food and Drug Administration	2015-08-04	USA	environmental/other	water	PDS000030059.3	SRR3934142	GCA_005532215.1	PDT000139470.3	CFSAN042829	antigen_formula=4:i:1,2,serotype=Typhimurium
SAMN04930928	USDA-FSIS	2015	USA:NJ	environmental/other	Animal-Calf-Heavy Calf	PDS000027973.24	SRR3470774	GCA_008904005.1	PDT000128357.2	FSIS1501859	antigen_formula=4:i:1,2,serotype=Typhimurium
SAMN04943268	United States Food and Drug Administration| Office of Regulatory Affairs| New York Human and Animal Food Laboratory	2016-04-27	USA	environmental/other	kale	PDS000027451.53	SRR3489822	GCA_006097395.1	PDT000129268.2	FDA934199-C1-2	antigen_formula=4:i:1,2,serotype=Typhimurium
SAMN04993576	South Dakota State University| South Dakota Animal Disease Research and Diagnostic Laboratory	2015-11-03	USA	environmental/other	intestine	PDS000029945.15	SRR4046488	GCA_006908305.1	PDT000145192.2	ADRDL15-23751	antigen_formula=4:i:1,2,serotype=Typhimurium
SAMN05004724	CDC	2007-06	USA	clinical		PDS000013873.9	SRR3535120	GCA_006570045.1	PDT000130499.2	K5288	antigen_formula=4:i:1,2,serotype=Typhimurium
SAMN05162614	not collected	2010	Australia	clinical	human	PDS000030271.1	SRR3570324	GCA_009544965.1	PDT000257544.2		antigen_formula=4:i:1,2,serotype=Typhimurium
SAMN05162709	not collected	2013	Australia	clinical	human	PDS000030269.1	SRR3570141	GCA_008531955.1	PDT000257361.2		antigen_formula=4:i:1,2,serotype=Typhimurium
SAMN05162811	not collected	2014	Australia	clinical	human	PDS000194078.3	SRR3570254	GCA_009565775.1	PDT000257474.2		antigen_formula=4:i:1,2,serotype=Typhimurium
SAMN05163297	CDC	2016-04	USA	clinical	stool	PDS000030031.3	SRR3642943	GCA_008910085.1	PDT000133813.2	PNUSAS002357	antigen_formula=4:i:1,2,serotype=Typhimurium
SAMN05181553	CDC		USA	clinical	stool	PDS000076636.1	SRR3669920	GCA_008910725.1	PDT000134526.2	PNUSAS002411	antigen_formula=4:i:1,2,serotype=Typhimurium
SAMN05195131	CDC	2016-05	USA	clinical	stool	PDS000029719.2	SRR3667856	GCA_008910465.1	PDT000134485.2	PNUSAS002450	antigen_formula=4:i:1,2,serotype=Typhimurium
SAMN05201612	FDA	2011	USA:MD	environmental/other	chicken breast	PDS000026724.1	SRR3665136	GCA_008425085.1	PDT000135150.2	CVM N31401	antigen_formula=4:i:1,2,serotype=Typhimurium
SAMN05201765	FDA	2012	USA:CT	environmental/other	chicken breast	PDS000029588.1	SRR3664623	GCA_008412765.1	PDT000134859.2	CVM N38865	antigen_formula=4:i:1,2,serotype=Typhimurium
SAMN05271597	CDC	2016-05	USA	clinical	urine	PDS000028946.50	SRR4113420	GCA_008915905.1	PDT000146443.2	PNUSAS002576	antigen_formula=4:i:1,2,serotype=Typhimurium
SAMN05357779	CDC	2016-06	USA	clinical	stool	PDS000026797.11	SRR3898547	GCA_008914535.1	PDT000137951.2	PNUSAS002838	antigen_formula=4:i:1,2,serotype=Typhimurium
SAMN05362792	United States Food and Drug Administration| Office of Regulatory Affairs| New York Human and Animal Food Laboratory	2016	USA	environmental/other	paprika	PDS000030236.4	SRR3823950	GCA_005436835.1	PDT000137459.2	FDA962929-1	antigen_formula=4:i:1,2,serotype=Typhimurium
SAMN05371962	CDC	2016-06	USA	clinical	stool	PDS000135632.1	SRR3933677	GCA_008925185.1	PDT000139338.2	PNUSAS002924	antigen_formula=4:i:1,2,serotype=Typhimurium
SAMN05416394	FDA	2015	USA:MD	environmental/other	Chicken Wings	PDS000074156.1	SRR3932900	GCA_010673605.1	PDT000139591.2	CVM N56240	antigen_formula=4:i:1,2,serotype=Typhimurium
SAMN05416442	FDA	2015	USA:NY	environmental/other	chicken breast	PDS000030220.1	SRR3932948	GCA_008480565.1	PDT000139639.2	CVM N58649	antigen_formula=4:i:1,2,serotype=Typhimurium
SAMN05416470	FDA	2015	USA:CA	environmental/other	chicken breast	PDS000037347.1	SRR3932976	GCA_010430095.1	PDT000139741.2	CVM N58677	antigen_formula=4:i:1,2,serotype=Typhimurium
SAMN05417591	FDA/Vet-LIRN/VCLASP	2013	USA:SD	environmental/other	feces	PDS000071633.12	SRR3933134	GCA_010673985.1	PDT000142982.2	V-CLASP-D-41	antigen_formula=4:i:1,2,serotype=Typhimurium
SAMN05504521	CDC	2016-06	USA	clinical	stool	PDS000027049.359	SRR4000283	GCA_008940365.1	PDT000143361.2	PNUSAS003185	antigen_formula=4:i:1,2,serotype=Typhimurium
SAMN05525302	CDC	2016-06	USA	clinical		PDS000013714.40	SRR4100141	GCA_006097635.1	PDT000146203.2	PNUSAS003367	antigen_formula=4:i:1,2,serotype=Typhimurium
SAMN05595783	CDC	2016-06	USA	clinical	urine	PDS000030186.25	SRR4054687	GCA_008524985.1	PDT000145307.2	PNUSAS003522	antigen_formula=4:i:1,2,serotype=Typhimurium
SAMN05595940	CDC	2014-07	USA	clinical		PDS000026654.32	SRR4044370	GCA_006815005.1	PDT000161150.2	2014AM-1915	antigen_formula=4:i:1,2,serotype=Typhimurium
SAMN05596085	CDC	2014-02	USA	clinical		PDS000026692.26	SRR4044385	GCA_006635625.1	PDT000161162.2	2014AM-0216	antigen_formula=4:i:1,2,serotype=Typhimurium
SAMN05596088	CDC	2014-10	USA	clinical		PDS000030185.8	SRR4044380	GCA_006498115.1	PDT000161159.2	2014AM-2018	antigen_formula=4:i:1,2,serotype=Typhimurium
SAMN05596124	CDC	2014-03	USA	clinical		PDS000045989.22	SRR4044387	GCA_008482285.1	PDT000161164.2	2014AM-0217	antigen_formula=4:i:1,2,serotype=Typhimurium
SAMN05596261	CDC	2014-10	USA	clinical		PDS000029561.5	SRR4044442	GCA_006498615.1	PDT000161201.2	2014AM-2259	antigen_formula=4:i:1,2,serotype=Typhimurium
SAMN05596279	CDC	2014-04	USA	clinical		PDS000026849.58	SRR4044530	GCA_006497395.1	PDT000161110.2	2014AM-1638	antigen_formula=4:i:1,2,serotype=Typhimurium
SAMN05596384	CDC	2014-09	USA	clinical		PDS000012604.27	SRR4044595	GCA_006569385.1	PDT000161246.2	2014AM-2372	antigen_formula=4:i:1,2,serotype=Typhimurium
SAMN05605410	CDC	2016-07	USA	clinical	stool	PDS000013697.54	SRR4101368	GCA_008945655.1	PDT000146261.2	PNUSAS003535	antigen_formula=4:i:1,2,serotype=Typhimurium
SAMN05661213	USDA-FSIS	2016	USA:TX	environmental/other	animal-cattle-heifer	PDS000030157.2	SRR4065756	GCA_008428585.1	PDT000145877.2	FSIS1607451	antigen_formula=4:i:1,2,serotype=Typhimurium
SAMN05713993	CDC	2016-07	USA	clinical	stool	PDS000008140.21	SRR4190220	GCA_016336475.1	PDT000147866.2	PNUSAS003630	antigen_formula=4:i:1,2,serotype=Typhimurium
SAMN05713997	CDC		USA	clinical	stool	PDS000016320.11	SRR4190223	GCA_008480845.1	PDT000147869.2	PNUSAS003634	antigen_formula=4:i:1,2,serotype=Typhimurium
SAMN05720805	USDA-FSIS	2016	USA:WI	environmental/other	animal-cattle-beef cow	PDS000049740.9	SRR4106377	GCA_008946535.1	PDT000146391.2	FSIS1607494	antigen_formula=4:i:1,2,serotype=Typhimurium
SAMN05726879		2016-07	USA	clinical		PDS000030103.9	SRR4218311	GCA_005972585.1	PDT000148524.2	PNUSAS003823	antigen_formula=4:i:1,2,serotype=Typhimurium
SAMN05781446	CDC	2016-08	USA	clinical	stool	PDS000026799.134	SRR4291661	GCA_008975165.1	PDT000149867.2	PNUSAS003963	antigen_formula=4:i:1,2,serotype=Typhimurium
SAMN05781448	CDC	2016-08	USA	clinical	stool	PDS000030124.112	SRR4291996	GCA_008974505.1	PDT000149917.2	PNUSAS003965	antigen_formula=4:i:1,2,serotype=Typhimurium
SAMN05788702	CDC	2016-08	USA	clinical		PDS000030114.2	SRR4295065	GCA_016374225.1	PDT000150346.2	PNUSAS004111	antigen_formula=4:i:1,2,serotype=Typhimurium
SAMN05799399	USDA-FSIS	2016	USA:OH	environmental/other	animal-swine-market swine	PDS000028397.4	SRR4281398	GCA_008976045.1	PDT000149760.2	FSIS1607646	antigen_formula=4:i:1,2,serotype=Typhimurium
SAMN05826228		2016-08	USA	clinical	stool	PDS000030086.70	SRR4415953	GCA_016373765.1	PDT000151865.2	PNUSAS004040	antigen_formula=4:i:1,2,serotype=Typhimurium
SAMN05833232	CDC	2016-08	USA	clinical	stool	PDS000026823.33	SRR4342900	GCA_008978805.1	PDT000151264.2	PNUSAS004323	antigen_formula=4:i:1,2,serotype=Typhimurium
SAMN05833233	CDC	2016-08	USA	clinical	stool	PDS000055551.8	SRR4342901	GCA_016374005.1	PDT000151265.2	PNUSAS004324	antigen_formula=4:i:1,2,serotype=Typhimurium
SAMN05851353	CDC	2016-08	USA	clinical	stool	PDS000030078.13	SRR4416019	GCA_010395825.1	PDT000151921.2	PNUSAS004257	antigen_formula=4:i:1,2,serotype=Typhimurium
SAMN05868011		2016-07	USA	clinical	stool	PDS000032789.12	SRR4418373	GCA_008983565.1	PDT000152207.2	PNUSAS004443	antigen_formula=4:i:1,2,serotype=Typhimurium
SAMN05879155	CDC	2016-08	USA	clinical	stool	PDS000030073.51	SRR4421067	GCA_008526115.1	PDT000152355.2	PNUSAS004462	antigen_formula=4:i:1,2,serotype=Typhimurium
SAMN05879410		2016-07	USA	clinical	stool	PDS000029335.1	SRR4418362	GCA_008983175.1	PDT000152196.2	PNUSAS004429	antigen_formula=4:i:1,2,serotype=Typhimurium
SAMN05894822	CDC	2016-08	USA	clinical	stool	PDS000030032.20	SRR4429042	GCA_016325225.1	PDT000152864.2	PNUSAS004641	antigen_formula=4:i:1,2,serotype=Typhimurium
SAMN05895172		2016-09	USA	clinical	stool	PDS000030068.59	SRR4429066	GCA_008481445.1	PDT000152878.2	PNUSAS004627	antigen_formula=4:i:1,2,serotype=Typhimurium
SAMN05895178		2016-09	USA	clinical	stool	PDS000030066.1	SRR4429068	GCA_008428915.1	PDT000152880.2	PNUSAS004633	antigen_formula=4:i:1,2,serotype=Typhimurium
SAMN05896239	CDC	2016-08	USA	clinical	stool	PDS000030065.20	SRR5223036	GCA_008430225.1	PDT000152890.3	PNUSAS004473	antigen_formula=4:i:1,2,serotype=Typhimurium
SAMN05897849	United States Food and Drug Administration| Office of Regulatory Affairs| New York Human and Animal Food Laboratory	2002-01-23	USA	environmental/other	dried noodle	PDS000032105.4	SRR4733936	GCA_006914815.1	PDT000154720.2	FDA161119	antigen_formula=4:i:1,2,serotype=Typhimurium
SAMN05897856	United States Food and Drug Administration| Office of Regulatory Affairs| Irvine Human and Animal Food Laboratory	2016	USA	environmental/other	capsicum powder	PDS000030062.1	SRR4427076	GCA_006937175.1	PDT000152705.2	FDA978226-001-007	antigen_formula=4:i:1,2,serotype=Typhimurium
SAMN05900918	USDA-FSIS	2016	USA:TX	environmental/other	animal-cattle-beef cow	PDS000030056.31	SRR4418287	GCA_008481485.1	PDT000152137.2	FSIS1607794	antigen_formula=4:i:1,2,serotype=Typhimurium
SAMN05907717	CDC	2014-01	USA	clinical	urine	PDS000076741.6	SRR4420906	GCA_008525795.1	PDT000161296.2	2014AM-1436	antigen_formula=4:i:1,2,serotype=Typhimurium
SAMN05907737	CDC	2014-04	USA	clinical	stool	PDS000030051.3	SRR4420918	GCA_008481835.1	PDT000161307.2	2014AM-1257	antigen_formula=4:i:1,2,serotype=Typhimurium
SAMN05925209	CDC	2016-09	USA	clinical	stool	PDS000027922.12	SRR4450058	GCA_008987705.1	PDT000154092.2	PNUSAS004603	antigen_formula=4:i:1,2,serotype=Typhimurium
SAMN05925215	CDC	2016-09	USA	clinical	stool	PDS000026833.48	SRR4450059	GCA_008987815.1	PDT000154093.2	PNUSAS004610	antigen_formula=4:i:1,2,serotype=Typhimurium
SAMN05928267	USDA-FSIS	2016	USA:MO	environmental/other	animal-swine-market swine	PDS000030038.2	SRR4434277	GCA_008482265.1	PDT000153160.2	FSIS1607972	antigen_formula=4:i:1,2,serotype=Typhimurium
SAMN05933968	CDC	2016-09	USA	clinical	Rectal Swab	PDS000053415.4	SRR4454548	GCA_008988025.1	PDT000154420.2	PNUSAS004866	antigen_formula=4:i:1,2,serotype=Typhimurium
SAMN05941545	CDC	2014-01	USA	clinical	stool	PDS000029450.10	SRR4449946	GCA_008430345.1	PDT000161381.2	2014AM-0362	antigen_formula=4:i:1,2,serotype=Typhimurium
SAMN05954749	CDC		USA	clinical		PDS000009064.18	SRR4896370	GCA_006101715.1	PDT000156490.2	PNUSAS005022	antigen_formula=4:i:1,2,serotype=Typhimurium
SAMN05957681	CDC	2016-08	USA	clinical	stool	PDS000029949.2	SRR5004556	GCA_016324405.1	PDT000157543.2	PNUSAS004848	antigen_formula=4:i:1,2,serotype=Typhimurium
SAMN05965125	USDA-FSIS	2016	USA:NE	environmental/other	animal-cattle-dairy cow	PDS000042357.63	SRR4841824	GCA_008990125.1	PDT000156409.2	FSIS1608049	antigen_formula=4:i:1,2,serotype=Typhimurium
SAMN05968575	CDC	2016-10	USA	clinical	stool	PDS000028713.5	SRR5004840	GCA_008992665.1	PDT000157608.2	PNUSAS005041	antigen_formula=4:i:1,2,serotype=Typhimurium
SAMN05991328	CDC	2016-09	USA	clinical	stool	PDS000015883.277	SRR5016989	GCA_008994505.1	PDT000158518.2	PNUSAS005000	antigen_formula=4:i:1,2,serotype=Typhimurium
SAMN06008957	CDC	2016-09	USA	clinical	stool	PDS000028255.48	SRR5023281	GCA_016373785.1	PDT000160059.2	PNUSAS005140	antigen_formula=4:i:1,2,serotype=Typhimurium
SAMN06015743	USDA-FSIS	2016	USA:PA	environmental/other	product-raw-intact-beef	PDS000026794.97	SRR5019485	GCA_009137845.1	PDT000158971.2	FSIS1608131	antigen_formula=4:i:1,2,serotype=Typhimurium
SAMN06015965	USDA-FSIS	2016	USA:PA	environmental/other	product-raw-intact-beef	PDS000030005.10	SRR5019778	GCA_008481985.1	PDT000159048.2	FSIS1608406	antigen_formula=4:i:1,2,serotype=Typhimurium
SAMN06016046	USDA-FSIS	2016	USA:NE	environmental/other	Product-Raw-Intact-Pork	PDS000100273.1	SRR5031938	GCA_009036725.1	PDT000161480.2	FSIS1608327	antigen_formula=4:i:1,2,serotype=Typhimurium
SAMN06029964	NML		Canada	clinical		PDS000129079.9	SRR5051077	GCA_010654765.1	PDT000263242.2	PNCS009777	antigen_formula=4:i:1,2,serotype=Typhimurium
SAMN06030001	NML		Canada	clinical		PDS000140906.1	SRR5051386	GCA_010610985.1	PDT000263267.2		antigen_formula=4:i:1,2,serotype=Typhimurium
SAMN06030064	NML		Canada	clinical		PDS000140890.1	SRR5053588	GCA_010774255.1	PDT000263358.2		antigen_formula=4:i:1,2,serotype=Typhimurium
SAMN06034022	Minnesota Department of Health	2015-02	USA:MN	environmental/other	intestine	PDS000029968.2	SRR5066084	GCA_009030885.1	PDT000163774.2	E2015010722	antigen_formula=4:i:1,2,serotype=Typhimurium
SAMN06034024	Minnesota Department of Health	2015-01	USA:MN	environmental/other	stool	PDS000013702.37	SRR5066085	GCA_009059205.1	PDT000163775.2	E2015010720	antigen_formula=4:i:1,2,serotype=Typhimurium
SAMN06034061	Minnesota Department of Health	2016-04	USA:MN	environmental/other	liver	PDS000029969.2	SRR5967352	GCA_009475485.1	PDT000236201.2	E2016008499	antigen_formula=4:i:1,2,serotype=Typhimurium
SAMN06034082	Minnesota Department of Health	2016-01	USA:MN	environmental/other	stool	PDS000028799.4	SRR5155668	GCA_009100945.1	PDT000176736.2	E2016008478	antigen_formula=4:i:1,2,serotype=Typhimurium
SAMN06034097	Minnesota Department of Health	2015-07	USA:MN	environmental/other	intestine	PDS000066630.1	SRR5680849	GCA_009222365.1	PDT000218430.2	E2016000410	antigen_formula=4:i:1,2,serotype=Typhimurium
SAMN06043886		2016-09	USA	clinical	stool	PDS000092187.12	SRR5057284	GCA_009049825.1	PDT000163198.3	PNUSAS005464	antigen_formula=4:i:1,2,serotype=Typhimurium
SAMN06043887		2016-09	USA	clinical	stool	PDS000026146.4	SRR5057286	GCA_008525755.1	PDT000163200.3	PNUSAS005465	antigen_formula=4:i:1,2,serotype=Typhimurium
SAMN06043889		2016-10	USA	clinical	stool	PDS000113873.3	SRR5057288	GCA_009049885.1	PDT000163202.3	PNUSAS005467	antigen_formula=4:i:1,2,serotype=Typhimurium
SAMN06062319		2016-11	USA	clinical	stool	PDS000028974.5	SRR5063029	GCA_009059045.1	PDT000163552.2	PNUSAS005664	antigen_formula=4:i:1,2,serotype=Typhimurium
SAMN06064394	CDC	2016-10	USA	clinical		PDS000028680.3	SRR5640389	GCA_006951345.1	PDT000214888.2	PNUSAS005237	antigen_formula=4:i:1,2,serotype=Typhimurium
SAMN06067852		2016-10	USA	clinical	stool	PDS000029947.18	SRR5066053	GCA_008552895.1	PDT000163751.2	PNUSAS005789	antigen_formula=4:i:1,2,serotype=Typhimurium
SAMN06067854		2016-10	USA	clinical	stool	PDS000055564.9	SRR5066057	GCA_009030785.1	PDT000163755.2	PNUSAS005791	antigen_formula=4:i:1,2,serotype=Typhimurium
SAMN06067935	CDC	2016-09	USA	clinical	blood	PDS000049837.6	SRR5060560	GCA_009050005.1	PDT000163422.2	PNUSAS005412	antigen_formula=4:i:1,2,serotype=Typhimurium
SAMN06067983	CDC	2016-10	USA	clinical	stool	PDS000027740.14	SRR5060646	GCA_009058885.1	PDT000163497.2	PNUSAS005432	antigen_formula=4:i:1,2,serotype=Typhimurium
SAMN06067987	CDC	2016-10	USA	clinical	stool	PDS000028962.21	SRR5060641	GCA_009030605.1	PDT000163492.2	PNUSAS005253	antigen_formula=4:i:1,2,serotype=Typhimurium
SAMN06099704	CDC	2016-10	USA	clinical	stool	PDS000039178.8	SRR5081539	GCA_008431145.1	PDT000167932.2	PNUSAS005350	antigen_formula=4:i:1,2,serotype=Typhimurium
SAMN06111499	CDC	2016-09	USA	clinical	stool	PDS000032084.1	SRR5084259	GCA_016324245.1	PDT000167968.2	PNUSAS005569	antigen_formula=4:i:1,2,serotype=Typhimurium
SAMN06113243		2016-08	USA	clinical	blood	PDS000027683.11	SRR5110509	GCA_016373325.1	PDT000171898.2	PNUSAS005826	antigen_formula=4:i:1,2,serotype=Typhimurium
SAMN06113956	Pontifical Catholic University of Rio Grande do Sul| Immunology and Microbiology Laboratory	2011-05-19	Brazil	environmental/other	drag swab	PDS000030202.1	SRR5155618	GCA_016324195.1	PDT000176717.2	ADRDL-781	antigen_formula=4:i:1,2,serotype=Typhimurium
SAMN06114171	FDA Contracted Laboratory	2014	USA:WA	environmental/other	food	PDS000026753.4	SRR5139214	GCA_005533975.1	PDT000175732.2	CFSAN058064	antigen_formula=4:i:1,2,serotype=Typhimurium
SAMN06115778	United States Food and Drug Administration	2016-08-04	USA	environmental/other	water	PDS000029898.1	SRR5342968	GCA_007039385.1	PDT000231098.2	CFSAN057198	antigen_formula=4:i:1,2,serotype=Typhimurium
SAMN06115792	United States Food and Drug Administration	2016-08-08	USA	environmental/other	water	PDS000036064.2	SRR5342990	GCA_005678495.1	PDT000231120.2	CFSAN057221	antigen_formula=4:i:1,2,serotype=Typhimurium
SAMN06128193	CDC		USA	clinical		PDS000029874.3	SRR5092339	GCA_006039995.1	PDT000168626.2	PNUSAS005552	antigen_formula=4:i:1,2,serotype=Typhimurium
SAMN06133234		2016-10	USA	clinical	stool	PDS000029500.4	SRR5110575	GCA_009056545.1	PDT000171950.2	PNUSAS006024	antigen_formula=4:i:1,2,serotype=Typhimurium
SAMN06135414	CDC	2016-11	USA	clinical	stool	PDS000048132.7	SRR5116995	GCA_008525895.1	PDT000172347.2	PNUSAS006067	antigen_formula=4:i:1,2,serotype=Typhimurium
SAMN06140356	CDC	2016-10	USA	clinical	stool	PDS000050346.31	SRR5116933	GCA_008368275.1	PDT000172309.2	PNUSAS005882	antigen_formula=4:i:1,2,serotype=Typhimurium
SAMN06140384	CDC	2016-09	USA	clinical	stool	PDS000094100.1	SRR5116924	GCA_016372545.1	PDT000172300.2	PNUSAS005863	antigen_formula=4:i:1,2,serotype=Typhimurium
SAMN06140720	CDC	2016-11	USA	clinical	stool	PDS000012639.73	SRR5110788	GCA_009075065.1	PDT000172012.2	PNUSAS005622	antigen_formula=4:i:1,2,serotype=Typhimurium
SAMN06166414	CDC	2016-11	USA	clinical	urine	PDS000046562.49	SRR5126028	GCA_009091825.1	PDT000174113.2	PNUSAS006032	antigen_formula=4:i:1,2,serotype=Typhimurium
SAMN06172153	Malbran Institute-Argentina	2009-03-30	Argentina	clinical	stool	PDS000056867.8	SRR5132021	GCA_007764035.1	PDT000175396.3	ARIM-STM589-09	antigen_formula=4:i:1,2,serotype=Typhimurium
SAMN06172374	CDC	2016-10	USA	clinical	stool	PDS000159164.2	SRR5129992	GCA_009092465.1	PDT000174475.2	PNUSAS006400	antigen_formula=4:i:1,2,serotype=Typhimurium
SAMN06174476	CDC	2016-11	USA	clinical		PDS000201139.15	SRR5176556	GCA_006042325.1	PDT000177768.2	PNUSAS006100	antigen_formula=4:i:1,2,serotype=Typhimurium
SAMN06175226	FDA Contracted Laboratory	2016	USA:NE	environmental/other	boneless beef	PDS000029839.2	SRR5182226	GCA_016372885.1	PDT000178644.2	CFSAN058873	antigen_formula=4:i:1,2,serotype=Typhimurium
SAMN06175238	FDA Contracted Laboratory	2016	USA:MN	environmental/other	boneless beef	PDS000028320.28	SRR5182240	GCA_006920775.1	PDT000178658.2	CFSAN058861	antigen_formula=4:i:1,2,serotype=Typhimurium
SAMN06186770	CDC	2016-10	USA	clinical	stool	PDS000029821.1	SRR5145207	GCA_016373005.1	PDT000176364.2	PNUSAS006549	antigen_formula=4:i:1,2,serotype=Typhimurium
SAMN06189554		2016-11	USA	clinical		PDS000039309.7	SRR5152120	GCA_008483285.1	PDT000176555.2	PNUSAS006718	antigen_formula=4:i:1,2,serotype=Typhimurium
SAMN06203876	CDC	2016-12	USA	clinical	stool	PDS000026816.194	SRR5160228	GCA_009099865.1	PDT000176931.2	PNUSAS006694	antigen_formula=4:i:1,2,serotype=Typhimurium
SAMN06204097		2016-11	USA	clinical		PDS000014235.36	SRR5163865	GCA_005982825.1	PDT000177133.2	PNUSAS006514	antigen_formula=4:i:1,2,serotype=Typhimurium
SAMN06206073		2016-08	USA	clinical	stool	PDS000016934.31	SRR5163812	GCA_009100075.1	PDT000177119.2	PNUSAS006307	antigen_formula=4:i:1,2,serotype=Typhimurium
SAMN06220251		2016-11	USA	clinical	stool	PDS000055131.1	SRR5188690	GCA_009119345.1	PDT000179113.2		antigen_formula=4:i:1,2,serotype=Typhimurium
SAMN06234201		2016-12	USA	clinical	stool	PDS000026764.25	SRR5188730	GCA_009111805.1	PDT000179153.2	PNUSAS007466	antigen_formula=4:i:1,2,serotype=Typhimurium
SAMN06234945		2016-12	USA	clinical	stool	PDS000012185.30	SRR5188904	GCA_009111705.1	PDT000179192.2	PNUSAS007079	antigen_formula=4:i:1,2,serotype=Typhimurium
SAMN06236388		2016-08	USA	clinical	stool	PDS000050626.8	SRR5195404	GCA_008584685.1	PDT000180953.2	PNUSAS007313	antigen_formula=4:i:1,2,serotype=Typhimurium
SAMN06238256		2016-11	USA	clinical	stool	PDS000056275.2	SRR5195306	GCA_009032305.1	PDT000180948.2	PNUSAS007065	antigen_formula=4:i:1,2,serotype=Typhimurium
SAMN06240032	NCSU-CVM	2016	Uganda	environmental/other	poultry	PDS000029757.1	SRR5231989	GCA_016371045.1	PDT000185650.2	NC_P01-14TX	antigen_formula=4:i:1,2,serotype=Typhimurium
SAMN06241972	Xiaofeng Hu	2015-09	China:Shanghai	clinical	stool	PDS000192663.4		GCA_002028525.1	PDT000197542.1	SSH006	antigen_formula=4:i:1,2,serotype=Typhimurium
SAMN06242062	CDC	2016-09	USA	clinical		PDS000027669.12	SRR5188918	GCA_006042215.1	PDT000179206.2	2017K-0013	antigen_formula=4:i:1,2,serotype=Typhimurium
SAMN06247142	PHE	2016-08	United Kingdom: United Kingdom	clinical	human	PDS000147834.2	SRR5193034	GCA_009120415.1	PDT000179417.2	285681	antigen_formula=4:i:1,2,serotype=Typhimurium
SAMN06247440	PHE	2016-10	United Kingdom: United Kingdom	clinical	human	PDS000026754.39	SRR5193359	GCA_007231155.1	PDT000179694.2	308503	antigen_formula=4:i:1,2,serotype=Typhimurium
SAMN06250261		2016-12	USA	clinical	urine	PDS000028734.9	SRR5197503	GCA_009032365.1	PDT000181109.2	PNUSAS007657	antigen_formula=4:i:1,2,serotype=Typhimurium
SAMN06251749		2016-12	USA	clinical	stool	PDS000029722.1	SRR5209722	GCA_016370305.1	PDT000181579.2	PNUSAS007669	antigen_formula=4:i:1,2,serotype=Typhimurium
SAMN06251758		2017-01	USA	clinical	stool	PDS000028558.2	SRR5209730	GCA_009068865.1	PDT000181587.2	PNUSAS007678	antigen_formula=4:i:1,2,serotype=Typhimurium
SAMN06269335	HI	2010-05-10	USA:HI	environmental/other	sewage	PDS000048485.2	SRR5238237	GCA_009073745.1	PDT000187116.2	HIY0007	antigen_formula=4:i:1,2,serotype=Typhimurium
SAMN06270083	FDA Contracted Laboratory	2016	USA:VA	environmental/other	water	PDS000029907.3	SRR5251520	GCA_004223125.1	PDT000187671.2	CFSAN059796	antigen_formula=4:i:1,2,serotype=Typhimurium
SAMN06270160	FDA Contracted Laboratory	2016	USA:GA	environmental/other	raw ground beef	PDS000013691.282	SRR5278920	GCA_003875915.1	PDT000189332.2	CFSAN059830	antigen_formula=4:i:1,2,serotype=Typhimurium
SAMN06270211	CDC	2012-12	USA	clinical	stool	PDS000029710.1	SRR5201363	GCA_009047045.1	PDT000181232.2	2013K-0052	antigen_formula=4:i:1,2,serotype=Typhimurium
SAMN06270366		2017-01	USA	clinical	stool	PDS000206414.8	SRR5217718	GCA_010752435.1	PDT000183133.2	PNUSAS007393	antigen_formula=4:i:1,2,serotype=Typhimurium
SAMN06274307		2016-12	USA	clinical	urine	PDS000052571.27	SRR5217744	GCA_009084705.1	PDT000183158.2	PNUSAS007450	antigen_formula=4:i:1,2,serotype=Typhimurium
SAMN06276500		2002-12	USA	clinical		PDS000029632.6	SRR5221432	GCA_006943165.1	PDT000184173.2	PNUSAS007693	antigen_formula=4:i:1,2,serotype=Typhimurium
SAMN06277092		2016-12	USA	clinical		PDS000013892.36	SRR5221483	GCA_006943225.1	PDT000184224.2	PNUSAS007307	antigen_formula=4:i:1,2,serotype=Typhimurium
SAMN06278275	PHE	2016-08	United Kingdom: United Kingdom	clinical	human	PDS000023333.3	SRR5215705	GCA_009135985.1	PDT000182281.2	285964	antigen_formula=4:i:1,2,serotype=Typhimurium
SAMN06278483	PHE	2016-06	United Kingdom: United Kingdom	clinical	human	PDS000026838.3	SRR5216051	GCA_009034865.1	PDT000182493.2	261389	antigen_formula=4:i:1,2,serotype=Typhimurium
SAMN06278545	PHE	2016-08	United Kingdom: United Kingdom	clinical	human	PDS000037189.1	SRR5216133	GCA_009035265.1	PDT000182545.2	285930	antigen_formula=4:i:1,2,serotype=Typhimurium
SAMN06278851	PHE	2016-08	United Kingdom: United Kingdom	clinical	human	PDS000026705.42	SRR5216456	GCA_007231875.1	PDT000182847.2	287571	antigen_formula=4:i:1,2,serotype=Typhimurium
SAMN06279073	PHE	2016-12	United Kingdom: United Kingdom	clinical	human	PDS000016424.63	SRR5216545	GCA_009114485.1	PDT000182899.2	323119	antigen_formula=4:i:1,2,serotype=Typhimurium
SAMN06282042		2016-09	USA	clinical	stool	PDS000014006.14	SRR5221447	GCA_008483605.1	PDT000184188.2	PNUSAS007885	antigen_formula=4:i:1,2,serotype=Typhimurium
SAMN06284423		2016-12	USA	clinical	stool	PDS000060876.16	SRR5224263	GCA_009042165.1	PDT000184639.2	PNUSAS007470	antigen_formula=4:i:1,2,serotype=Typhimurium
SAMN06285312		2016-10	USA	clinical	stool	PDS000028064.26	SRR5238040	GCA_009043625.1	PDT000186981.2		antigen_formula=4:i:1,2,serotype=Typhimurium
SAMN06286001	USDA-FSIS	2016	USA:NY	environmental/other	product-raw-intact-beef	PDS000029669.4	SRR5221862	GCA_008484145.1	PDT000184331.2	FSIS1710100	antigen_formula=4:i:1,2,serotype=Typhimurium
SAMN06286014	USDA-FSIS	2017	USA:NY	environmental/other	product-raw-intact-beef	PDS000030004.21	SRR5221858	GCA_016371185.1	PDT000184327.2	FSIS1710138	antigen_formula=4:i:1,2,serotype=Typhimurium
SAMN06287509	FDA	2013	USA:NE	environmental/other	Cecal Market Swine	PDS000028840.1	SRR5235473	GCA_009041815.1	PDT000185710.2	CVM N45337F	antigen_formula=4:i:1,2,serotype=Typhimurium
SAMN06289209	USDA-FSIS	2017	USA:DE	environmental/other	chicken carcass	PDS000046823.1	SRR5223596	GCA_008431245.1	PDT000184550.2	FSIS1709992	antigen_formula=4:i:1,2,serotype=Typhimurium
SAMN06289211	USDA-FSIS	2017	USA:PA	environmental/other	raw intact chicken	PDS000026728.11	SRR5223607	GCA_008430285.1	PDT000184561.2	FSIS1709994	antigen_formula=4:i:1,2,serotype=Typhimurium
SAMN06289214	USDA-FSIS	2017	USA:CA	environmental/other	Product-Raw-Ground\, Comminuted or Otherwise Nonintact-Pork	PDS000107532.3	SRR5223599	GCA_009124965.1	PDT000184553.2	FSIS1709997	antigen_formula=4:i:1,2,serotype=Typhimurium
SAMN06293507	missimg	2017-01	USA	clinical	urine	PDS000054307.3	SRR5238267	GCA_009080325.1	PDT000187146.2	PNUSAS008166	antigen_formula=4:i:1,2,serotype=Typhimurium
SAMN06318110		2006-06	USA	clinical	stool	PDS000029631.1	SRR5249609	GCA_008431855.1	PDT000187490.2	PNUSAS007707	antigen_formula=4:i:1,2,serotype=Typhimurium
SAMN06318111		2007-04	USA	clinical	stool	PDS000013687.34	SRR5249607	GCA_009081045.1	PDT000187488.2	PNUSAS007708	antigen_formula=4:i:1,2,serotype=Typhimurium
SAMN06328608	CDC	2016-12	USA	clinical	stool	PDS000155131.7	SRR5264026	GCA_009161425.1	PDT000187995.2	PNUSAS008011	antigen_formula=4:i:1,2,serotype=Typhimurium
SAMN06345005		2015-09	USA	clinical	stool	PDS000029598.8	SRR5278577	GCA_008483625.1	PDT000189153.2	PNUSAS007689	antigen_formula=4:i:1,2,serotype=Typhimurium
SAMN06346043	Ohio Department of Agriculture | Animal Disease Diagnostic Laboratory	2017	USA:OH	environmental/other	chicken paper	PDS000026840.20	SRR5292218	GCA_006046775.1	PDT000190423.2	OH-17-2305	antigen_formula=4:i:1,2,serotype=Typhimurium
SAMN06346075		2016-11	USA	clinical		PDS000120586.1	SRR5278641	GCA_005988185.1	PDT000189189.2	PNUSAS008693	antigen_formula=4:i:1,2,serotype=Typhimurium
SAMN06346083		2016-11	USA	clinical		PDS000028250.35	SRR5278648	GCA_006045175.1	PDT000189196.2	PNUSAS008701	antigen_formula=4:i:1,2,serotype=Typhimurium
SAMN06350575		2016-11	USA	clinical		PDS000029488.23	SRR5282012	GCA_006945805.1	PDT000189620.2	PNUSAS008879	antigen_formula=4:i:1,2,serotype=Typhimurium
SAMN06368950		2016-11	USA	clinical	urine	PDS000027952.4	SRR5361131	GCA_009140285.1	PDT000195305.2		antigen_formula=4:i:1,2,serotype=Typhimurium
SAMN06368955		2016-11	USA	clinical	stool	PDS000014932.9	SRR5361025	GCA_009141775.1	PDT000195199.2		antigen_formula=4:i:1,2,serotype=Typhimurium
SAMN06368969		2016-11	USA	clinical	stool	PDS000055700.7	SRR5361040	GCA_009141765.1	PDT000195214.2		antigen_formula=4:i:1,2,serotype=Typhimurium
SAMN06369003		2016-12	USA	clinical	stool	PDS000013685.22	SRR5360876	GCA_008484385.1	PDT000195137.2		antigen_formula=4:i:1,2,serotype=Typhimurium
SAMN06392692		2017-01	USA	clinical		PDS000014038.48	SRR5281929	GCA_006815245.1	PDT000189590.2	PNUSAS008841	antigen_formula=4:i:1,2,serotype=Typhimurium
SAMN06392693		2017-02	USA	clinical		PDS000013676.6	SRR5281988	GCA_016370285.1	PDT000189597.2	PNUSAS008842	antigen_formula=4:i:1,2,serotype=Typhimurium
SAMN06446434	CDC	2017-01	USA	clinical		PDS000029578.7	SRR5336291	GCA_016369525.1	PDT000192331.2	PNUSAS008634	antigen_formula=4:i:1,2,serotype=Typhimurium
SAMN06446466		2017-01	USA	clinical		PDS000028010.1	SRR5307878	GCA_006044515.1	PDT000190830.2	PNUSAS009120	antigen_formula=4:i:1,2,serotype=Typhimurium
SAMN06472874		2017-02	USA	clinical		PDS000013679.11	SRR5335983	GCA_016369605.1	PDT000192138.2	PNUSAS008620	antigen_formula=4:i:1,2,serotype=Typhimurium
SAMN06477729	CDC	2017-01	USA	clinical	stool	PDS000027807.7	SRR5350699	GCA_009280665.1	PDT000193584.2	PNUSAS009371	antigen_formula=4:i:1,2,serotype=Typhimurium
SAMN06481650	CDC	2017-01	USA	clinical	stool	PDS000076694.1	SRR5336295	GCA_016369385.1	PDT000192335.2	PNUSAS008808	antigen_formula=4:i:1,2,serotype=Typhimurium
SAMN06481764		2016-11	USA	clinical	stool	PDS000071833.1	SRR5341716	GCA_009162545.1	PDT000192898.2	PNUSAS008949	antigen_formula=4:i:1,2,serotype=Typhimurium
SAMN06481923	CDC	2017-01	USA	clinical	stool	PDS000029544.1	SRR5336307	GCA_008434585.1	PDT000192347.2	PNUSAS009055	antigen_formula=4:i:1,2,serotype=Typhimurium
SAMN06556549	CDC	2017-02	USA	clinical	stool	PDS000107737.6	SRR5361071	GCA_009164505.1	PDT000195245.2	PNUSAS009425	antigen_formula=4:i:1,2,serotype=Typhimurium
SAMN06561769	CDC	2017-02	USA	clinical		PDS000046830.1	SRR5361095	GCA_006957005.1	PDT000195269.2	PNUSAS009279	antigen_formula=4:i:1,2,serotype=Typhimurium
SAMN06564153		2016-10	USA	clinical	stool	PDS000043375.1	SRR5360725	GCA_008528195.1	PDT000195095.2	PNUSAS009670	antigen_formula=4:i:1,2,serotype=Typhimurium
SAMN06602786	USDA-FSIS	2017	USA:MA	environmental/other	Product-Raw-Intact-Pork	PDS000028389.10	SRR5344978	GCA_009162165.1	PDT000193615.2	FSIS1710743	antigen_formula=4:i:1,2,serotype=Typhimurium
SAMN06607473		2017-01	USA	clinical		PDS000013859.60	SRR5366154	GCA_005994185.1	PDT000196415.2	PNUSAS009917	antigen_formula=4:i:1,2,serotype=Typhimurium
SAMN06611208		2017-02	USA	clinical		PDS000014198.6	SRR5364964	GCA_006569775.1	PDT000195674.2	PNUSAS009831	antigen_formula=4:i:1,2,serotype=Typhimurium
SAMN06617354		2017-02	USA	clinical		PDS000029483.4	SRR5366191	GCA_006957465.1	PDT000196433.2	PNUSAS008897	antigen_formula=4:i:1,2,serotype=Typhimurium
SAMN06622672	Kangwon National University	2000-10	South Korea: Kangwon-do wonju	environmental/other	pig feces	PDS000076395.2		GCA_002201855.1	PDT000219957.1	ST1120	antigen_formula=4:i:1,2,serotype=Typhimurium
SAMN06624546	USDA-FSIS	2017	USA:MD	environmental/other	chicken carcass	PDS000029515.20	SRR5365187	GCA_008435025.1	PDT000195795.2	FSIS1710928	antigen_formula=4:i:1,2,serotype=Typhimurium
SAMN06625037		2017-02	USA	clinical	stool	PDS000045996.6	SRR5379151	GCA_008431765.1	PDT000197750.2	PNUSAS010251	antigen_formula=4:i:1,2,serotype=Typhimurium
SAMN06627385		2016-10	USA	clinical	stool	PDS000050053.1	SRR5366587	GCA_016368845.1	PDT000196480.2		antigen_formula=4:i:1,2,serotype=Typhimurium
SAMN06640197		2016-07	USA	clinical	stool	PDS000028907.1	SRR5382655	GCA_009169125.1	PDT000198094.2	PNUSAS010277	antigen_formula=4:i:1,2,serotype=Typhimurium
SAMN06640205		2016-07	USA	clinical	stool	PDS000029387.1	SRR5382683	GCA_011115675.1	PDT000198121.2	PNUSAS010285	antigen_formula=4:i:1,2,serotype=Typhimurium
SAMN06642203		2016-12	USA	clinical	urine	PDS000037297.13	SRR5387095	GCA_008435305.1	PDT000198286.2		antigen_formula=4:i:1,2,serotype=Typhimurium
SAMN06645031		2017-02	USA	clinical	stool	PDS000028275.18	SRR5387122	GCA_009178965.1	PDT000198313.2	PNUSAS009724	antigen_formula=4:i:1,2,serotype=Typhimurium
SAMN06646159	YongKwan Kim	2016-08-02	South Korea	environmental/other	Jeonju-si	PDS000192860.3		GCA_002163995.1	PDT000217531.1		antigen_formula=4:i:1,2,serotype=Typhimurium
SAMN06658903	CDC	2017-02	USA	clinical		PDS000029195.5	SRR5400005	GCA_006048135.1	PDT000198942.2	PNUSAS010547	antigen_formula=4:i:1,2,serotype=Typhimurium
SAMN06660849	CDC	2017-02	USA	clinical	stool	PDS000183307.1	SRR5408928	GCA_016368985.1	PDT000199042.2	PNUSAS010184	antigen_formula=4:i:1,2,serotype=Typhimurium
SAMN06661474		2016-11	USA	clinical	stool	PDS000029480.2	SRR5408979	GCA_008485045.1	PDT000199083.2	PNUSAS008956	antigen_formula=4:i:1,2,serotype=Typhimurium
SAMN06662075		2016-10	USA	clinical	stool	PDS000028917.28	SRR5408914	GCA_009180725.1	PDT000199028.2		antigen_formula=4:i:1,2,serotype=Typhimurium
SAMN06677648	CDC	2017-03	USA	clinical	stool	PDS000051621.2	SRR5418841	GCA_009191105.1	PDT000200244.2	PNUSAS010453	antigen_formula=4:i:1,2,serotype=Typhimurium
SAMN06677650	CDC	2017-03	USA	clinical	urine	PDS000029471.14	SRR5418851	GCA_008528055.1	PDT000200251.2	PNUSAS010800	antigen_formula=4:i:1,2,serotype=Typhimurium
SAMN06688845		2016-09	USA	clinical	stool	PDS000029454.2	SRR5429775	GCA_008485225.1	PDT000200596.2		antigen_formula=4:i:1,2,serotype=Typhimurium
SAMN06704736	CDC	2017-03	USA	clinical		PDS000192664.6	SRR5438396	GCA_006035415.1	PDT000201353.2	PNUSAS011347	antigen_formula=4:i:1,2,serotype=Typhimurium
SAMN06708650	CDC	2017-01	USA	clinical		PDS000048591.5	SRR5440641	GCA_006959785.1	PDT000201561.2	PNUSAS008597	antigen_formula=4:i:1,2,serotype=Typhimurium
SAMN06708790	CDC	2017-01	USA	clinical		PDS000046523.6	SRR5440542	GCA_006950825.1	PDT000201462.2	PNUSAS011605	antigen_formula=4:i:1,2,serotype=Typhimurium
SAMN06710542	USDA-FSIS	2017	USA:PA	environmental/other	comminuted chicken	PDS000029431.2	SRR5444246	GCA_008432385.1	PDT000201847.2	FSIS1710668	antigen_formula=4:i:1,2,serotype=Typhimurium
SAMN06711260		2017-03	USA	clinical	stool	PDS000051275.6	SRR5440652	GCA_009199945.1	PDT000201572.2	PNUSAS010095	antigen_formula=4:i:1,2,serotype=Typhimurium
SAMN06711402	CDC	2017-03	USA	clinical		PDS000046208.1	SRR5459618	GCA_005995405.1	PDT000203563.2	PNUSAS011511	antigen_formula=4:i:1,2,serotype=Typhimurium
SAMN06732545		2017-03	USA	clinical	stool	PDS000029352.14	SRR5459676	GCA_009205665.1	PDT000203621.2	PNUSAS010410	antigen_formula=4:i:1,2,serotype=Typhimurium
SAMN06758407	CDC	2017-03	USA	clinical		PDS000050411.15	SRR5460945	GCA_016368505.1	PDT000203767.2	PNUSAS011774	antigen_formula=4:i:1,2,serotype=Typhimurium
SAMN06758831	PHE	2016-04	United Kingdom: United Kingdom	clinical	human	PDS000038633.1	SRR5451256	GCA_009202505.1	PDT000202956.2	243817	antigen_formula=4:i:1,2,serotype=Typhimurium
SAMN06758834	PHE	2015-10	United Kingdom: United Kingdom	clinical	human	PDS000029411.1	SRR5451255	GCA_009202525.1	PDT000202955.2	174772	antigen_formula=4:i:1,2,serotype=Typhimurium
SAMN06758851	PHE	2016-03	United Kingdom: United Kingdom	clinical	human	PDS000013675.3	SRR5451263	GCA_009203025.1	PDT000202963.2	229070	antigen_formula=4:i:1,2,serotype=Typhimurium
SAMN06758860	PHE	2016-05	United Kingdom: United Kingdom	clinical	human	PDS000094466.1	SRR5451274	GCA_009203405.1	PDT000202974.2	257026	antigen_formula=4:i:1,2,serotype=Typhimurium
SAMN06760390		2017-03	USA	clinical		PDS000012462.30	SRR5459315	GCA_006570465.1	PDT000203517.2	PNUSAS012025	antigen_formula=4:i:1,2,serotype=Typhimurium
SAMN06764674		2016-08	USA	clinical	stool	PDS000056568.10	SRR5483455	GCA_009206425.1	PDT000205564.2	PNUSAS010330	antigen_formula=4:i:1,2,serotype=Typhimurium
SAMN06771256		2017-03	USA	clinical		PDS000044946.2	SRR5483464	GCA_006048575.1	PDT000205573.2	PNUSAS011979	antigen_formula=4:i:1,2,serotype=Typhimurium
SAMN06806024		2017-03	USA	clinical	urine	PDS000070234.1	SRR5486650	GCA_009210845.1	PDT000205932.2	PNUSAS011080	antigen_formula=4:i:1,2,serotype=Typhimurium
SAMN06827049		2012-11	USA	clinical	stool	PDS000029389.4	SRR5486163	GCA_010178055.1	PDT000205769.3	PNUSAS011944	antigen_formula=4:i:1,2,serotype=Typhimurium
SAMN06829603	CDC		USA	clinical		PDS000029382.8	SRR5486715	GCA_006696765.1	PDT000205995.2	PNUSAS012347	antigen_formula=4:i:1,2,serotype=Typhimurium
SAMN06829628		2017-02	USA	clinical		PDS000026015.24	SRR5486167	GCA_006048675.1	PDT000205773.2	PNUSAS011784	antigen_formula=4:i:1,2,serotype=Typhimurium
SAMN06837662	CDC	2017-04	USA	clinical		PDS000194084.1	SRR5488939	GCA_016322565.1	PDT000206299.2	PNUSAS012285	antigen_formula=4:i:1,2,serotype=Typhimurium
SAMN06842703		2017-03	USA	clinical	urine	PDS000045125.13	SRR5501008	GCA_009213185.1	PDT000206708.2	PNUSAS010210	antigen_formula=4:i:1,2,serotype=Typhimurium
SAMN06842708		2017-03	USA	clinical		PDS000046749.6	SRR5501015	GCA_006962405.1	PDT000206715.2	PNUSAS011469	antigen_formula=4:i:1,2,serotype=Typhimurium
SAMN06848936	United States Food and Drug Administration	2017-04-03	USA	environmental/other	Guinea Pig	PDS000029353.1	SRR5534509	GCA_006973685.1	PDT000208471.2	FDA1007751-S003-001	antigen_formula=4:i:1,2,serotype=Typhimurium
SAMN06882415	USDA-FSIS	2017	USA:KY	environmental/other	raw intact chicken	PDS000016296.55	SRR5496043	GCA_009212085.1	PDT000206468.2	FSIS1700409	antigen_formula=4:i:1,2,serotype=Typhimurium
SAMN06891231		2017-04	USA	clinical		PDS000029329.1	SRR5583972	GCA_006814305.1	PDT000211196.2	PNUSAS012702	antigen_formula=4:i:1,2,serotype=Typhimurium
SAMN06898022		2017-03	USA	clinical		PDS000016323.49	SRR5585171	GCA_006968805.1	PDT000211645.2	PNUSAS011701	antigen_formula=4:i:1,2,serotype=Typhimurium
SAMN06911702	CDC	2017-04	USA	clinical		PDS000064172.1	SRR5583938	GCA_009220205.1	PDT000211173.2	PNUSAS012890	antigen_formula=4:i:1,2,serotype=Typhimurium
SAMN06915367		2016-09	USA	clinical	stool	PDS000030286.3	SRR5584548	GCA_009220425.1	PDT000211346.2	PNUSAS013030	antigen_formula=4:i:1,2,serotype=Typhimurium
SAMN06915737		2017-02	USA	clinical		PDS000016785.51	SRR5576578	GCA_006966545.1	PDT000209633.2		antigen_formula=4:i:1,2,serotype=Typhimurium
SAMN06917026		2016-12	USA	clinical	blood	PDS000114980.1	SRR5576530	GCA_009241925.1	PDT000209588.2		antigen_formula=4:i:1,2,serotype=Typhimurium
SAMN06925969	CDC	2017-03	USA	clinical	stool	PDS000032831.19	SRR5628564	GCA_008527695.1	PDT000213593.2	PNUSAS013091	antigen_formula=4:i:1,2,serotype=Typhimurium
SAMN06927193	CDC	2017-04	USA	clinical		PDS000113211.38	SRR5583897	GCA_006115145.1	PDT000211140.2	PNUSAS013457	antigen_formula=4:i:1,2,serotype=Typhimurium
SAMN07124727	CDC	2017-05	USA	clinical	stool	PDS000029291.1	SRR5578803	GCA_009241025.1	PDT000209732.2	PNUSAS013910	antigen_formula=4:i:1,2,serotype=Typhimurium
SAMN07139290	CDC	2017-04	USA	clinical	stool	PDS000029262.5	SRR5588681	GCA_008695225.1	PDT000212452.2	PNUSAS013739	antigen_formula=4:i:1,2,serotype=Typhimurium
SAMN07141734	USDA-FSIS	2017	USA:TX	environmental/other	Product-Raw-Intact-Pork	PDS000029260.5	SRR5576032	GCA_008528415.1	PDT000209407.2	FSIS1700730	antigen_formula=4:i:1,2,serotype=Typhimurium
SAMN07147004		2017-03	USA	clinical	stool	PDS000029244.2	SRR5642043	GCA_008432985.1	PDT000214949.2	PNUSAS010845	antigen_formula=4:i:1,2,serotype=Typhimurium
SAMN07151061	CDC	2017-04	USA	clinical		PDS000029239.2	SRR5584816	GCA_008695465.1	PDT000211505.2	PNUSAS013245	antigen_formula=4:i:1,2,serotype=Typhimurium
SAMN07151996	USDA-FSIS	2017	USA:DE	environmental/other	chicken carcass	PDS000027753.1	SRR5583406	GCA_009243765.1	PDT000211090.2	FSIS1701009	antigen_formula=4:i:1,2,serotype=Typhimurium
SAMN07152189	USDA-FSIS	2017	USA:AL	environmental/other	raw intact chicken	PDS000014234.6	SRR5584490	GCA_009245165.1	PDT000211328.2	FSIS1701128	antigen_formula=4:i:1,2,serotype=Typhimurium
SAMN07152395	PHE	2017-04	United Kingdom: United Kingdom	clinical	human	PDS000100282.1	SRR5583209	GCA_009247865.1	PDT000211789.2	365856	antigen_formula=4:i:1,2,serotype=Typhimurium
SAMN07155545	PHE	2017-03	United Kingdom: United Kingdom	clinical	human	PDS000184413.3	SRR5584014	GCA_009250045.1	PDT000211893.2	350653	antigen_formula=4:i:1,2,serotype=Typhimurium
SAMN07155693	PHE	2017-01	United Kingdom: United Kingdom	clinical	human	PDS000026750.20	SRR5584821	GCA_009250525.1	PDT000212006.2	330458	antigen_formula=4:i:1,2,serotype=Typhimurium
SAMN07155800	PHE	2017-04	United Kingdom: United Kingdom	clinical	human	PDS000029216.31	SRR5585066	GCA_007198575.1	PDT000212102.2	362802	antigen_formula=4:i:1,2,serotype=Typhimurium
SAMN07155804	PHE	2017-02	United Kingdom: United Kingdom	clinical	human	PDS000094410.1	SRR5585072	GCA_009252365.1	PDT000212106.2	346892	antigen_formula=4:i:1,2,serotype=Typhimurium
SAMN07155882	PHE	2017-04	United Kingdom: United Kingdom	clinical	human	PDS000043525.1	SRR5585201	GCA_007836915.1	PDT000212171.2	362082	antigen_formula=4:i:1,2,serotype=Typhimurium
SAMN07155887	PHE	2017-01	United Kingdom: United Kingdom	clinical	human	PDS000085710.4	SRR5585218	GCA_009281425.1	PDT000212179.2	336962	antigen_formula=4:i:1,2,serotype=Typhimurium
SAMN07155915	PHE	2017-05	United Kingdom: United Kingdom	clinical	human	PDS000029210.1	SRR5585276	GCA_007198015.1	PDT000212200.2	367269	antigen_formula=4:i:1,2,serotype=Typhimurium
SAMN07155939	PHE	2017-03	United Kingdom: United Kingdom	clinical	human	PDS000018861.10	SRR5585292	GCA_009283525.1	PDT000212700.2	357990	antigen_formula=4:i:1,2,serotype=Typhimurium
SAMN07156902	CDC		USA	clinical	stool	PDS000037137.2	SRR5586373	GCA_008485605.1	PDT000212295.2	2014AM-3284	antigen_formula=4:i:1,2,serotype=Typhimurium
SAMN07157019		2017-05	USA	clinical	stool	PDS000026808.29	SRR5605888	GCA_008431605.1	PDT000213113.2	PNUSAS013872	antigen_formula=4:i:1,2,serotype=Typhimurium
SAMN07159135		2016-11	USA	clinical	stool	PDS000029202.4	SRR5628570	GCA_008431585.1	PDT000213599.2		antigen_formula=4:i:1,2,serotype=Typhimurium
SAMN07159225	USDA-FSIS	2017	USA:IL	environmental/other	Product-Raw-Intact-Pork	PDS000026633.32	SRR5589772	GCA_009283085.1	PDT000212565.2	FSIS1700861	antigen_formula=4:i:1,2,serotype=Typhimurium
SAMN07159303	CDC		USA	clinical		PDS000029243.2	SRR5605818	GCA_007020025.1	PDT000213044.2	PNUSAS013966	antigen_formula=4:i:1,2,serotype=Typhimurium
SAMN07160218		2016-06	USA	clinical	stool	PDS000029041.2	SRR5628546	GCA_009285365.1	PDT000213575.2	PNUSAS013502	antigen_formula=4:i:1,2,serotype=Typhimurium
SAMN07163298	CDC	2015-11	USA	clinical		PDS000028261.1	SRR5628647	GCA_016321885.1	PDT000213672.2	PNUSAS014523	antigen_formula=4:i:1,2,serotype=Typhimurium
SAMN07172903	CDC	2017-04	USA	clinical	stool	PDS000028393.1	SRR5633662	GCA_009287665.1	PDT000214089.2	PNUSAS013451	antigen_formula=4:i:1,2,serotype=Typhimurium
SAMN07173333	CDC	2017-05	USA	clinical	blood	PDS000028201.3	SRR5645414	GCA_009302775.1	PDT000215590.2	PNUSAS014042	antigen_formula=4:i:1,2,serotype=Typhimurium
SAMN07177435	CDC	2017-04	USA	clinical	stool	PDS000029171.2	SRR5642003	GCA_008432925.1	PDT000214909.2	PNUSAS014036	antigen_formula=4:i:1,2,serotype=Typhimurium
SAMN07178042		2017-05	USA	clinical		PDS000028976.1	SRR5645230	GCA_006057315.1	PDT000215490.2	PNUSAS015006	antigen_formula=4:i:1,2,serotype=Typhimurium
SAMN07179445	PHE	2017-03	United Kingdom: United Kingdom	clinical	human	PDS000013663.4	SRR5631544	GCA_009287805.1	PDT000214107.2	356509	antigen_formula=4:i:1,2,serotype=Typhimurium
SAMN07179993	PHE	2017-01	United Kingdom: United Kingdom	clinical	human	PDS000046761.2	SRR5631919	GCA_009289305.1	PDT000214220.2	335333	antigen_formula=4:i:1,2,serotype=Typhimurium
SAMN07180289	PHE	2017-05	United Kingdom: United Kingdom	clinical	human	PDS000043502.1	SRR5632196	GCA_009290405.1	PDT000214339.2	369056	antigen_formula=4:i:1,2,serotype=Typhimurium
SAMN07180316	PHE	2017-03	United Kingdom: United Kingdom	clinical	human	PDS000129160.1	SRR5632254	GCA_009291125.1	PDT000214360.2	357762	antigen_formula=4:i:1,2,serotype=Typhimurium
SAMN07180623	PHE	2017-03	United Kingdom: United Kingdom	clinical	human	PDS000013661.13	SRR5633093	GCA_009295365.1	PDT000214595.2	353858	antigen_formula=4:i:1,2,serotype=Typhimurium
SAMN07180661	PHE	2017-01	United Kingdom: United Kingdom	clinical	human	PDS000016322.6	SRR5633084	GCA_009293025.1	PDT000214586.2	335087	antigen_formula=4:i:1,2,serotype=Typhimurium
SAMN07180792	PHE	2017-02	United Kingdom: United Kingdom	clinical	human	PDS000027364.1	SRR5633249	GCA_009300715.1	PDT000214711.2	342645	antigen_formula=4:i:1,2,serotype=Typhimurium
SAMN07190168		2017-04	USA	clinical		PDS000053281.8	SRR5659610	GCA_007021345.1	PDT000217200.2		antigen_formula=4:i:1,2,serotype=Typhimurium
SAMN07190270		2017-04	USA	clinical	blood	PDS000024010.5	SRR5655514	GCA_008529195.1	PDT000216491.2	PNUSAS013279	antigen_formula=4:i:1,2,serotype=Typhimurium
SAMN07190295	CDC	2017-01	USA	clinical	urine	PDS000092237.3	SRR5659620	GCA_009319615.1	PDT000217206.2	PNUSAS014725	antigen_formula=4:i:1,2,serotype=Typhimurium
SAMN07193437	CDC	2017-05	USA	clinical	stool	PDS000029130.6	SRR5659578	GCA_008485825.1	PDT000217165.2	PNUSAS010178	antigen_formula=4:i:1,2,serotype=Typhimurium
SAMN07193922	USDA-FSIS	2017	USA:TN	environmental/other	animal-swine-sow	PDS000038977.9	SRR5646780	GCA_009317595.1	PDT000215779.2	FSIS1701256	antigen_formula=4:i:1,2,serotype=Typhimurium
SAMN07202669	CDC	2017-05	USA	clinical	blood	PDS000026699.26	SRR5676351	GCA_009321355.1	PDT000218240.2	PNUSAS015106	antigen_formula=4:i:1,2,serotype=Typhimurium
SAMN07205778	CDC	2017-05	USA	clinical		PDS000097411.1	SRR5687378	GCA_006117085.1	PDT000218766.2	PNUSAS015552	antigen_formula=4:i:1,2,serotype=Typhimurium
SAMN07206034		2017-05	USA	clinical		PDS000029116.2	SRR5693785	GCA_006571205.1	PDT000218835.2	PNUSAS015367	antigen_formula=4:i:1,2,serotype=Typhimurium
SAMN07209965	CDC	2017-05	USA	clinical	stool	PDS000032098.14	SRR5680618	GCA_016322165.1	PDT000218387.2	PNUSAS015264	antigen_formula=4:i:1,2,serotype=Typhimurium
SAMN07218948		2017-05	USA	clinical	stool	PDS000038529.3	SRR5714248	GCA_008434885.1	PDT000219480.2	PNUSAS014698	antigen_formula=4:i:1,2,serotype=Typhimurium
SAMN07229638	Ohio Department of Agriculture | Animal Disease Diagnostic Laboratory	2017	USA:OH	environmental/other	feces	PDS000170540.3	SRR5805406	GCA_016364645.1	PDT000222724.2	OH-17-2015	antigen_formula=4:i:1,2,serotype=Typhimurium
SAMN07237659	USDA-FSIS	2017	USA:NE	environmental/other	animal-swine-market swine	PDS000030008.9	SRR5683902	GCA_009322735.1	PDT000218603.2	FSIS1701277	antigen_formula=4:i:1,2,serotype=Typhimurium
SAMN07237709	USDA-FSIS	2017	USA:VA	environmental/other	Product-Raw-Intact-Pork	PDS000026684.5	SRR5684072	GCA_009323315.1	PDT000218684.2	FSIS1701625	antigen_formula=4:i:1,2,serotype=Typhimurium
SAMN07244549	MOD1	2011-06-23	Peru	clinical	biological fluid or and tissue	PDS000096275.2	SRR7456229	GCA_006143655.1	PDT000338739.1	MOD1_Per10	antigen_formula=4:i:1,2,serotype=Typhimurium
SAMN07247037		2017-05	USA	clinical		PDS000029090.7	SRR5749982	GCA_006570765.1	PDT000220713.2	PNUSAS016231	antigen_formula=4:i:1,2,serotype=Typhimurium
SAMN07255723	CDC	2017-05	USA	clinical	stool	PDS000027522.13	SRR5742274	GCA_009331875.1	PDT000220137.2	PNUSAS016385	antigen_formula=4:i:1,2,serotype=Typhimurium
SAMN07257824	CDC	2017-05	USA	clinical	stool	PDS000032802.8	SRR5756397	GCA_009330105.1	PDT000220929.2	PNUSAS014405	antigen_formula=4:i:1,2,serotype=Typhimurium
SAMN07257829	CDC	2017-05	USA	clinical	stool	PDS000026796.30	SRR5756404	GCA_009330095.1	PDT000220936.2	PNUSAS014413	antigen_formula=4:i:1,2,serotype=Typhimurium
SAMN07258306	CDC	2017-05	USA	clinical	stool	PDS000036749.4	SRR5876908	GCA_008436665.1	PDT000227929.2	PNUSAS014485	antigen_formula=4:i:1,2,serotype=Typhimurium
SAMN07258767		2017-06	USA	clinical		PDS000028761.3	SRR5750000	GCA_006061915.1	PDT000220731.2	PNUSAS015967	antigen_formula=4:i:1,2,serotype=Typhimurium
SAMN07258882	CDC	2017-03	USA	clinical		PDS000018309.30	SRR5749763	GCA_006063215.1	PDT000220671.2	PNUSAS016264	antigen_formula=4:i:1,2,serotype=Typhimurium
SAMN07260212	CDC	2017-05	USA	clinical		PDS000090716.4	SRR5787076	GCA_016364445.1	PDT000221796.2	PNUSAS016201	antigen_formula=4:i:1,2,serotype=Typhimurium
SAMN07260218	CDC	2017-05	USA	clinical		PDS000029065.3	SRR5787067	GCA_006759455.1	PDT000221787.2	PNUSAS016207	antigen_formula=4:i:1,2,serotype=Typhimurium
SAMN07260222	CDC	2017-05	USA	clinical		PDS000036015.4	SRR5787066	GCA_006697605.1	PDT000221786.2	PNUSAS016211	antigen_formula=4:i:1,2,serotype=Typhimurium
SAMN07260986	CDC	2015-03	USA	clinical	stool	PDS000029058.4	SRR5725218	GCA_008486085.1	PDT000219834.2	2015AM-0384	antigen_formula=4:i:1,2,serotype=Typhimurium
SAMN07268972		2017-05	USA	clinical	stool	PDS000031882.2	SRR5755734	GCA_009329895.1	PDT000220880.2	PNUSAS014989	antigen_formula=4:i:1,2,serotype=Typhimurium
SAMN07269012		2017-06	USA	clinical		PDS000028958.4	SRR5761376	GCA_016365525.1	PDT000221338.2	PNUSAS016420	antigen_formula=4:i:1,2,serotype=Typhimurium
SAMN07271017		2017-04	USA	clinical	stool	PDS000028986.15	SRR5761321	GCA_009332795.1	PDT000221284.2		antigen_formula=4:i:1,2,serotype=Typhimurium
SAMN07277255		2017-06	USA	clinical		PDS000028945.2	SRR5799611	GCA_006064255.1	PDT000222397.2	PNUSAS016605	antigen_formula=4:i:1,2,serotype=Typhimurium
SAMN07279397	Daniel F. M. Monte	2015	Brazil	environmental/other	slaughterhouse	PDS000018485.2		GCA_002261025.1	PDT000235651.1	STy014	antigen_formula=4:i:1,2,serotype=Typhimurium
SAMN07279558	CDC	2017-05	USA	clinical	stool	PDS000016186.59	SRR5799784	GCA_009336065.1	PDT000222544.2	PNUSAS015252	antigen_formula=4:i:1,2,serotype=Typhimurium
SAMN07280952	CDC	2017-05	USA	clinical	stool	PDS000027466.4	SRR5799698	GCA_009335995.1	PDT000222473.2	PNUSAS016890	antigen_formula=4:i:1,2,serotype=Typhimurium
SAMN07284093	USDA-FSIS	2017	USA:IL	environmental/other	Product-Raw-Ground\, Comminuted or Otherwise Nonintact-Pork	PDS000031877.15	SRR5764627	GCA_009331495.1	PDT000221523.2	FSIS1701748	antigen_formula=4:i:1,2,serotype=Typhimurium
SAMN07287578	CDC	2017-05	USA	clinical		PDS000154068.1	SRR5799794	GCA_007026325.1	PDT000222554.2	PNUSAS016842	antigen_formula=4:i:1,2,serotype=Typhimurium
SAMN07298654	CDC	2017-05	USA	clinical	stool	PDS000028983.1	SRR5817378	GCA_008529915.1	PDT000224467.2	PNUSAS014433	antigen_formula=4:i:1,2,serotype=Typhimurium
SAMN07298927		2017-05	USA	clinical		PDS000098530.1	SRR5799716	GCA_006119745.1	PDT000222491.2	PNUSAS015732	antigen_formula=4:i:1,2,serotype=Typhimurium
SAMN07299008		2017-06	USA	clinical		PDS000028980.7	SRR5852953	GCA_006547615.1	PDT000224446.3	PNUSAS016365	antigen_formula=4:i:1,2,serotype=Typhimurium
SAMN07301754		2017-06	USA	clinical		PDS000072261.3	SRR5806471	GCA_007027385.1	PDT000222777.2	PNUSAS017255	antigen_formula=4:i:1,2,serotype=Typhimurium
SAMN07311750		2017-05	USA	clinical		PDS000054030.8	SRR5812235	GCA_007028365.1	PDT000223245.2	PNUSAS016075	antigen_formula=4:i:1,2,serotype=Typhimurium
SAMN07312496	USDA-FSIS	2017	USA:SC	environmental/other	raw intact chicken	PDS000027766.4	SRR5800842	GCA_009334535.1	PDT000222600.2	FSIS1702569	antigen_formula=4:i:1,2,serotype=Typhimurium
SAMN07317918	CDC	2017-06	USA	clinical		PDS000028808.1	SRR5812006	GCA_016364605.1	PDT000223057.2	PNUSAS017378	antigen_formula=4:i:1,2,serotype=Typhimurium
SAMN07340510	CDC	2017-06	USA	clinical		PDS000118941.1	SRR5822065	GCA_007030445.1	PDT000225103.2	PNUSAS017781	antigen_formula=4:i:1,2,serotype=Typhimurium
SAMN07341689	CDC	2015-08	USA	clinical	Isolated Organism	PDS000028939.3	SRR5816806	GCA_008436265.1	PDT000224410.2	2015AM-1534	antigen_formula=4:i:1,2,serotype=Typhimurium
SAMN07342091		2017-06	USA	clinical		PDS000028549.23	SRR5822056	GCA_007030345.1	PDT000225094.2	PNUSAS016655	antigen_formula=4:i:1,2,serotype=Typhimurium
SAMN07349419	CDC		USA	clinical		PDS000028366.3	SRR5851087	GCA_007031185.1	PDT000225706.2	PNUSAS018156	antigen_formula=4:i:1,2,serotype=Typhimurium
SAMN07350931		2017-05	USA	clinical		PDS000049371.2	SRR5851161	GCA_016320465.1	PDT000225780.2	PNUSAS017070	antigen_formula=4:i:1,2,serotype=Typhimurium
SAMN07352826	CDC	2017-05	USA	clinical		PDS000113266.1	SRR5850037	GCA_006069075.1	PDT000225682.2	PNUSAS017438	antigen_formula=4:i:1,2,serotype=Typhimurium
SAMN07358286	CDC	2017-06	USA	clinical	stool	PDS000036500.61	SRR5864488	GCA_008436245.1	PDT000226777.2	PNUSAS018558	antigen_formula=4:i:1,2,serotype=Typhimurium
SAMN07358299	CDC	2017-06	USA	clinical		PDS000196877.1	SRR5876117	GCA_007035905.1	PDT000227667.2	PNUSAS017628	antigen_formula=4:i:1,2,serotype=Typhimurium
SAMN07361294	CDC	2017-05	USA	clinical		PDS000037748.1	SRR5864429	GCA_008696995.1	PDT000226750.2	PNUSAS017867	antigen_formula=4:i:1,2,serotype=Typhimurium
SAMN07361841		2017-06	USA	clinical		PDS000028905.1	SRR5864295	GCA_006069895.1	PDT000226654.2	PNUSAS018974	antigen_formula=4:i:1,2,serotype=Typhimurium
SAMN07362152	CDC	2017-06	USA	clinical		PDS000064142.1	SRR5864314	GCA_016363225.1	PDT000226672.2	PNUSAS017716	antigen_formula=4:i:1,2,serotype=Typhimurium
SAMN07368630	USDA-FSIS	2017	USA:VA	environmental/other	raw intact chicken	PDS000026713.70	SRR5839829	GCA_009369415.1	PDT000225589.2	FSIS1702846	antigen_formula=4:i:1,2,serotype=Typhimurium
SAMN07370411	CDC	2015-01	USA	clinical	stool	PDS000019376.10	SRR5839941	GCA_009369755.1	PDT000225635.2	2015AM-0408	antigen_formula=4:i:1,2,serotype=Typhimurium
SAMN07375518	CDC	2017-06	USA	clinical		PDS000050372.3	SRR5865332	GCA_007034875.1	PDT000227049.2	PNUSAS016566	antigen_formula=4:i:1,2,serotype=Typhimurium
SAMN07375961	CDC	2017-06	USA	clinical	stool	PDS000014930.20	SRR5865195	GCA_016363165.1	PDT000226962.2	PNUSAS017624	antigen_formula=4:i:1,2,serotype=Typhimurium
SAMN07409478	FDA Contracted Laboratory	2017	USA:MN	environmental/other	boneless beef	PDS000028076.4	SRR5991532	GCA_006141815.1	PDT000238037.2	CFSAN065802	antigen_formula=4:i:1,2,serotype=Typhimurium
SAMN07414452	CDC	2017-06	USA	clinical	stool	PDS000026972.69	SRR5888696	GCA_009431075.1	PDT000230443.2	PNUSAS019250	antigen_formula=4:i:1,2,serotype=Typhimurium
SAMN07414764		2017-07	USA	clinical	stool	PDS000097925.1	SRR5876820	GCA_009400825.1	PDT000227842.2	PNUSAS018451	antigen_formula=4:i:1,2,serotype=Typhimurium
SAMN07415519	CDC	2015-05	USA	clinical		PDS000060900.1	SRR5868266	GCA_007035255.1	PDT000227186.2	2015AM-0649	antigen_formula=4:i:1,2,serotype=Typhimurium
SAMN07415563	CDC	2015-07	USA	clinical	stool	PDS000028865.13	SRR5868304	GCA_008436785.1	PDT000227224.2	2015AM-1202	antigen_formula=4:i:1,2,serotype=Typhimurium
SAMN07417056	CDC	2017-06	USA	clinical		PDS000015064.7	SRR5876862	GCA_006571705.1	PDT000227884.2	PNUSAS019235	antigen_formula=4:i:1,2,serotype=Typhimurium
SAMN07417058	CDC	2017-07	USA	clinical	stool	PDS000028861.10	SRR5876886	GCA_016362925.1	PDT000227908.2	PNUSAS018613	antigen_formula=4:i:1,2,serotype=Typhimurium
SAMN07417061	CDC	2017-06	USA	clinical	stool	PDS000036047.5	SRR5888056	GCA_008488125.1	PDT000230222.2	PNUSAS018176	antigen_formula=4:i:1,2,serotype=Typhimurium
SAMN07419050	CDC	2017-06	USA	clinical	stool	PDS000013042.17	SRR5890575	GCA_008530135.1	PDT000230758.2	PNUSAS019117	antigen_formula=4:i:1,2,serotype=Typhimurium
SAMN07419599		2017-06	USA	clinical		PDS000028846.5	SRR5888400	GCA_006570745.1	PDT000230290.2	PNUSAS017140	antigen_formula=4:i:1,2,serotype=Typhimurium
SAMN07420424	Minnesota Department of Health	2015	USA:MN	environmental/other	colon	PDS000077619.4	SRR6108695	GCA_006141095.1	PDT000244776.2	34909	antigen_formula=4:i:1,2,serotype=Typhimurium
SAMN07423565		2017-07	USA	clinical		PDS000028834.2	SRR5892862	GCA_016363705.1	PDT000231255.2	PNUSAS019725	antigen_formula=4:i:1,2,serotype=Typhimurium
SAMN07423572		2017-07	USA	clinical		PDS000019718.18	SRR5890330	GCA_006128055.1	PDT000230602.2	PNUSAS019734	antigen_formula=4:i:1,2,serotype=Typhimurium
SAMN07423863	CDC	2017-06	USA	clinical		PDS000066849.2	SRR5888677	GCA_006127135.1	PDT000230424.2	PNUSAS017547	antigen_formula=4:i:1,2,serotype=Typhimurium
SAMN07424692	CDC	2017-06	USA	clinical		PDS000028832.18	SRR5888676	GCA_007038545.1	PDT000230423.2	PNUSAS018098	antigen_formula=4:i:1,2,serotype=Typhimurium
SAMN07424695	CDC	2017-06	USA	clinical	stool	PDS000051476.18	SRR5888672	GCA_008884465.1	PDT000230419.2	PNUSAS018095	antigen_formula=4:i:1,2,serotype=Typhimurium
SAMN07424850	USDA-FSIS	2017	USA:PA	environmental/other	product-raw-intact-beef	PDS000064071.13	SRR5879441	GCA_009402025.1	PDT000228452.2	FSIS1703208	antigen_formula=4:i:1,2,serotype=Typhimurium
SAMN07427377	CDC	2017-05	USA	clinical		PDS000027925.2	SRR5890448	GCA_008697205.1	PDT000230640.2	PNUSAS017870	antigen_formula=4:i:1,2,serotype=Typhimurium
SAMN07427462		2017-06	USA	clinical	stool	PDS000027914.66	SRR5890538	GCA_009433295.1	PDT000230727.2	PNUSAS018683	antigen_formula=4:i:1,2,serotype=Typhimurium
SAMN07427474	CDC	2017-07	USA	clinical		PDS000028827.1	SRR5907370	GCA_006554525.1	PDT000231851.2	PNUSAS019705	antigen_formula=4:i:1,2,serotype=Typhimurium
SAMN07427477	CDC	2017-07	USA	clinical		PDS000028387.4	SRR5908129	GCA_006129495.1	PDT000231852.2	PNUSAS019712	antigen_formula=4:i:1,2,serotype=Typhimurium
SAMN07428706	CDC	2017-07	USA	clinical	stool	PDS000027052.47	SRR5908195	GCA_009436335.1	PDT000231889.2	PNUSAS019743	antigen_formula=4:i:1,2,serotype=Typhimurium
SAMN07428710	CDC	2017-06	USA	clinical	stool	PDS000050328.10	SRR5908146	GCA_008367875.1	PDT000231869.2	PNUSAS019681	antigen_formula=4:i:1,2,serotype=Typhimurium
SAMN07431115		2016-12	USA	clinical	stool	PDS000196856.1	SRR5908427	GCA_009436675.1	PDT000231977.2	PNUSAS015950	antigen_formula=4:i:1,2,serotype=Typhimurium
SAMN07432980	PHE	2017-07	United Kingdom: United Kingdom	clinical	human	PDS000023329.16	SRR5887646	GCA_009431765.1	PDT000230477.2	392874	antigen_formula=4:i:1,2,serotype=Typhimurium
SAMN07439626	CDC	2017-07	USA	clinical	stool	PDS000076735.1	SRR5906883	GCA_009435455.1	PDT000231745.2	PNUSAS019519	antigen_formula=4:i:1,2,serotype=Typhimurium
SAMN07440373		2017-06	USA	clinical	stool	PDS000027864.48	SRR5908387	GCA_016362745.1	PDT000231959.2	PNUSAS018476	antigen_formula=4:i:1,2,serotype=Typhimurium
SAMN07442090		2017-07	USA	clinical		PDS000026830.4	SRR5929570	GCA_007043805.1	PDT000232887.2	PNUSAS020019	antigen_formula=4:i:1,2,serotype=Typhimurium
SAMN07449846	CDC	2015-09	USA	clinical	stool	PDS000028798.4	SRR5896200	GCA_008530015.1	PDT000231365.2	2015AM-1485	antigen_formula=4:i:1,2,serotype=Typhimurium
SAMN07450906	CDC	2017-06	USA	clinical	stool	PDS000052138.3	SRR5909469	GCA_009222585.1	PDT000232108.2	PNUSAS018605	antigen_formula=4:i:1,2,serotype=Typhimurium
SAMN07455300		2017-03	USA	clinical	stool	PDS000064404.12	SRR5921488	GCA_008435845.1	PDT000232449.2	PNUSAS017228	antigen_formula=4:i:1,2,serotype=Typhimurium
SAMN07455445		2017-06	USA	clinical		PDS000027974.1	SRR5929619	GCA_006134075.1	PDT000232936.2	PNUSAS018038	antigen_formula=4:i:1,2,serotype=Typhimurium
SAMN07455906		2017-07	USA	clinical	stool	PDS000084346.4	SRR5921390	GCA_009464045.1	PDT000232355.2	PNUSAS020000	antigen_formula=4:i:1,2,serotype=Typhimurium
SAMN07455970		2017-07	USA	clinical	blood	PDS000164857.1	SRR5929591	GCA_016362025.1	PDT000232908.2		antigen_formula=4:i:1,2,serotype=Typhimurium
SAMN07460630		2016-12	USA	clinical		PDS000037546.1	SRR5929629	GCA_009465085.1	PDT000232946.2	PNUSAS015567	antigen_formula=4:i:1,2,serotype=Typhimurium
SAMN07460767	USDA-FSIS	2017	USA:RI	environmental/other	product-raw-intact-beef	PDS000028286.2	SRR5910149	GCA_009437615.1	PDT000232166.2	FSIS1703417	antigen_formula=4:i:1,2,serotype=Typhimurium
SAMN07469532	North Carolina State University | College of Veterinary Medicine | Thakur Molecular Epidemiology Laboratory	2012	USA:NC	environmental/other	feces sow	PDS000028780.6	SRR5947591	GCA_007199615.1	PDT000236360.2	NC_S1163	antigen_formula=4:i:1,2,serotype=Typhimurium
SAMN07486975		2017-07	USA	clinical		PDS000197904.1	SRR5935394	GCA_016363525.1	PDT000233723.2		antigen_formula=4:i:1,2,serotype=Typhimurium
SAMN07490573		2017-07	USA	clinical	stool	PDS000028769.6	SRR5935622	GCA_008530915.1	PDT000233762.2	PNUSAS019354	antigen_formula=4:i:1,2,serotype=Typhimurium
SAMN07490588		2017-07	USA	clinical		PDS000045742.9	SRR6050760	GCA_007062065.1	PDT000241293.2	PNUSAS020756	antigen_formula=4:i:1,2,serotype=Typhimurium
SAMN07498022	CDC	2015-07	USA	clinical		PDS000053432.1	SRR5926939	GCA_016362325.1	PDT000232758.2	2015AM-1622	antigen_formula=4:i:1,2,serotype=Typhimurium
SAMN07498643	CDC	2015-09	USA	clinical	stool	PDS000028756.7	SRR5927338	GCA_008488745.1	PDT000232847.2	2015AM-1905	antigen_formula=4:i:1,2,serotype=Typhimurium
SAMN07498742	CDC	2015-01	USA	clinical		PDS000114978.1	SRR5927419	GCA_006133735.1	PDT000232859.2	2015AM-0170	antigen_formula=4:i:1,2,serotype=Typhimurium
SAMN07499251	CDC	2017-07	USA	clinical		PDS000043187.2	SRR5945545	GCA_006499335.1	PDT000234361.2	PNUSAS020495	antigen_formula=4:i:1,2,serotype=Typhimurium
SAMN07508299	CDC	2015-09	USA	clinical		PDS000026679.4	SRR5934069	GCA_006698125.1	PDT000233564.2	2015AM-2141	antigen_formula=4:i:1,2,serotype=Typhimurium
SAMN07512666	CDC	2017-07	USA	clinical	stool	PDS000028684.3	SRR5948469	GCA_009471485.1	PDT000234965.2	PNUSAS020045	antigen_formula=4:i:1,2,serotype=Typhimurium
SAMN07514670		2017-08	USA	clinical		PDS000028706.9	SRR5951425	GCA_006760345.1	PDT000235198.2	PNUSAS020962	antigen_formula=4:i:1,2,serotype=Typhimurium
SAMN07514671		2017-08	USA	clinical		PDS000046006.12	SRR5951426	GCA_006499295.1	PDT000235199.2	PNUSAS020963	antigen_formula=4:i:1,2,serotype=Typhimurium
SAMN07519883	CDC	2017-07	USA	clinical	stool	PDS000036483.2	SRR5955618	GCA_008488825.1	PDT000235556.2	PNUSAS020546	antigen_formula=4:i:1,2,serotype=Typhimurium
SAMN07519890	CDC	2017-07	USA	clinical	stool	PDS000032656.15	SRR5956142	GCA_009474005.1	PDT000235568.2	PNUSAS020981	antigen_formula=4:i:1,2,serotype=Typhimurium
SAMN07526019		2017-07	USA	clinical		PDS000016497.19	SRR5962608	GCA_007052165.1	PDT000235903.2	PNUSAS021311	antigen_formula=4:i:1,2,serotype=Typhimurium
SAMN07526030	FDA Contracted Laboratory	2015	USA:CA	environmental/other	raw almond	PDS000030509.26	SRR5990706	GCA_007055685.1	PDT000237843.2	CFSAN067844	antigen_formula=4:i:1,2,serotype=Typhimurium
SAMN07551789	CDC	2015-01	USA	clinical		PDS000046005.3	SRR5966287	GCA_006499355.1	PDT000236165.2	2015AM-0285	antigen_formula=4:i:1,2,serotype=Typhimurium
SAMN07551791	CDC	2015-04	USA	clinical		PDS000028667.1	SRR5966297	GCA_006637405.1	PDT000236175.2	2015AM-0707	antigen_formula=4:i:1,2,serotype=Typhimurium
SAMN07551799	CDC	2015-09	USA	clinical		PDS000155141.1	SRR5966290	GCA_007052905.1	PDT000236168.2	2015AM-1682	antigen_formula=4:i:1,2,serotype=Typhimurium
SAMN07554934	CDC	2017-06	USA	clinical		PDS000090761.1	SRR5993011	GCA_007056005.1	PDT000238129.2	PNUSAS020813	antigen_formula=4:i:1,2,serotype=Typhimurium
SAMN07557178	CDC	2017-07	USA	clinical		PDS000041679.1	SRR5993055	GCA_006499395.1	PDT000238150.2	PNUSAS021354	antigen_formula=4:i:1,2,serotype=Typhimurium
SAMN07559263	CDC	2017-07	USA	clinical		PDS000028612.1	SRR5991006	GCA_006240235.1	PDT000237961.2	PNUSAS021717	antigen_formula=4:i:1,2,serotype=Typhimurium
SAMN07563105	USDA-FSIS	2017	USA:PA	environmental/other	animal-cattle-heifer	PDS000078417.6	SRR5980392	GCA_009477175.1	PDT000236929.2	FSIS1703535	antigen_formula=4:i:1,2,serotype=Typhimurium
SAMN07567072		2017-06	USA	clinical	stool	PDS000048494.4	SRR6014223	GCA_008489225.1	PDT000239424.2	PNUSAS018709	antigen_formula=4:i:1,2,serotype=Typhimurium
SAMN07567560	CDC	2017-07	USA	clinical		PDS000050557.3	SRR5995938	GCA_006241575.1	PDT000238288.2	PNUSAS020944	antigen_formula=4:i:1,2,serotype=Typhimurium
SAMN07571661	CDC	2017-08	USA	clinical		PDS000039274.5	SRR6014469	GCA_006499415.1	PDT000239474.2	PNUSAS021855	antigen_formula=4:i:1,2,serotype=Typhimurium
SAMN07597724	CDC	2005-07	USA	clinical		PDS000054109.1	SRR6026061	GCA_007059185.1	PDT000240012.2	PNUSAS022396	antigen_formula=4:i:1,2,serotype=Typhimurium
SAMN07598970	CDC	2017-07	USA	clinical		PDS000072876.8	SRR6026067	GCA_006499515.1	PDT000240018.2	PNUSAS021504	antigen_formula=4:i:1,2,serotype=Typhimurium
SAMN07604685		2017-08	USA	clinical		PDS000036501.5	SRR6029161	GCA_006760385.1	PDT000240159.2	PNUSAS022069	antigen_formula=4:i:1,2,serotype=Typhimurium
SAMN07606089	CDC	2017-06	USA	clinical		PDS000120923.1	SRR6129215	GCA_006501435.1	PDT000247258.2	PNUSAS022833	antigen_formula=4:i:1,2,serotype=Typhimurium
SAMN07615477		2017-08	USA	clinical		PDS000097701.7	SRR6133870	GCA_007075465.1	PDT000248043.2	PNUSAS022313	antigen_formula=4:i:1,2,serotype=Typhimurium
SAMN07615623		2017-07	USA	clinical		PDS000019375.14	SRR6039045	GCA_007061205.1	PDT000240495.2	PNUSAS021119	antigen_formula=4:i:1,2,serotype=Typhimurium
SAMN07615648		2017-07	USA	clinical		PDS000027674.8	SRR6039079	GCA_007061425.1	PDT000240529.2	PNUSAS021145	antigen_formula=4:i:1,2,serotype=Typhimurium
SAMN07615658		2017-07	USA	clinical		PDS000098523.3	SRR6039099	GCA_006163045.1	PDT000240548.2	PNUSAS021619	antigen_formula=4:i:1,2,serotype=Typhimurium
SAMN07624159	CDC	2017-07	USA	clinical		PDS000028435.3	SRR6051269	GCA_006161925.1	PDT000241416.2	PNUSAS020564	antigen_formula=4:i:1,2,serotype=Typhimurium
SAMN07625243	CDC		USA	clinical		PDS000037155.33	SRR6050739	GCA_006157345.1	PDT000241272.2	PNUSAS022438	antigen_formula=4:i:1,2,serotype=Typhimurium
SAMN07625248	CDC		USA	clinical		PDS000070220.4	SRR6050748	GCA_007062145.1	PDT000241281.2	PNUSAS022443	antigen_formula=4:i:1,2,serotype=Typhimurium
SAMN07629702		2017-07	USA	clinical		PDS000028582.6	SRR6051471	GCA_006572345.1	PDT000241611.2	PNUSAS023055	antigen_formula=4:i:1,2,serotype=Typhimurium
SAMN07646292	CDC	2017-07	USA	clinical		PDS000028573.1	SRR6051335	GCA_008699565.1	PDT000241482.2	PNUSAS023073	antigen_formula=4:i:1,2,serotype=Typhimurium
SAMN07646460		2017-05	USA	clinical		PDS000052078.2	SRR6060559	GCA_006243625.1	PDT000242719.2	PNUSAS023123	antigen_formula=4:i:1,2,serotype=Typhimurium
SAMN07647607	CDC	2017-08	USA	clinical		PDS000201128.1	SRR6050786	GCA_007062705.1	PDT000241318.2	PNUSAS022265	antigen_formula=4:i:1,2,serotype=Typhimurium
SAMN07655736	CDC	2015-08	USA	clinical		PDS000028563.2	SRR6060722	GCA_006573145.1	PDT000242758.2	PNUSAS023237	antigen_formula=4:i:1,2,serotype=Typhimurium
SAMN07657130	CDC	2017-08	USA	clinical		PDS000052005.2	SRR6116293	GCA_008489465.1	PDT000245965.2	PNUSAS021886	antigen_formula=4:i:1,2,serotype=Typhimurium
SAMN07663034	CDC	2017-08	USA	clinical		PDS000123300.1	SRR6107213	GCA_006300455.1	PDT000244196.2	PNUSAS023602	antigen_formula=4:i:1,2,serotype=Typhimurium
SAMN07682207		2017-07	USA	clinical	stool	PDS000037602.2	SRR6107545	GCA_009508035.1	PDT000244419.2	PNUSAS020282	antigen_formula=4:i:1,2,serotype=Typhimurium
SAMN07682303		2017-07	USA	clinical		PDS000186668.1	SRR6108029	GCA_007069325.1	PDT000244696.2	PNUSAS022640	antigen_formula=4:i:1,2,serotype=Typhimurium
SAMN07682736	CDC		USA	clinical		PDS000016324.4	SRR6114188	GCA_006637525.1	PDT000245764.2	PNUSAS022729	antigen_formula=4:i:1,2,serotype=Typhimurium
SAMN07682904		2017-07	USA	clinical	stool	PDS000039284.1	SRR6254932	GCA_016359725.1	PDT000260861.2		antigen_formula=4:i:1,2,serotype=Typhimurium
SAMN07687826		2017-08	USA	clinical		PDS000027442.19	SRR6107392	GCA_006244185.1	PDT000244347.2	PNUSAS021644	antigen_formula=4:i:1,2,serotype=Typhimurium
SAMN07687831		2017-08	USA	clinical		PDS000029213.7	SRR6107400	GCA_007067745.1	PDT000244355.2	PNUSAS021650	antigen_formula=4:i:1,2,serotype=Typhimurium
SAMN07687835		2017-08	USA	clinical		PDS000038630.10	SRR6107416	GCA_006499475.1	PDT000244371.2	PNUSAS021654	antigen_formula=4:i:1,2,serotype=Typhimurium
SAMN07688336		2017-06	USA	clinical		PDS000027661.3	SRR6116033	GCA_007070545.1	PDT000245888.2	PNUSAS023385	antigen_formula=4:i:1,2,serotype=Typhimurium
SAMN07688391	CDC	2017-08	USA	clinical		PDS000028530.3	SRR6107968	GCA_016318625.1	PDT000244637.2	PNUSAS021996	antigen_formula=4:i:1,2,serotype=Typhimurium
SAMN07690231	PHE	2016-04	United Kingdom: United Kingdom	clinical	human	PDS000040726.1	SRR6062262	GCA_009505855.1	PDT000243401.2	241782	antigen_formula=4:i:1,2,serotype=Typhimurium
SAMN07690247	PHE	2015-07	United Kingdom: United Kingdom	clinical	human	PDS000028504.1	SRR6062267	GCA_009504995.1	PDT000243406.2	142154	antigen_formula=4:i:1,2,serotype=Typhimurium
SAMN07690250	PHE	2016-03	United Kingdom: United Kingdom	clinical	human	PDS000028528.1	SRR6062271	GCA_007198915.1	PDT000243410.2	232009	antigen_formula=4:i:1,2,serotype=Typhimurium
SAMN07690315	PHE	2015-07	United Kingdom: United Kingdom	clinical	human	PDS000028526.1	SRR6062339	GCA_009550535.1	PDT000243473.2	128221	antigen_formula=4:i:1,2,serotype=Typhimurium
SAMN07690334	PHE	2015-06	United Kingdom: United Kingdom	environmental/other	animal	PDS000050116.8	SRR6062354	GCA_009505395.1	PDT000243488.2	123924	antigen_formula=4:i:1,2,serotype=Typhimurium
SAMN07690404	PHE	2015-10	United Kingdom: United Kingdom	clinical	human	PDS000016419.28	SRR6062431	GCA_009506015.1	PDT000243565.2	181036	antigen_formula=4:i:1,2,serotype=Typhimurium
SAMN07690407	PHE	2015-09	United Kingdom: United Kingdom	clinical	human	PDS000027944.3	SRR6062432	GCA_009505975.1	PDT000243566.2	164927	antigen_formula=4:i:1,2,serotype=Typhimurium
SAMN07690430	PHE	2015-05	United Kingdom: United Kingdom	clinical	human	PDS000076377.2	SRR6062459	GCA_009552415.1	PDT000243590.2	109255	antigen_formula=4:i:1,2,serotype=Typhimurium
SAMN07693698	CDC	2017-08	USA	clinical		PDS000043839.26	SRR6107966	GCA_016361165.1	PDT000244635.2	PNUSAS023274	antigen_formula=4:i:1,2,serotype=Typhimurium
SAMN07694680		2017-06	USA	clinical	stool	PDS000181137.1	SRR6107687	GCA_009553555.1	PDT000244544.2	PNUSAS024036	antigen_formula=4:i:1,2,serotype=Typhimurium
SAMN07695273	PHE	2015-12	United Kingdom: United Kingdom	clinical	human	PDS000020721.6	SRR6074506	GCA_009506375.1	PDT000243773.2	194208	antigen_formula=4:i:1,2,serotype=Typhimurium
SAMN07695309	PHE	2016-03	United Kingdom: United Kingdom	clinical	human	PDS000016183.6	SRR6074544	GCA_009552495.1	PDT000243795.2	227045	antigen_formula=4:i:1,2,serotype=Typhimurium
SAMN07695374	PHE	2015-07	United Kingdom: United Kingdom	clinical	human	PDS000028502.1	SRR6074609	GCA_009506835.1	PDT000243853.2	132036	antigen_formula=4:i:1,2,serotype=Typhimurium
SAMN07695384	PHE	2015-11	United Kingdom: United Kingdom	clinical	human	PDS000037108.1	SRR6074621	GCA_009507155.1	PDT000243865.2	185906	antigen_formula=4:i:1,2,serotype=Typhimurium
SAMN07695416	PHE	2016-03	United Kingdom: United Kingdom	clinical	human	PDS000026678.6	SRR6074683	GCA_007237545.1	PDT000243927.2	229854	antigen_formula=4:i:1,2,serotype=Typhimurium
SAMN07709892	Michigan State University VDL	2017-06-23	USA:MI	environmental/other	lung (Lama glama)	PDS000046075.1	SRR6311207	GCA_006512775.1	PDT000265892.2	SAL-17-VL-SD-MI-0019	antigen_formula=4:i:1,2,serotype=Typhimurium
SAMN07710604	CDC	2015	USA	clinical		PDS000037458.1	SRR6129505	GCA_007073725.1	PDT000247491.2	PNUSAS024308	antigen_formula=4:i:1,2,serotype=Typhimurium
SAMN07710671		2017-08	USA	clinical		PDS000018862.9	SRR6129341	GCA_007073105.1	PDT000247333.2	PNUSAS022230	antigen_formula=4:i:1,2,serotype=Typhimurium
SAMN07710713		2017-08	USA	clinical		PDS000106157.3	SRR6129383	GCA_007072685.1	PDT000247370.2	PNUSAS022878	antigen_formula=4:i:1,2,serotype=Typhimurium
SAMN07714446	PHE	2015-09	United Kingdom: United Kingdom	clinical	human	PDS000028506.1	SRR6111045	GCA_007199935.1	PDT000246064.2	168483	antigen_formula=4:i:1,2,serotype=Typhimurium
SAMN07714475	PHE	2015-12	United Kingdom: United Kingdom	clinical	human	PDS000065230.4	SRR6111074	GCA_009509615.1	PDT000246093.2	193300	antigen_formula=4:i:1,2,serotype=Typhimurium
SAMN07714620	PHE	2015-08	United Kingdom: United Kingdom	clinical	human	PDS000114958.1	SRR6111231	GCA_009509795.1	PDT000246173.2	142521	antigen_formula=4:i:1,2,serotype=Typhimurium
SAMN07714630	PHE	2015-04	United Kingdom: United Kingdom	clinical	human	PDS000085697.5	SRR6111236	GCA_009554875.1	PDT000246177.2	103748	antigen_formula=4:i:1,2,serotype=Typhimurium
SAMN07714687	PHE	2015-08	United Kingdom: United Kingdom	clinical	human	PDS000028501.1	SRR6111332	GCA_007200615.1	PDT000246246.2	143558	antigen_formula=4:i:1,2,serotype=Typhimurium
SAMN07714715	PHE	2015-06	United Kingdom: United Kingdom	clinical	human	PDS000016420.4	SRR6111347	GCA_004258225.1	PDT000246261.2	127421	antigen_formula=4:i:1,2,serotype=Typhimurium
SAMN07715914		2017-06	USA	clinical	stool	PDS000091222.2	SRR6134242	GCA_009558595.1	PDT000248094.2	PNUSAS023486	antigen_formula=4:i:1,2,serotype=Typhimurium
SAMN07716055	PHE	2015-09	United Kingdom: United Kingdom	clinical	human	PDS000043722.1	SRR6114098	GCA_009555655.1	PDT000246310.2	155607	antigen_formula=4:i:1,2,serotype=Typhimurium
SAMN07716627		2017-08	USA	clinical		PDS000037675.6	SRR6134267	GCA_006762785.1	PDT000248119.2	PNUSAS024427	antigen_formula=4:i:1,2,serotype=Typhimurium
SAMN07717960	PHE	2015-07	United Kingdom: United Kingdom	clinical	human	PDS000023722.9	SRR6116904	GCA_009511195.1	PDT000246361.2	132002	antigen_formula=4:i:1,2,serotype=Typhimurium
SAMN07717964	PHE	2015-11	United Kingdom: United Kingdom	clinical	human	PDS000192802.3	SRR6116927	GCA_009555215.1	PDT000246384.2	187610	antigen_formula=4:i:1,2,serotype=Typhimurium
SAMN07718010	PHE	2016-01	United Kingdom: United Kingdom	clinical	human	PDS000109367.1	SRR6116954	GCA_009511375.1	PDT000246411.2	212743	antigen_formula=4:i:1,2,serotype=Typhimurium
SAMN07718017	PHE	2015-10	United Kingdom: United Kingdom	clinical	human	PDS000056929.2	SRR6116955	GCA_009511975.1	PDT000246412.2	181061	antigen_formula=4:i:1,2,serotype=Typhimurium
SAMN07718337	PHE	2015-08	United Kingdom: United Kingdom	clinical	human	PDS000042489.1	SRR6117504	GCA_009556635.1	PDT000246572.2	153157	antigen_formula=4:i:1,2,serotype=Typhimurium
SAMN07718988	PHE	2016-05	United Kingdom: United Kingdom	clinical	human	PDS000028489.3	SRR6117638	GCA_009512575.1	PDT000246598.2	253872	antigen_formula=4:i:1,2,serotype=Typhimurium
SAMN07719000	PHE	2016-04	United Kingdom: United Kingdom	clinical	human	PDS000071063.4	SRR6117769	GCA_009556905.1	PDT000246631.2	245488	antigen_formula=4:i:1,2,serotype=Typhimurium
SAMN07719039	PHE	2016-05	United Kingdom: United Kingdom	environmental/other	food	PDS000023332.4	SRR6117791	GCA_007199415.1	PDT000246653.2	251834	antigen_formula=4:i:1,2,serotype=Typhimurium
SAMN07719114	CDC	2017-08	USA	clinical		PDS000040226.4	SRR6134343	GCA_006504015.1	PDT000248185.2	PNUSAS023125	antigen_formula=4:i:1,2,serotype=Typhimurium
SAMN07731471	CDC	2017-09	USA	clinical		PDS000036491.12	SRR6133747	GCA_006503235.1	PDT000247952.2	PNUSAS024950	antigen_formula=4:i:1,2,serotype=Typhimurium
SAMN07735169	CDC	2017-08	USA	clinical		PDS000117743.1	SRR6155268	GCA_016366905.1	PDT000249352.2		antigen_formula=4:i:1,2,serotype=Typhimurium
SAMN07735257	CDC	2015-05	USA	clinical		PDS000046072.3	SRR6128848	GCA_006501395.1	PDT000247252.2	2015AM-0956	antigen_formula=4:i:1,2,serotype=Typhimurium
SAMN07735517	CDC	2017-08	USA	clinical		PDS000028461.3	SRR6155540	GCA_006555005.1	PDT000249504.2	PNUSAS023738	antigen_formula=4:i:1,2,serotype=Typhimurium
SAMN07739576		2017-06	USA	clinical		PDS000056893.2	SRR6155424	GCA_007077045.1	PDT000249394.2	PNUSAS023477	antigen_formula=4:i:1,2,serotype=Typhimurium
SAMN07741553	CDC	2014	USA:NE	environmental/other		PDS000026828.40	SRR6155025	GCA_006503835.1	PDT000249176.2	PNUSAS024530	antigen_formula=4:i:1,2,serotype=Typhimurium
SAMN07747802	Guelph	2017	Canada	environmental/other	feces (Bos taurus)	PDS000037299.11	SRR6161045	GCA_008489385.1	PDT000250675.2	SAL-17-VL-OH-ON-0023	antigen_formula=4:i:1,2,serotype=Typhimurium
SAMN07767784		2017-09	USA	clinical		PDS000028079.10	SRR6165563	GCA_006247475.1	PDT000250911.2	PNUSAS025083	antigen_formula=4:i:1,2,serotype=Typhimurium
SAMN07767787		2017-09	USA	clinical		PDS000161435.1	SRR6165558	GCA_016366765.1	PDT000250906.2	PNUSAS025086	antigen_formula=4:i:1,2,serotype=Typhimurium
SAMN07774170	CDC	2017-08	USA	clinical		PDS000078705.2	SRR6169344	GCA_006169105.1	PDT000252098.2	PNUSAS023911	antigen_formula=4:i:1,2,serotype=Typhimurium
SAMN07774958	University of Ibadan	2012	Nigeria	environmental/other	stool	PDS000039276.3	SRR7763434	GCA_005760995.1	PDT000367933.1	CFSAN070318	antigen_formula=4:i:1,2,serotype=Typhimurium
SAMN07775372	CDC	2017-06	USA	clinical	stool	PDS000027677.2	SRR6169237	GCA_009559665.1	PDT000252068.2	PNUSAS024510	antigen_formula=4:i:1,2,serotype=Typhimurium
SAMN07782102		2017-09	USA	clinical		PDS000028413.5	SRR6183153	GCA_006573605.1	PDT000253257.2	PNUSAS025510	antigen_formula=4:i:1,2,serotype=Typhimurium
SAMN07782490		2017-07	USA	clinical		PDS000028735.5	SRR6183318	GCA_006699525.1	PDT000253294.2	PNUSAS025666	antigen_formula=4:i:1,2,serotype=Typhimurium
SAMN07788229		2017-07	USA	clinical	stool	PDS000050757.10	SRR6195250	GCA_008584755.1	PDT000254336.2	PNUSAS025750	antigen_formula=4:i:1,2,serotype=Typhimurium
SAMN07792585		2017-08	USA	clinical		PDS000102728.1	SRR6243493	GCA_006303765.1	PDT000260023.2	PNUSAS023231	antigen_formula=4:i:1,2,serotype=Typhimurium
SAMN07792812		2017-07	USA	clinical		PDS000040896.3	SRR6192472	GCA_006510385.1	PDT000254146.2		antigen_formula=4:i:1,2,serotype=Typhimurium
SAMN07809920	CDC	2017-09	USA	clinical		PDS000040229.1	SRR6203656	GCA_006510445.1	PDT000257138.2	PNUSAS025894	antigen_formula=4:i:1,2,serotype=Typhimurium
SAMN07811847		2017-09	USA	clinical		PDS000028385.1	SRR6216172	GCA_006815545.1	PDT000257902.2	PNUSAS025025	antigen_formula=4:i:1,2,serotype=Typhimurium
SAMN07812650	CDC	2017-09	USA	clinical		PDS000028358.8	SRR6203396	GCA_006573665.1	PDT000257013.2	PNUSAS026116	antigen_formula=4:i:1,2,serotype=Typhimurium
SAMN07822207		2017-09	USA	clinical		PDS000028311.4	SRR6217866	GCA_006637985.1	PDT000258115.2	PNUSAS025612	antigen_formula=4:i:1,2,serotype=Typhimurium
SAMN07822897		2017-10	USA	clinical	stool	PDS000029029.11	SRR6230995	GCA_009538895.1	PDT000258619.2	PNUSAS026532	antigen_formula=4:i:1,2,serotype=Typhimurium
SAMN07838533		2017-10	USA	clinical		PDS000074591.2	SRR6243427	GCA_006172125.1	PDT000259959.2	PNUSAS026338	antigen_formula=4:i:1,2,serotype=Typhimurium
SAMN07838651		2017-10	USA	clinical	stool	PDS000097734.10	SRR6249399	GCA_009569765.1	PDT000260326.2	PNUSAS026262	antigen_formula=4:i:1,2,serotype=Typhimurium
SAMN07838733	CDC	2014-05	USA	clinical		PDS000070158.5	SRR6243699	GCA_006173965.1	PDT000260181.2	PNUSAS026681	antigen_formula=4:i:1,2,serotype=Typhimurium
SAMN07843543		2017-08	USA	clinical		PDS000023342.15	SRR6243545	GCA_006699225.1	PDT000260073.2	PNUSAS025262	antigen_formula=4:i:1,2,serotype=Typhimurium
SAMN07949306	CDC		USA	clinical		PDS000031386.4	SRR6249572	GCA_006698965.1	PDT000260688.2	PNUSAS027150	antigen_formula=4:i:1,2,serotype=Typhimurium
SAMN07958583	CDC	2017-08	USA	clinical		PDS000037081.2	SRR6249544	GCA_006572905.1	PDT000260385.2	PNUSAS026290	antigen_formula=4:i:1,2,serotype=Typhimurium
SAMN07964506		2017-10	USA	clinical	stool	PDS000017439.6	SRR6283567	GCA_016378905.1	PDT000263782.3	PNUSAS027340	antigen_formula=4:i:1,2,serotype=Typhimurium
SAMN07974691		2017-10	USA	clinical		PDS000075831.6	SRR6289838	GCA_006155725.1	PDT000264048.2	PNUSAS027689	antigen_formula=4:i:1,2,serotype=Typhimurium
SAMN07981536		2017-09	USA	clinical		PDS000028254.2	SRR6310292	GCA_007091525.1	PDT000265515.2	PNUSAS025568	antigen_formula=4:i:1,2,serotype=Typhimurium
SAMN07981566		2017-09	USA	clinical		PDS000083222.1	SRR6310681	GCA_007098325.1	PDT000265856.2	PNUSAS025598	antigen_formula=4:i:1,2,serotype=Typhimurium
SAMN07981725		2017-10	USA	clinical	stool	PDS000093413.1	SRR6289952	GCA_016319465.1	PDT000264154.2	PNUSAS027207	antigen_formula=4:i:1,2,serotype=Typhimurium
SAMN07981734		2017-09	USA	clinical		PDS000038836.4	SRR6289930	GCA_006512295.1	PDT000264132.2	PNUSAS027289	antigen_formula=4:i:1,2,serotype=Typhimurium
SAMN08014324		2017-10	USA	clinical	stool	PDS000028234.12	SRR6300191	GCA_008490345.1	PDT000265054.2	PNUSAS027768	antigen_formula=4:i:1,2,serotype=Typhimurium
SAMN08015734	United States Food and Drug Administration	2011	USA	environmental/other	swine urine	PDS000027042.1		GCA_002798815.1	PDT000268463.1	CFSAN068035	antigen_formula=4:i:1,2,serotype=Typhimurium
SAMN08024415	CDC	2017-09	USA	clinical		PDS000096052.3	SRR6310644	GCA_006177105.1	PDT000265819.2	PNUSAS025174	antigen_formula=4:i:1,2,serotype=Typhimurium
SAMN08025062	USDA-FSIS	2017	USA:TX	environmental/other	animal-cattle-dairy cow	PDS000072032.3	SRR6292459	GCA_009573725.1	PDT000264631.2	FSIS11704878	antigen_formula=4:i:1,2,serotype=Typhimurium
SAMN08027476	CDC	2017-10	USA	clinical	stool	PDS000115418.1	SRR6310420	GCA_009535155.1	PDT000265640.2	PNUSAS027443	antigen_formula=4:i:1,2,serotype=Typhimurium
SAMN08027639		2017-10	USA	clinical		PDS000054113.1	SRR6310529	GCA_009535315.1	PDT000265704.2	PNUSAS027762	antigen_formula=4:i:1,2,serotype=Typhimurium
SAMN08028465	CDC	2017-09	USA	clinical		PDS000169903.1	SRR6310362	GCA_007091805.1	PDT000265584.3		antigen_formula=4:i:1,2,serotype=Typhimurium
SAMN08028466	CDC	2017-09	USA	clinical		PDS000030181.112	SRR6310251	GCA_008438725.1	PDT000265476.2		antigen_formula=4:i:1,2,serotype=Typhimurium
SAMN08032384		2017-10	USA	clinical	stool	PDS000028216.3	SRR6310569	GCA_008532735.1	PDT000265744.2	PNUSAS027776	antigen_formula=4:i:1,2,serotype=Typhimurium
SAMN08040030	CDC	2017-10	USA	clinical	stool	PDS000028212.1	SRR6313754	GCA_016359525.1	PDT000266202.2	PNUSAS028320	antigen_formula=4:i:1,2,serotype=Typhimurium
SAMN08040290		2017-10	USA	clinical	stool	PDS000094610.3	SRR6313700	GCA_009575555.1	PDT000266162.2	PNUSAS027980	antigen_formula=4:i:1,2,serotype=Typhimurium
SAMN08040300		2017-11	USA	clinical	stool	PDS000038364.1	SRR6313711	GCA_008532465.1	PDT000266173.2	PNUSAS027998	antigen_formula=4:i:1,2,serotype=Typhimurium
SAMN08042309	CDC	2014-10	USA	clinical		PDS000048885.3	SRR6313805	GCA_007101825.1	PDT000266255.2	PNUSAS028684	antigen_formula=4:i:1,2,serotype=Typhimurium
SAMN08051983	CDC	2017-09	USA	clinical		PDS000054726.2	SRR6321466	GCA_007100325.1	PDT000266862.2	PNUSAS026138	antigen_formula=4:i:1,2,serotype=Typhimurium
SAMN08057235		2017-11	USA	clinical	stool	PDS000016595.16	SRR6359059	GCA_010130855.1	PDT000269913.2	PNUSAS028638	antigen_formula=4:i:1,2,serotype=Typhimurium
SAMN08100284		2017-10	USA	clinical		PDS000206679.1	SRR6330671	GCA_006179325.1	PDT000267809.2	PNUSAS029031	antigen_formula=4:i:1,2,serotype=Typhimurium
SAMN08104710	CDC	2017-09	USA	clinical		PDS000037483.11	SRR6345543	GCA_008533475.1	PDT000268915.2	PNUSAS029121	antigen_formula=4:i:1,2,serotype=Typhimurium
SAMN08105187		2017-11	USA	clinical	blood	PDS000036341.10	SRR6373486	GCA_010132535.1	PDT000271460.2	PNUSAS029358	antigen_formula=4:i:1,2,serotype=Typhimurium
SAMN08114208	FDA	2016	USA:TN	environmental/other	Ground Beef	PDS000026975.3	SRR6350977	GCA_010129185.1	PDT000269277.2	CVM N16S339	antigen_formula=4:i:1,2,serotype=Typhimurium
SAMN08114339	USDA-FSIS	2017	USA:NE	environmental/other	animal-cattle-heifer	PDS000052001.13	SRR6336073	GCA_009578825.1	PDT000268073.2	FSIS11705355	antigen_formula=4:i:1,2,serotype=Typhimurium
SAMN08114586		2017-10	USA	clinical		PDS000017651.3	SRR6345515	GCA_006307065.1	PDT000268887.2	PNUSAS029193	antigen_formula=4:i:1,2,serotype=Typhimurium
SAMN08130174	USDA-FSIS	2017	USA:NJ	environmental/other	product-raw-intact-beef	PDS000026756.2	SRR6345308	GCA_009583065.1	PDT000268789.2	FSIS21720712	antigen_formula=4:i:1,2,serotype=Typhimurium
SAMN08130390	CDC	2017-10	USA	clinical	stool	PDS000028142.1	SRR6354015	GCA_010130225.1	PDT000269673.2	PNUSAS029472	antigen_formula=4:i:1,2,serotype=Typhimurium
SAMN08137152		2017-09	USA	clinical		PDS000036150.5	SRR6366420	GCA_006513575.1	PDT000270733.2		antigen_formula=4:i:1,2,serotype=Typhimurium
SAMN08150359	CDC	2017-11	USA	clinical	stool	PDS000027840.8	SRR6373411	GCA_009587485.1	PDT000271400.2	PNUSAS029790	antigen_formula=4:i:1,2,serotype=Typhimurium
SAMN08177696	CDC	2017-11	USA	clinical		PDS000032175.11	SRR6386378	GCA_006255435.1	PDT000273118.2	PNUSAS030010	antigen_formula=4:i:1,2,serotype=Typhimurium
SAMN08178283	CDC	2014-12	USA	clinical		PDS000028105.7	SRR6386630	GCA_010132735.1	PDT000273249.2	PNUSAS030188	antigen_formula=4:i:1,2,serotype=Typhimurium
SAMN08181759	CDC	2017-08	USA	clinical		PDS000049348.4	SRR6412902	GCA_006183605.1	PDT000274200.2	PNUSAS026903	antigen_formula=4:i:1,2,serotype=Typhimurium
SAMN08199249		2017-12	USA	clinical	stool	PDS000028098.3	SRR6410446	GCA_010133195.1	PDT000273820.2	PNUSAS030552	antigen_formula=4:i:1,2,serotype=Typhimurium
SAMN08225129		2017-09	USA	clinical		PDS000051046.38	SRR6430068	GCA_006184405.1	PDT000274992.2	PNUSAS028365	antigen_formula=4:i:1,2,serotype=Typhimurium
SAMN08225358	CDC	2017-11	USA	clinical	stool	PDS000032828.20	SRR6425488	GCA_016358365.1	PDT000274754.2	PNUSAS029903	antigen_formula=4:i:1,2,serotype=Typhimurium
SAMN08226121	CDC	2017-12	USA	clinical	stool	PDS000028084.4	SRR6434039	GCA_009614165.1	PDT000275128.2	PNUSAS030428	antigen_formula=4:i:1,2,serotype=Typhimurium
SAMN08275855		2017-11	USA	clinical		PDS000028008.1	SRR6440245	GCA_016358745.1	PDT000275870.2	PNUSAS031090	antigen_formula=4:i:1,2,serotype=Typhimurium
SAMN08275856		2017-11	USA	clinical		PDS000072142.4	SRR6440243	GCA_006262035.1	PDT000275868.2	PNUSAS031091	antigen_formula=4:i:1,2,serotype=Typhimurium
SAMN08275862		2017-10	USA	clinical		PDS000155132.2	SRR6440283	GCA_016329865.1	PDT000275888.2	PNUSAS031097	antigen_formula=4:i:1,2,serotype=Typhimurium
SAMN08289227	CDC	2015-07	USA	clinical		PDS000033049.8	SRR6437619	GCA_010134835.1	PDT000275499.2	2015AM-2303	antigen_formula=4:i:1,2,serotype=Typhimurium
SAMN08299143		2017-12	USA	clinical	stool	PDS000038726.1	SRR6451693	GCA_008533415.1	PDT000277037.2	PNUSAS031224	antigen_formula=4:i:1,2,serotype=Typhimurium
SAMN08326683		2017-08	USA	clinical		PDS000049739.12	SRR6457666	GCA_006309885.1	PDT000277576.2	PNUSAS028374	antigen_formula=4:i:1,2,serotype=Typhimurium
SAMN08367492		2018-01	USA	clinical	stool	PDS000085729.1	SRR6726316	GCA_011514965.1	PDT000287219.2	PNUSAS032160	antigen_formula=4:i:1,2,serotype=Typhimurium
SAMN08367496		2018-01	USA	clinical	stool	PDS000027053.21	SRR6726331	GCA_008490705.1	PDT000287225.2	PNUSAS032164	antigen_formula=4:i:1,2,serotype=Typhimurium
SAMN08367536	CDC	2017-12	USA	clinical	urine	PDS000092114.1	SRR6481162	GCA_016372425.1	PDT000279109.2	PNUSAS031248	antigen_formula=4:i:1,2,serotype=Typhimurium
SAMN08367582	CDC	2017-10	USA	clinical	stool	PDS000030067.22	SRR6481154	GCA_010174575.1	PDT000279101.2	PNUSAS029420	antigen_formula=4:i:1,2,serotype=Typhimurium
SAMN08370161		2017-07	USA	clinical	human	PDS000019378.13	SRR6485369	GCA_010176535.1	PDT000279645.2	PNUSAS030967	antigen_formula=4:i:1,2,serotype=Typhimurium
SAMN08374103	CDC	2017-12	USA	clinical		PDS000082104.1	SRR6489977	GCA_006263615.1	PDT000280634.2	PNUSAS031925	antigen_formula=4:i:1,2,serotype=Typhimurium
SAMN08376775	CDC	2018-01	USA	clinical	blood	PDS000061246.1	SRR6489961	GCA_016357705.1	PDT000280618.2	PNUSAS031613	antigen_formula=4:i:1,2,serotype=Typhimurium
SAMN08376888	CDC	2015-05	USA	clinical		PDS000155139.2	SRR6480946	GCA_010164525.1	PDT000278927.2	2015AM-2222	antigen_formula=4:i:1,2,serotype=Typhimurium
SAMN08376983	CDC	2015-08	USA	clinical		PDS000027909.5	SRR6481039	GCA_006310685.1	PDT000279005.2	2015AM-2302	antigen_formula=4:i:1,2,serotype=Typhimurium
SAMN08386741	Laboratorio de Medicina Veterinaria Preventiva	2002	Brazil	environmental/other	fresh sausage	PDS000042755.1	SRR7284695	GCA_005996745.1	PDT000325629.1	UFRGS-SA032	antigen_formula=4:i:1,2,serotype=Typhimurium
SAMN08391138		2017-12	USA	clinical	stool	PDS000120954.4	SRR6514548	GCA_011599245.1	PDT000281950.2	PNUSAS032078	antigen_formula=4:i:1,2,serotype=Typhimurium
SAMN08391235	CDC	2012-10	USA	clinical		PDS000072030.4	SRR6651206	GCA_016322845.1	PDT000282942.2	PNUSAS032511	antigen_formula=4:i:1,2,serotype=Typhimurium
SAMN08397376	CDC	2018-01	USA	clinical	stool	PDS000051795.1	SRR6604436	GCA_009090145.1	PDT000282473.2	PNUSAS032185	antigen_formula=4:i:1,2,serotype=Typhimurium
SAMN08407830	CDC	2018-01	USA	clinical	stool	PDS000076391.11	SRR6729918	GCA_016381345.1	PDT000282937.4	PNUSAS032925	antigen_formula=4:i:1,2,serotype=Typhimurium
SAMN08428491		2018-01	USA	clinical	stool	PDS000160680.1	SRR6663627	GCA_011596965.1	PDT000283799.2	PNUSAS032965	antigen_formula=4:i:1,2,serotype=Typhimurium
SAMN08436376	USDA-FSIS	2018	USA:WI	environmental/other	comminuted chicken	PDS000019887.11	SRR6652758	GCA_016322805.1	PDT000283005.2	FSIS21821019	antigen_formula=4:i:1,2,serotype=Typhimurium
SAMN08467258	USDA-FSIS	2018	USA:GA	environmental/other	raw intact chicken	PDS000040268.1	SRR6672417	GCA_008439605.1	PDT000284954.2	FSIS21821042	antigen_formula=4:i:1,2,serotype=Typhimurium
SAMN08469429	CDC	2017-08	USA	clinical		PDS000065549.12	SRR6674703	GCA_006260095.1	PDT000284985.2	PNUSAS033096	antigen_formula=4:i:1,2,serotype=Typhimurium
SAMN08470291			Canada: Ontario			PDS000042142.5		GCA_003032275.1	PDT000304352.1	OLF-FSR1-STCopenhagen-51	antigen_formula=4:i:1,2,serotype=Typhimurium
SAMN08470425			Canada: British Columbia			PDS000019607.2		GCA_003032175.1	PDT000304348.1	OLF-FSR1-STCopenhagen-56	antigen_formula=4:i:1,2,serotype=Typhimurium
SAMN08471012	CDC	2017-11	USA	clinical		PDS000161977.3	SRR6676512	GCA_007481665.1	PDT000285194.2	PNUSAS032661	antigen_formula=4:i:1,2,serotype=Typhimurium
SAMN08481395	CDC	2018-01	USA	clinical	stool	PDS000051932.3	SRR6682133	GCA_010944335.1	PDT000285534.2	PNUSAS033458	antigen_formula=4:i:1,2,serotype=Typhimurium
SAMN08513278	USDA-FSIS	2018	USA:VA	environmental/other	animal-chicken-young chicken	PDS000070140.5	SRR6703578	GCA_011609385.1	PDT000286195.2	FSIS11807360	antigen_formula=4:i:1,2,serotype=Typhimurium
SAMN08513599	CDC	2017-10	USA	clinical	stool	PDS000036056.20	SRR6703655	GCA_011627005.1	PDT000286252.2	PNUSAS028166	antigen_formula=4:i:1,2,serotype=Typhimurium
SAMN08514283	Texas A&M University	2008	USA: Texas	clinical	feces	PDS000026801.1		GCA_003120695.1	PDT000318073.1	69	antigen_formula=4:i:1,2,serotype=Typhimurium
SAMN08518911	NJ AHDL	2017-09-14	USA:NJ	environmental/other	columba livia crop	PDS000105649.1	SRR6742533	GCA_006197165.1	PDT000287699.2	SAL-17-VL-NY-NJ-0002	antigen_formula=4:i:1,2,serotype=Typhimurium
SAMN08524554	CDC	2017-11	USA	clinical		PDS000098525.4	SRR6715684	GCA_006195385.1	PDT000286948.2	PNUSAS033714	antigen_formula=4:i:1,2,serotype=Typhimurium
SAMN08536268	CDC	2018-01	USA	clinical	stool	PDS000114682.1	SRR6726300	GCA_011594665.1	PDT000287204.2	PNUSAS033772	antigen_formula=4:i:1,2,serotype=Typhimurium
SAMN08567799	CDC	2017-12	USA	clinical	stool	PDS000048149.1	SRR6750598	GCA_016357245.1	PDT000288091.2	PNUSAS031830	antigen_formula=4:i:1,2,serotype=Typhimurium
SAMN08607417	CDC	2017-08	USA	clinical		PDS000029728.1	SRR6782584	GCA_006266855.1	PDT000289556.2	PNUSAS033269	antigen_formula=4:i:1,2,serotype=Typhimurium
SAMN08607476	CDC	2017-09	USA	clinical		PDS000049109.27	SRR6782607	GCA_007561945.1	PDT000289579.2	PNUSAS033431	antigen_formula=4:i:1,2,serotype=Typhimurium
SAMN08616380	CDC	2018-01	USA	clinical		PDS000066846.10	SRR6786504	GCA_016356585.1	PDT000289748.2	PNUSAS035042	antigen_formula=4:i:1,2,serotype=Typhimurium
SAMN08622874	CDC	2017-10	USA	clinical	stool	PDS000027767.7	SRR6791755	GCA_016318465.1	PDT000290252.2	PNUSAS033846	antigen_formula=4:i:1,2,serotype=Typhimurium
SAMN08622962	CDC	2018-02	USA	clinical	stool	PDS000019608.8	SRR6791887	GCA_016356395.1	PDT000290322.2	PNUSAS035216	antigen_formula=4:i:1,2,serotype=Typhimurium
SAMN08638961	CDC	2018-02	USA	clinical	stool	PDS000133682.2	SRR6809251	GCA_016356205.1	PDT000292705.2	PNUSAS035430	antigen_formula=4:i:1,2,serotype=Typhimurium
SAMN08638985	CDC	2018-02	USA	clinical	stool	PDS000077422.4	SRR6809269	GCA_011616505.1	PDT000292723.2	PNUSAS034590	antigen_formula=4:i:1,2,serotype=Typhimurium
SAMN08663252	USDA-FSIS	2018	USA:MN	environmental/other	comminuted beef	PDS000040279.1	SRR6819555	GCA_011131945.1	PDT000293344.2	FSIS11808156	antigen_formula=4:i:1,2,serotype=Typhimurium
SAMN08668160	CDC	2018-02	USA	clinical		PDS000027738.4	SRR6820799	GCA_016317965.1	PDT000293803.2	PNUSAS035205	antigen_formula=4:i:1,2,serotype=Typhimurium
SAMN08668163	CDC	2011-07	USA	clinical		PDS000065401.2	SRR6820806	GCA_007636595.1	PDT000293810.2	PNUSAS034631	antigen_formula=4:i:1,2,serotype=Typhimurium
SAMN08668412	USDA-FSIS	2018	USA:VA	environmental/other	chicken carcass	PDS000099167.1	SRR6821128	GCA_011172605.1	PDT000293845.2	FSIS21821203	antigen_formula=4:i:1,2,serotype=Typhimurium
SAMN08719246	USDA-FSIS	2018	USA:MS	environmental/other	chicken carcass	PDS000020716.8	SRR6844207	GCA_008533995.1	PDT000294678.2	FSIS31800241	antigen_formula=4:i:1,2,serotype=Typhimurium
SAMN08719792	FDA Contracted Laboratory	2016	USA:IN	environmental/other	ground component turkey	PDS000078767.1	SRR6914834	GCA_007638115.1	PDT000300635.2	CFSAN078035	antigen_formula=4:i:1,2,serotype=Typhimurium
SAMN08734284	Teagasc Food Research Centre, Ashtown, Dublin	2013-06-11	Ireland	environmental/other	environmental	PDS000078790.1	SRR6943501	GCA_016631465.1	PDT000931934.1	3593A	antigen_formula=4:i:1,2,serotype=Typhimurium
SAMN08737223	Universidade de Sao Paulo| Ciencia e Tecnologia de Alimentos | Laboratorio Microbiologia de Alimentos	2013	Brazil	environmental/other	salted chicken breast	PDS000031225.1	SRR6881669	GCA_011580165.1	PDT000297520.2	NC_STy14	antigen_formula=4:i:1,2,serotype=Typhimurium
SAMN08737234	Universidade de Sao Paulo| Ciencia e Tecnologia de Alimentos | Laboratorio Microbiologia de Alimentos	2012	Brazil	environmental/other	slaughterhouse	PDS000019609.4	SRR6881665	GCA_011539295.1	PDT000297516.2	NC_STy10	antigen_formula=4:i:1,2,serotype=Typhimurium
SAMN08772840	CDC	2018-02	USA	clinical	stool	PDS000036734.2	SRR6879230	GCA_011553415.1	PDT000296439.2	PNUSAS035475	antigen_formula=4:i:1,2,serotype=Typhimurium
SAMN08773275	CDC	2018-02	USA	clinical		PDS000027602.15	SRR6879667	GCA_006269535.1	PDT000296698.2	PNUSAS036458	antigen_formula=4:i:1,2,serotype=Typhimurium
SAMN08773284	CDC	2017-08	USA	clinical		PDS000049039.5	SRR6879677	GCA_006317085.1	PDT000296708.2	PNUSAS035275	antigen_formula=4:i:1,2,serotype=Typhimurium
SAMN08773299	CDC	2017-08	USA	clinical		PDS000039302.6	SRR6879750	GCA_007487285.1	PDT000296711.2	PNUSAS035284	antigen_formula=4:i:1,2,serotype=Typhimurium
SAMN08773312	CDC	2018-02	USA	clinical	stool	PDS000027695.5	SRR6879779	GCA_008533875.1	PDT000296724.2	PNUSAS035944	antigen_formula=4:i:1,2,serotype=Typhimurium
SAMN08773385	CDC	2018-02	USA	clinical		PDS000046340.39	SRR6879823	GCA_006763185.1	PDT000296743.2	PNUSAS036181	antigen_formula=4:i:1,2,serotype=Typhimurium
SAMN08773398	CDC	2017-11	USA	clinical	stool	PDS000038402.8	SRR6879901	GCA_008440305.1	PDT000296783.2	PNUSAS035315	antigen_formula=4:i:1,2,serotype=Typhimurium
SAMN08773426	CDC	2017-11	USA	clinical	stool	PDS000096875.2	SRR6879895	GCA_010899095.1	PDT000296777.2	PNUSAS035319	antigen_formula=4:i:1,2,serotype=Typhimurium
SAMN08773461	CDC	2018-01	USA	clinical	stool	PDS000027454.2	SRR6879935	GCA_011132495.1	PDT000296817.2	PNUSAS035822	antigen_formula=4:i:1,2,serotype=Typhimurium
SAMN08773474	CDC	2018-01	USA	clinical	stool	PDS000050498.1	SRR6879962	GCA_008584745.1	PDT000296844.2	PNUSAS036047	antigen_formula=4:i:1,2,serotype=Typhimurium
SAMN08773481	CDC	2018-01	USA	clinical	stool	PDS000042642.15	SRR6879957	GCA_010898695.1	PDT000296839.2	PNUSAS035834	antigen_formula=4:i:1,2,serotype=Typhimurium
SAMN08773725	CDC	2018-01	USA	clinical	blood	PDS000026667.7	SRR6880168	GCA_010952275.1	PDT000296993.2	PNUSAS033207	antigen_formula=4:i:1,2,serotype=Typhimurium
SAMN08773726	CDC	2017-12	USA	clinical	stool	PDS000043305.4	SRR6880186	GCA_007202195.1	PDT000297011.3	PNUSAS033206	antigen_formula=4:i:1,2,serotype=Typhimurium
SAMN08774511	CDC	2017-08	USA	clinical		PDS000023719.13	SRR6881128	GCA_006699505.1	PDT000297228.2	PNUSAS035852	antigen_formula=4:i:1,2,serotype=Typhimurium
SAMN08774575	CDC	2017-11	USA	clinical		PDS000044112.1	SRR6881163	GCA_016355945.1	PDT000297263.2	PNUSAS036070	antigen_formula=4:i:1,2,serotype=Typhimurium
SAMN08774745	CDC	2017-12	USA	clinical	stool	PDS000027499.3	SRR6881301	GCA_010888295.1	PDT000297331.2	PNUSAS036643	antigen_formula=4:i:1,2,serotype=Typhimurium
SAMN08774874	CDC	2017-08	USA	clinical		PDS000095154.1	SRR6881477	GCA_007486345.1	PDT000297434.2	PNUSAS036250	antigen_formula=4:i:1,2,serotype=Typhimurium
SAMN08799623	CDC	2018-02	USA	clinical	stool	PDS000062941.4	SRR6902753	GCA_011167435.1	PDT000299779.2	PNUSAS037152	antigen_formula=4:i:1,2,serotype=Typhimurium
SAMN08799947	CDC	2018-02	USA	clinical	stool	PDS000026738.4	SRR6902883	GCA_008440405.1	PDT000299893.2	PNUSAS036874	antigen_formula=4:i:1,2,serotype=Typhimurium
SAMN08800027	CDC	2012-01	USA	clinical		PDS000042109.1	SRR6903157	GCA_006515015.1	PDT000299987.2	PNUSAS036999	antigen_formula=4:i:1,2,serotype=Typhimurium
SAMN08804452	CDC	2018-03	USA	clinical		PDS000032870.18	SRR6907919	GCA_006271895.1	PDT000300324.2	PNUSAS037480	antigen_formula=4:i:1,2,serotype=Typhimurium
SAMN08804651	CDC	2018-03	USA	clinical		PDS000026011.3	SRR6907946	GCA_006759805.1	PDT000300372.2	PNUSAS036893	antigen_formula=4:i:1,2,serotype=Typhimurium
SAMN08823943	CDC	2018-01	USA	clinical	stool	PDS000048530.8	SRR6920774	GCA_010929295.1	PDT000300983.2	PNUSAS034619	antigen_formula=4:i:1,2,serotype=Typhimurium
SAMN08832534	CDC	2018-01	USA	clinical		PDS000045723.2	SRR6926823	GCA_006272795.1	PDT000302626.2	PNUSAS037614	antigen_formula=4:i:1,2,serotype=Typhimurium
SAMN08832553	CDC	2017-08	USA	clinical		PDS000082480.3	SRR6926860	GCA_007639355.1	PDT000302663.2	PNUSAS035965	antigen_formula=4:i:1,2,serotype=Typhimurium
SAMN08848898	CDC	2012-05	USA	clinical		PDS000040711.1	SRR6929700	GCA_006514955.1	PDT000302921.2	PNUSAS037878	antigen_formula=4:i:1,2,serotype=Typhimurium
SAMN08904785	USDA-FSIS	2018	USA:MD	environmental/other	raw intact chicken	PDS000043981.127	SRR6976834	GCA_011156895.1	PDT000305024.2	FSIS31800299	antigen_formula=4:i:1,2,serotype=Typhimurium
SAMN08930349	CDC	2011-06	USA	clinical		PDS000028056.33	SRR7001597	GCA_006700485.1	PDT000305901.2	PNUSAS038499	antigen_formula=4:i:1,2,serotype=Typhimurium
SAMN08934989	USDA-FSIS	2018	USA:IA	environmental/other	chicken carcass	PDS000027513.1	SRR7007609	GCA_010947365.1	PDT000306417.2	FSIS31800323	antigen_formula=4:i:1,2,serotype=Typhimurium
SAMN08936539	University of Zurich | Institute for Food Safety and Hygiene	2013	Switzerland	environmental/other		PDS000042382.3		GCA_009864085.1	PDT000663509.1	N13-2030	antigen_formula=4:i:1,2,serotype=Typhimurium
SAMN08936637	University of Zurich | Institute for Food Safety and Hygiene	2017	Switzerland	environmental/other	bird spatz	PDS000024012.3		GCA_009861765.1	PDT000663496.1	N17-0195	antigen_formula=4:i:1,2,serotype=Typhimurium
SAMN08936663	University of Zurich | Institute for Food Safety and Hygiene	2010	Switzerland	environmental/other	drag swab	PDS000023728.3		GCA_009864385.1	PDT000663525.1	N10-0405	antigen_formula=4:i:1,2,serotype=Typhimurium
SAMN08936688	University of Zurich | Institute for Food Safety and Hygiene	2009	Switzerland	clinical	blood	PDS000019605.7		GCA_009872155.1	PDT000663617.1	N09-1850	antigen_formula=4:i:1,2,serotype=Typhimurium
SAMN08936690	University of Zurich | Institute for Food Safety and Hygiene	2017	Switzerland	environmental/other		PDS000024019.4		GCA_009871015.1	PDT000663560.1	N17-0451	antigen_formula=4:i:1,2,serotype=Typhimurium
SAMN08936745	University of Zurich | Institute for Food Safety and Hygiene	2017	Switzerland	environmental/other	water	PDS000024020.4		GCA_009870945.1	PDT000663557.1	N17-1747	antigen_formula=4:i:1,2,serotype=Typhimurium
SAMN08939319	CDC	2018-03	USA	clinical		PDS000019813.4	SRR7011010	GCA_006639115.1	PDT000306601.2	PNUSAS038063	antigen_formula=4:i:1,2,serotype=Typhimurium
SAMN08943006	CDC	2018-03	USA	clinical		PDS000027444.2	SRR7015199	GCA_007640515.1	PDT000306901.2	PNUSAS038755	antigen_formula=4:i:1,2,serotype=Typhimurium
SAMN08955953	CDC	2018-03	USA	clinical		PDS000027494.9	SRR7039729	GCA_006574525.1	PDT000307317.2	PNUSAS038308	antigen_formula=4:i:1,2,serotype=Typhimurium
SAMN08963968	CDC	2018-03	USA	clinical		PDS000074038.4	SRR7049695	GCA_006323985.1	PDT000307601.2	PNUSAS039204	antigen_formula=4:i:1,2,serotype=Typhimurium
SAMN08964072	CDC	2018-03	USA	clinical		PDS000013832.384	SRR7049815	GCA_016353745.1	PDT000307717.2	PNUSAS038321	antigen_formula=4:i:1,2,serotype=Typhimurium
SAMN08964087	CDC	2018-01	USA	clinical	blood	PDS000103615.6	SRR7049821	GCA_010925555.1	PDT000307723.2	PNUSAS034341	antigen_formula=4:i:1,2,serotype=Typhimurium
SAMN08981866	CDC	2018-04	USA	clinical		PDS000051969.1	SRR7063499	GCA_006282055.1	PDT000309116.2	PNUSAS039169	antigen_formula=4:i:1,2,serotype=Typhimurium
SAMN08995947	USDA-FSIS	2018	USA:NE	environmental/other	comminuted beef	PDS000036907.5	SRR7075047	GCA_010953375.1	PDT000309885.2	FSIS11809098	antigen_formula=4:i:1,2,serotype=Typhimurium
SAMN08996142	CDC			clinical		PDS000042442.2	SRR7084746	GCA_015940745.1	PDT000896990.1	2009K-0405	antigen_formula=4:i:1,2,serotype=Typhimurium
SAMN08996206	CDC			clinical		PDS000134823.1	SRR7084680	GCA_015940205.1	PDT000896925.1	91-0008	antigen_formula=4:i:1,2,serotype=Typhimurium
SAMN08996213	CDC			clinical		PDS000076488.1	SRR7084685	GCA_015942025.1	PDT000896930.1	2010K-2485	antigen_formula=4:i:1,2,serotype=Typhimurium
SAMN09001045	CDC	2017-08	USA	clinical		PDS000044938.1	SRR7082070	GCA_007643675.1	PDT000310357.2	PNUSAS039384	antigen_formula=4:i:1,2,serotype=Typhimurium
SAMN09009129	PHE	2018-01	United Kingdom: United Kingdom	clinical	human	PDS000032769.1	SRR7090659	GCA_011160175.1	PDT000310798.2	484660	antigen_formula=4:i:1,2,serotype=Typhimurium
SAMN09010624	CDC	2017-12	USA	clinical		PDS000023335.5	SRR7091830	GCA_006761985.1	PDT000310863.2	PNUSAS039778	antigen_formula=4:i:1,2,serotype=Typhimurium
SAMN09060532	PHE	2015-04	United Kingdom: United Kingdom	clinical	human	PDS000046535.1	SRR7108937	GCA_011156515.1	PDT000311552.2	109857	antigen_formula=4:i:1,2,serotype=Typhimurium
SAMN09068395	USDA-FSIS	2018	USA:PA	environmental/other	chicken carcass	PDS000027421.2	SRR7119879	GCA_011571245.1	PDT000311693.2	FSIS31800383	antigen_formula=4:i:1,2,serotype=Typhimurium
SAMN09074989	PHE	2017-07	United Kingdom: United Kingdom	clinical	human	PDS000094433.2	SRR7122396	GCA_010928755.1	PDT000311818.2	394911	antigen_formula=4:i:1,2,serotype=Typhimurium
SAMN09076691	PHE	2018-01	United Kingdom: United Kingdom	clinical	human	PDS000013720.19	SRR7123202	GCA_011552055.1	PDT000311880.2	467170	antigen_formula=4:i:1,2,serotype=Typhimurium
SAMN09076744	PHE	2017-11	United Kingdom: United Kingdom	clinical	human	PDS000027409.24	SRR7123275	GCA_011158335.1	PDT000311902.2	449704	antigen_formula=4:i:1,2,serotype=Typhimurium
SAMN09081436	CDC	2018-02	USA	clinical	stool	PDS000156206.1	SRR7125379	GCA_011553035.1	PDT000311984.2	PNUSAS039820	antigen_formula=4:i:1,2,serotype=Typhimurium
SAMN09091326	CDC	2018-04	USA	clinical		PDS000026148.8	SRR7132637	GCA_006575635.1	PDT000312362.2	PNUSAS040232	antigen_formula=4:i:1,2,serotype=Typhimurium
SAMN09100704	PHE	2017-11	United Kingdom: United Kingdom	clinical	human	PDS000020390.7	SRR7140683	GCA_010928335.1	PDT000312981.2	443561	antigen_formula=4:i:1,2,serotype=Typhimurium
SAMN09100707	PHE	2016-08	United Kingdom: United Kingdom	clinical	human	PDS000043580.1	SRR7140685	GCA_007842535.1	PDT000312983.2	292968	antigen_formula=4:i:1,2,serotype=Typhimurium
SAMN09100754	PHE	2018-01	United Kingdom: United Kingdom	clinical	human	PDS000020118.27	SRR7140623	GCA_010937935.1	PDT000312922.2	481515	antigen_formula=4:i:1,2,serotype=Typhimurium
SAMN09100758	PHE	2018-01	United Kingdom: United Kingdom	clinical	human	PDS000027099.8	SRR7140634	GCA_010876725.1	PDT000312933.2	476555	antigen_formula=4:i:1,2,serotype=Typhimurium
SAMN09101003	CDC	2018-02	USA	clinical	stool	PDS000050699.8	SRR7140401	GCA_010977715.1	PDT000312877.2	PNUSAS035664	antigen_formula=4:i:1,2,serotype=Typhimurium
SAMN09203668	PHE	2017-12	United Kingdom: United Kingdom	clinical	human	PDS000020546.3	SRR7157764	GCA_007201055.1	PDT000313520.2	459910	antigen_formula=4:i:1,2,serotype=Typhimurium
SAMN09203682	PHE	2018-03	United Kingdom: United Kingdom	clinical	human	PDS000020545.18	SRR7157796	GCA_011580745.1	PDT000313552.2	516859	antigen_formula=4:i:1,2,serotype=Typhimurium
SAMN09203694	PHE	2017-12	United Kingdom: United Kingdom	clinical	human	PDS000020117.12	SRR7157793	GCA_011624865.1	PDT000313549.2	462655	antigen_formula=4:i:1,2,serotype=Typhimurium
SAMN09203700	PHE	2017-08	United Kingdom: United Kingdom	clinical	human	PDS000020116.5	SRR7157784	GCA_010962095.1	PDT000313540.2	402775	antigen_formula=4:i:1,2,serotype=Typhimurium
SAMN09204889	PHE	2016-06	United Kingdom: United Kingdom	clinical	human	PDS000023729.3	SRR7159857	GCA_007201675.1	PDT000313864.2	268656	antigen_formula=4:i:1,2,serotype=Typhimurium
SAMN09207677	PHE	2015-05	United Kingdom: United Kingdom	clinical	human	PDS000023054.3	SRR7163799	GCA_011619845.1	PDT000314104.2	116030	antigen_formula=4:i:1,2,serotype=Typhimurium
SAMN09211351	PHE	2015-05	United Kingdom: United Kingdom	clinical	human	PDS000035875.1	SRR7167742	GCA_011160395.1	PDT000314898.2	118880	antigen_formula=4:i:1,2,serotype=Typhimurium
SAMN09214721	PHE	2016-11	United Kingdom: United Kingdom	clinical	human	PDS000190473.1	SRR7172573	GCA_007136945.1	PDT000315666.1	318284	antigen_formula=4:i:1,2,serotype=Typhimurium
SAMN09221856	CDC	2018-04	USA	clinical		PDS000027082.5	SRR7178790	GCA_006575185.1	PDT000315996.1	PNUSAS040805	antigen_formula=4:i:1,2,serotype=Typhimurium
SAMN09223208	FDA Contracted Laboratory	2017	USA:IN	environmental/other	ground component turkey	PDS000106160.3	SRR7182221	GCA_005679555.1	PDT000316331.1	CFSAN080865	antigen_formula=4:i:1,2,serotype=Typhimurium
SAMN09225714	PHE	2017-09	United Kingdom: United Kingdom	clinical	human	PDS000094475.2	SRR7184574	GCA_004158075.1	PDT000316742.1	424688	antigen_formula=4:i:1,2,serotype=Typhimurium
SAMN09227948	PHE	2016-12	United Kingdom: United Kingdom	clinical	human	PDS000184854.2	SRR7187226	GCA_007139085.1	PDT000317072.1	323891	antigen_formula=4:i:1,2,serotype=Typhimurium
SAMN09227956	PHE	2016-10	United Kingdom: United Kingdom	clinical	human	PDS000043560.1	SRR7187236	GCA_007139985.1	PDT000317082.1	310190	antigen_formula=4:i:1,2,serotype=Typhimurium
SAMN09228838	PHE	2017-08	United Kingdom: United Kingdom	clinical	human	PDS000038808.8	SRR7187950	GCA_007141165.1	PDT000317328.1	402833	antigen_formula=4:i:1,2,serotype=Typhimurium
SAMN09228859	PHE	2016-05	United Kingdom: United Kingdom	clinical	human	PDS000020391.12	SRR7187980	GCA_007139585.1	PDT000317358.1	257423	antigen_formula=4:i:1,2,serotype=Typhimurium
SAMN09228892	PHE	2016-08	United Kingdom: United Kingdom	clinical	human	PDS000037296.2	SRR7188002	GCA_004159175.1	PDT000317380.1	291818	antigen_formula=4:i:1,2,serotype=Typhimurium
SAMN09233521	PHE	2018-04	United Kingdom: United Kingdom	clinical	human	PDS000020719.13	SRR7191848	GCA_007139405.1	PDT000317801.1	524308	antigen_formula=4:i:1,2,serotype=Typhimurium
SAMN09238767	PHE	2016-07	United Kingdom: United Kingdom	clinical	human	PDS000020547.3	SRR7204369	GCA_003880095.1	PDT000318654.1	273632	antigen_formula=4:i:1,2,serotype=Typhimurium
SAMN09238931	PHE	2016-10	United Kingdom: United Kingdom	clinical	human	PDS000065120.6	SRR7204489	GCA_007143825.1	PDT000318721.1	306488	antigen_formula=4:i:1,2,serotype=Typhimurium
SAMN09244209	PHE	2016-07	United Kingdom: United Kingdom	clinical	human	PDS000026834.10	SRR7209092	GCA_007147745.1	PDT000318904.1	278090	antigen_formula=4:i:1,2,serotype=Typhimurium
SAMN09244218	PHE	2016-03	United Kingdom: United Kingdom	clinical	human	PDS000049910.19	SRR7209516	GCA_003880715.1	PDT000318911.1	229088	antigen_formula=4:i:1,2,serotype=Typhimurium
SAMN09257886	PHE	2017-10	United Kingdom: United Kingdom	clinical	human	PDS000042385.1	SRR7215979	GCA_007145225.1	PDT000319344.1	435472	antigen_formula=4:i:1,2,serotype=Typhimurium
SAMN09260802	CDC	2018-05	USA	clinical		PDS000013667.4	SRR7218496	GCA_016385745.1	PDT000319460.1	PNUSAS041573	antigen_formula=4:i:1,2,serotype=Typhimurium
SAMN09260991	CDC	2018-03	USA	clinical		PDS000073985.4	SRR7219099	GCA_006702755.1	PDT000319591.1	PNUSAS040137	antigen_formula=4:i:1,2,serotype=Typhimurium
SAMN09267111	PHE	2016-11	United Kingdom: United Kingdom	clinical	human	PDS000023336.2	SRR7221409	GCA_007146485.1	PDT000319993.1	314993	antigen_formula=4:i:1,2,serotype=Typhimurium
SAMN09268873	PHE	2017-07	United Kingdom: United Kingdom	clinical	human	PDS000037337.7	SRR7223151	GCA_007146685.1	PDT000320284.1	399469	antigen_formula=4:i:1,2,serotype=Typhimurium
SAMN09268948	PHE	2017-06	United Kingdom: United Kingdom	clinical	human	PDS000023932.1	SRR7223218	GCA_007146985.1	PDT000320351.1	378709	antigen_formula=4:i:1,2,serotype=Typhimurium
SAMN09268976	PHE	2016-04	United Kingdom: United Kingdom	clinical	human	PDS000026141.1	SRR7223250	GCA_007144125.1	PDT000320383.1	242361	antigen_formula=4:i:1,2,serotype=Typhimurium
SAMN09276804	PHE	2016-04	United Kingdom: United Kingdom	clinical	human	PDS000094596.20	SRR7230377	GCA_007145585.1	PDT000320924.1	243868	antigen_formula=4:i:1,2,serotype=Typhimurium
SAMN09277853	PHE	2017-05	United Kingdom: United Kingdom	clinical	human	PDS000023056.1	SRR7230762	GCA_007148085.1	PDT000321029.1	370632	antigen_formula=4:i:1,2,serotype=Typhimurium
SAMN09283748	CDC	2018-05	USA	clinical		PDS000039509.4	SRR7235701	GCA_006842065.1	PDT000321364.1	PNUSAS041419	antigen_formula=4:i:1,2,serotype=Typhimurium
SAMN09283838	CDC	2018-05	USA	clinical		PDS000045812.7	SRR7235857	GCA_016385405.1	PDT000321404.1	PNUSAS041965	antigen_formula=4:i:1,2,serotype=Typhimurium
SAMN09285044	PHE	2017-03	United Kingdom: United Kingdom	clinical	human	PDS000023337.1	SRR7236680	GCA_016847245.1	PDT000321650.1	358051	antigen_formula=4:i:1,2,serotype=Typhimurium
SAMN09285285	PHE	2018-03	United Kingdom: United Kingdom	clinical	human	PDS000023725.1	SRR7236684	GCA_007148205.1	PDT000321654.1	516888	antigen_formula=4:i:1,2,serotype=Typhimurium
SAMN09290452	PHE	2017-07	United Kingdom: United Kingdom	clinical	human	PDS000194223.1	SRR7244375	GCA_007148725.1	PDT000322103.1	394920	antigen_formula=4:i:1,2,serotype=Typhimurium
SAMN09290509	PHE	2016-11	United Kingdom: United Kingdom	clinical	human	PDS000037102.1	SRR7244403	GCA_007148805.1	PDT000322131.1	314960	antigen_formula=4:i:1,2,serotype=Typhimurium
SAMN09293599	CDC	2018-04	USA	clinical		PDS000023055.1	SRR7245647	GCA_006764705.1	PDT000322216.1	PNUSAS042197	antigen_formula=4:i:1,2,serotype=Typhimurium
SAMN09293946	CDC	2018-05	USA	clinical		PDS000033059.24	SRR7245761	GCA_006818945.1	PDT000322257.1	PNUSAS041757	antigen_formula=4:i:1,2,serotype=Typhimurium
SAMN09294305	CDC	2018-03	USA	clinical		PDS000071127.1	SRR7247776	GCA_006842145.1	PDT000322374.1	PNUSAS040242	antigen_formula=4:i:1,2,serotype=Typhimurium
SAMN09295153	PHE	2018-05	United Kingdom: United Kingdom	clinical	human	PDS000023338.3	SRR7249823	GCA_007149425.1	PDT000322859.1	543856	antigen_formula=4:i:1,2,serotype=Typhimurium
SAMN09295197	PHE	2016-12	United Kingdom: United Kingdom	clinical	human	PDS000037372.2	SRR7249854	GCA_004163015.1	PDT000322890.1	327175	antigen_formula=4:i:1,2,serotype=Typhimurium
SAMN09296243	ICPMR	2010-10-13	Australia	clinical	urine	PDS000064111.2	SRR7250854	GCA_016111485.1	PDT000916662.1		antigen_formula=4:i:1,2,serotype=Typhimurium
SAMN09296244	ICPMR	2011-02-25	Australia	clinical	urine	PDS000064111.2	SRR7250851	GCA_016110625.1	PDT000916659.1		antigen_formula=4:i:1,2,serotype=Typhimurium
SAMN09305233	CDC	2018-04	USA	clinical		PDS000065390.4	SRR7253188	GCA_006706025.1	PDT000323465.1	PNUSAS042012	antigen_formula=4:i:1,2,serotype=Typhimurium
SAMN09350952	PHE	2018-01	United Kingdom: United Kingdom	clinical	human	PDS000023724.1	SRR7257413	GCA_007152205.1	PDT000323744.1	480689	antigen_formula=4:i:1,2,serotype=Typhimurium
SAMN09374727	CDC	2018-03	USA	clinical		PDS000038551.4	SRR7269062	GCA_006708565.1	PDT000324303.1	PNUSAS042394	antigen_formula=4:i:1,2,serotype=Typhimurium
SAMN09374895	CDC	2018-05	USA	clinical		PDS000192136.1	SRR7269387	GCA_016384325.1	PDT000324419.1	PNUSAS042401	antigen_formula=4:i:1,2,serotype=Typhimurium
SAMN09374980	CDC	2016-10	USA	clinical		PDS000097931.1	SRR7269446	GCA_016384305.1	PDT000324475.1	PNUSAS042620	antigen_formula=4:i:1,2,serotype=Typhimurium
SAMN09377500	PHE	2017-09	United Kingdom: United Kingdom	clinical	human	PDS000024008.2	SRR7275026	GCA_007151385.1	PDT000324775.1	427530	antigen_formula=4:i:1,2,serotype=Typhimurium
SAMN09377532	PHE	2016-07	United Kingdom: United Kingdom	clinical	human	PDS000055046.1	SRR7275075	GCA_007153525.1	PDT000324803.1	278665	antigen_formula=4:i:1,2,serotype=Typhimurium
SAMN09380439	PHE	2017-05	United Kingdom: United Kingdom	clinical	human	PDS000023254.3	SRR7277806	GCA_007154225.1	PDT000325205.1	373297	antigen_formula=4:i:1,2,serotype=Typhimurium
SAMN09381939	CDC	2018-05	USA	clinical		PDS000037536.5	SRR7280305	GCA_016384085.1	PDT000325402.1	PNUSAS042783	antigen_formula=4:i:1,2,serotype=Typhimurium
SAMN09386311	PHE	2016-09	United Kingdom: United Kingdom	clinical	human	PDS000026646.2	SRR7284305	GCA_007155685.1	PDT000325858.1	296706	antigen_formula=4:i:1,2,serotype=Typhimurium
SAMN09386410	PHE	2018-05	United Kingdom: United Kingdom	clinical	human	PDS000026016.8	SRR7284341	GCA_007156485.1	PDT000325893.1	535281	antigen_formula=4:i:1,2,serotype=Typhimurium
SAMN09386417	PHE	2017-12	United Kingdom: United Kingdom	clinical	human	PDS000024028.2	SRR7284336	GCA_003884595.1	PDT000325889.1	465572	antigen_formula=4:i:1,2,serotype=Typhimurium
SAMN09386456	PHE	2017-06	United Kingdom: United Kingdom	clinical	human	PDS000024007.3	SRR7284416	GCA_007156665.1	PDT000325932.1	385818	antigen_formula=4:i:1,2,serotype=Typhimurium
SAMN09386484	PHE	2017-11	United Kingdom: United Kingdom	clinical	human	PDS000185815.2	SRR7284455	GCA_004164175.1	PDT000325970.1	440789	antigen_formula=4:i:1,2,serotype=Typhimurium
SAMN09386551	PHE	2016-12	United Kingdom: United Kingdom	clinical	human	PDS000038545.10	SRR7284507	GCA_007157925.1	PDT000326018.1	323866	antigen_formula=4:i:1,2,serotype=Typhimurium
SAMN09387777	PHE	2017-09	United Kingdom: United Kingdom	clinical	human	PDS000023051.27	SRR7285631	GCA_007157185.1	PDT000326295.1	422497	antigen_formula=4:i:1,2,serotype=Typhimurium
SAMN09387991	PHE	2015-09	United Kingdom: United Kingdom	clinical	human	PDS000026733.4	SRR7285855	GCA_007157665.1	PDT000326448.1	159655	antigen_formula=4:i:1,2,serotype=Typhimurium
SAMN09388022	PHE	2018-01	United Kingdom: United Kingdom	clinical	human	PDS000042830.1	SRR7285891	GCA_003885375.1	PDT000326484.1	478623	antigen_formula=4:i:1,2,serotype=Typhimurium
SAMN09388683	PHE	2018-01	United Kingdom: United Kingdom	clinical	human	PDS000023340.7	SRR7286675	GCA_004176575.1	PDT000327382.1	476552	antigen_formula=4:i:1,2,serotype=Typhimurium
SAMN09388732	PHE	2016-08	United Kingdom: United Kingdom	clinical	human	PDS000037302.1	SRR7286737	GCA_003886715.1	PDT000327443.1	288894	antigen_formula=4:i:1,2,serotype=Typhimurium
SAMN09388762	PHE	2017-07	United Kingdom: United Kingdom	clinical	human	PDS000023716.4	SRR7286769	GCA_007161345.1	PDT000327475.1	388791	antigen_formula=4:i:1,2,serotype=Typhimurium
SAMN09388816	PHE	2016-06	United Kingdom: United Kingdom	clinical	human	PDS000043648.2	SRR7286837	GCA_007162065.1	PDT000327519.1	267756	antigen_formula=4:i:1,2,serotype=Typhimurium
SAMN09388869	PHE	2015-09	United Kingdom: United Kingdom	clinical	human	PDS000043094.3	SRR7286887	GCA_007162765.1	PDT000327569.1	161857	antigen_formula=4:i:1,2,serotype=Typhimurium
SAMN09388907	PHE	2015-06	United Kingdom: United Kingdom	clinical	human	PDS000023330.2	SRR7286919	GCA_007163685.1	PDT000327601.1	120639	antigen_formula=4:i:1,2,serotype=Typhimurium
SAMN09396419	PHE	2017-07	United Kingdom: United Kingdom	clinical	human	PDS000043134.1	SRR7291831	GCA_007162885.1	PDT000328109.1	399342	antigen_formula=4:i:1,2,serotype=Typhimurium
SAMN09396586	PHE	2016-11	United Kingdom: United Kingdom	clinical	human	PDS000042339.1	SRR7291950	GCA_007163065.1	PDT000328165.1	316694	antigen_formula=4:i:1,2,serotype=Typhimurium
SAMN09396637	PHE	2016-12	United Kingdom: United Kingdom	clinical	human	PDS000185372.2	SRR7292654	GCA_007163485.1	PDT000328212.1	323079	antigen_formula=4:i:1,2,serotype=Typhimurium
SAMN09396644	PHE	2018-03	United Kingdom: United Kingdom	clinical	human	PDS000042161.1	SRR7292663	GCA_003887695.1	PDT000328221.1	506429	antigen_formula=4:i:1,2,serotype=Typhimurium
SAMN09396657	PHE	2018-02	United Kingdom: United Kingdom	clinical	human	PDS000032770.5	SRR7292675	GCA_007164245.1	PDT000328233.1	498954	antigen_formula=4:i:1,2,serotype=Typhimurium
SAMN09396680	PHE	2016-05	United Kingdom: United Kingdom	clinical	human	PDS000192675.1	SRR7292678	GCA_004175515.1	PDT000328236.1	260007	antigen_formula=4:i:1,2,serotype=Typhimurium
SAMN09396945	PHE	2017-09	United Kingdom: United Kingdom	clinical	human	PDS000042296.2	SRR7292976	GCA_007167105.1	PDT000328418.1	424696	antigen_formula=4:i:1,2,serotype=Typhimurium
SAMN09396987	PHE	2017-04	United Kingdom: United Kingdom	clinical	human	PDS000037686.4	SRR7292987	GCA_007165965.1	PDT000328429.1	364570	antigen_formula=4:i:1,2,serotype=Typhimurium
SAMN09399547	CDC	2018-05	USA	clinical		PDS000083658.1	SRR7294351	GCA_006644405.1	PDT000328498.1	PNUSAS043095	antigen_formula=4:i:1,2,serotype=Typhimurium
SAMN09399613	CDC	2018-05	USA	clinical		PDS000172207.1	SRR7294371	GCA_006556985.1	PDT000328517.1	PNUSAS042414	antigen_formula=4:i:1,2,serotype=Typhimurium
SAMN09399656	CDC	2018-05	USA	clinical		PDS000080620.1	SRR7294382	GCA_006582825.1	PDT000328519.1	PNUSAS042496	antigen_formula=4:i:1,2,serotype=Typhimurium
SAMN09404004	PHE	2017-10	United Kingdom: United Kingdom	clinical	human	PDS000039491.1	SRR7297986	GCA_003888435.1	PDT000328813.1	431248	antigen_formula=4:i:1,2,serotype=Typhimurium
SAMN09404343	PHE	2018-05	United Kingdom: United Kingdom	clinical	human	PDS000051568.2	SRR7298834	GCA_007167885.1	PDT000328920.1	534014	antigen_formula=4:i:1,2,serotype=Typhimurium
SAMN09405227	CDC	2018-05	USA	clinical		PDS000107925.5	SRR7300244	GCA_006709345.1	PDT000329115.1	PNUSAS043068	antigen_formula=4:i:1,2,serotype=Typhimurium
SAMN09405249	CDC	2018-05	USA	clinical		PDS000050423.4	SRR7300275	GCA_006768205.1	PDT000329146.1	PNUSAS042837	antigen_formula=4:i:1,2,serotype=Typhimurium
SAMN09405292	CDC	2018-05	USA	clinical		PDS000024026.1	SRR7300289	GCA_006644885.1	PDT000329160.1	PNUSAS042967	antigen_formula=4:i:1,2,serotype=Typhimurium
SAMN09423129	PHE	2017-08	United Kingdom: United Kingdom	clinical	human	PDS000024002.1	SRR7310360	GCA_004175835.1	PDT000329407.1	411532	antigen_formula=4:i:1,2,serotype=Typhimurium
SAMN09423229	PHE	2015-04	United Kingdom: United Kingdom	clinical	human	PDS000027080.2	SRR7310609	GCA_003888715.1	PDT000329487.1	109854	antigen_formula=4:i:1,2,serotype=Typhimurium
SAMN09426680	PHE	2016-09	United Kingdom: United Kingdom	clinical	human	PDS000185620.1	SRR7343900	GCA_007170535.1	PDT000329677.1	299419	antigen_formula=4:i:1,2,serotype=Typhimurium
SAMN09427238	PHE	2017-07	United Kingdom: United Kingdom	clinical	human	PDS000023720.2	SRR7344631	GCA_007172555.1	PDT000329757.1	408439	antigen_formula=4:i:1,2,serotype=Typhimurium
SAMN09429125	CDC	2018-05	USA	clinical		PDS000050422.1	SRR7346580	GCA_016383245.1	PDT000329934.1	PNUSAS043160	antigen_formula=4:i:1,2,serotype=Typhimurium
SAMN09429247	CDC	2016-09	USA	clinical		PDS000038323.3	SRR7346724	GCA_006584385.1	PDT000330078.1	PNUSAS042603	antigen_formula=4:i:1,2,serotype=Typhimurium
SAMN09430484	CDC	2018-02	USA	clinical	stool	PDS000043289.2	SRR7348234	GCA_008497305.1	PDT000330202.1	PNUSAS036502	antigen_formula=4:i:1,2,serotype=Typhimurium
SAMN09430553	CDC	2018-04	USA	clinical		PDS000023723.6	SRR7348294	GCA_006647125.1	PDT000330262.1	PNUSAS040478	antigen_formula=4:i:1,2,serotype=Typhimurium
SAMN09430664	CDC	2018-04	USA	clinical		PDS000040210.1	SRR7348348	GCA_006648835.1	PDT000330316.1	PNUSAS039284	antigen_formula=4:i:1,2,serotype=Typhimurium
SAMN09431296	PHE	2016-08	United Kingdom: United Kingdom	clinical	human	PDS000037363.3	SRR7349014	GCA_007172975.1	PDT000330489.1	287788	antigen_formula=4:i:1,2,serotype=Typhimurium
SAMN09431298	PHE	2018-06	United Kingdom: United Kingdom	clinical	human	PDS000099464.2	SRR7349020	GCA_007173995.1	PDT000330495.1	553248	antigen_formula=4:i:1,2,serotype=Typhimurium
SAMN09431325	PHE	2018-04	United Kingdom: United Kingdom	clinical	human	PDS000026630.3	SRR7349135	GCA_007173875.1	PDT000330513.1	528509	antigen_formula=4:i:1,2,serotype=Typhimurium
SAMN09431429	PHE	2016-09	United Kingdom: United Kingdom	clinical	human	PDS000037371.1	SRR7349246	GCA_004177515.1	PDT000330605.1	304440	antigen_formula=4:i:1,2,serotype=Typhimurium
SAMN09431729	PHE	2015-08	United Kingdom: United Kingdom	clinical	human	PDS000026836.3	SRR7349336	GCA_007175415.1	PDT000330694.1	147835	antigen_formula=4:i:1,2,serotype=Typhimurium
SAMN09431730	PHE	2015-04	United Kingdom: United Kingdom	clinical	human	PDS000037113.1	SRR7349363	GCA_007175875.1	PDT000330721.1	107762	antigen_formula=4:i:1,2,serotype=Typhimurium
SAMN09433613	PHE	2016-05	United Kingdom: United Kingdom	clinical	human	PDS000024015.2	SRR7350673	GCA_007175195.1	PDT000330830.1	259411	antigen_formula=4:i:1,2,serotype=Typhimurium
SAMN09433632	PHE	2015-04	United Kingdom: United Kingdom	clinical	human	PDS000043940.3	SRR7350695	GCA_007205375.1	PDT000330852.1	107271	antigen_formula=4:i:1,2,serotype=Typhimurium
SAMN09435017	PHE	2017-09	United Kingdom: United Kingdom	clinical	human	PDS000042840.1	SRR7351541	GCA_007208155.1	PDT000331742.1	427528	antigen_formula=4:i:1,2,serotype=Typhimurium
SAMN09435040	PHE	2017-11	United Kingdom: United Kingdom	clinical	human	PDS000024003.3	SRR7351569	GCA_007207715.1	PDT000331770.1	445983	antigen_formula=4:i:1,2,serotype=Typhimurium
SAMN09435043	PHE	2017-01	United Kingdom: United Kingdom	clinical	human	PDS000183858.1	SRR7351568	GCA_004180975.1	PDT000331769.1	338396	antigen_formula=4:i:1,2,serotype=Typhimurium
SAMN09435874	CDC	2018-05	USA	clinical		PDS000023727.3	SRR7352657	GCA_006586745.1	PDT000331859.1	PNUSAS041032	antigen_formula=4:i:1,2,serotype=Typhimurium
SAMN09437514	CDC	2018-05	USA	clinical		PDS000023326.4	SRR7352844	GCA_016382645.1	PDT000331866.1	PNUSAS043404	antigen_formula=4:i:1,2,serotype=Typhimurium
SAMN09437554	CDC	2017-11	USA	clinical		PDS000126891.2	SRR7352850	GCA_006647405.1	PDT000331872.1	PNUSAS042448	antigen_formula=4:i:1,2,serotype=Typhimurium
SAMN09445433	PHE	2015-12	United Kingdom: United Kingdom	clinical	human	PDS000064131.3	SRR7359605	GCA_007212055.1	PDT000332395.1	200642	antigen_formula=4:i:1,2,serotype=Typhimurium
SAMN09459185	PHE	2017-08	United Kingdom: United Kingdom	clinical	human	PDS000037373.2	SRR7368916	GCA_007211455.1	PDT000332968.1	402829	antigen_formula=4:i:1,2,serotype=Typhimurium
SAMN09459235	PHE	2016-06	United Kingdom: United Kingdom	clinical	human	PDS000186167.1	SRR7369085	GCA_007213445.1	PDT000333016.1	271143	antigen_formula=4:i:1,2,serotype=Typhimurium
SAMN09459318	PHE	2018-05	United Kingdom: United Kingdom	clinical	human	PDS000042679.2	SRR7369108	GCA_007214315.1	PDT000333039.1	548928	antigen_formula=4:i:1,2,serotype=Typhimurium
SAMN09463063	PHE	2017-08	United Kingdom: United Kingdom	clinical	human	PDS000026143.4	SRR7401849	GCA_007215365.1	PDT000333389.1	420486	antigen_formula=4:i:1,2,serotype=Typhimurium
SAMN09463229	PHE	2016-08	United Kingdom: United Kingdom	clinical	human	PDS000043673.1	SRR7402027	GCA_004183675.1	PDT000333422.1	283181	antigen_formula=4:i:1,2,serotype=Typhimurium
SAMN09469512		1988-01-13	USA:California			PDS000072165.5		GCA_007994695.1	PDT000566363.1	7583-6	antigen_formula=4:i:1,2,serotype=Typhimurium
SAMN09474599	CDC	2018-05	USA	clinical		PDS000039003.1	SRR7414481	GCA_006711725.1	PDT000334373.1	PNUSAS041122	antigen_formula=4:i:1,2,serotype=Typhimurium
SAMN09474663	CDC	2018-05	USA	clinical		PDS000036506.19	SRR7414507	GCA_006767165.1	PDT000334399.1	PNUSAS042215	antigen_formula=4:i:1,2,serotype=Typhimurium
SAMN09474799	PHE	2015-11	United Kingdom: United Kingdom	clinical	human	PDS000115424.1	SRR7414847	GCA_003907755.1	PDT000334652.1	189250	antigen_formula=4:i:1,2,serotype=Typhimurium
SAMN09474852	PHE	2015-10	United Kingdom: United Kingdom	clinical	human	PDS000043871.1	SRR7414808	GCA_007220595.1	PDT000334613.1	182139	antigen_formula=4:i:1,2,serotype=Typhimurium
SAMN09474886	PHE	2016-08	United Kingdom: United Kingdom	clinical	human	PDS000024006.17	SRR7414897	GCA_007220995.1	PDT000334702.1	286791	antigen_formula=4:i:1,2,serotype=Typhimurium
SAMN09474925	PHE	2016-12	United Kingdom: United Kingdom	clinical	human	PDS000026741.5	SRR7414968	GCA_007221215.1	PDT000334712.1	323864	antigen_formula=4:i:1,2,serotype=Typhimurium
SAMN09475760	PHE	2017-10	United Kingdom: United Kingdom	clinical	human	PDS000024005.1	SRR7416147	GCA_007222195.1	PDT000334970.1	432765	antigen_formula=4:i:1,2,serotype=Typhimurium
SAMN09475996	PHE	2018-06	United Kingdom: United Kingdom	clinical	human	PDS000051591.6	SRR7416376	GCA_007224805.1	PDT000335174.1	556771	antigen_formula=4:i:1,2,serotype=Typhimurium
SAMN09476427	PHE	2017-09	United Kingdom: United Kingdom	clinical	human	PDS000051580.2	SRR7417252	GCA_007224855.1	PDT000335867.1	424681	antigen_formula=4:i:1,2,serotype=Typhimurium
SAMN09476478	PHE	2017-10	United Kingdom: United Kingdom	clinical	human	PDS000042865.1	SRR7417304	GCA_007225855.1	PDT000335919.1	438027	antigen_formula=4:i:1,2,serotype=Typhimurium
SAMN09476501	PHE	2016-05	United Kingdom: United Kingdom	clinical	human	PDS000026014.4	SRR7417324	GCA_003909095.1	PDT000335939.1	253338	antigen_formula=4:i:1,2,serotype=Typhimurium
SAMN09479528	CDC	2018-05	USA	clinical		PDS000062942.5	SRR7419911	GCA_006711805.1	PDT000336095.1	PNUSAS043633	antigen_formula=4:i:1,2,serotype=Typhimurium
SAMN09479628	USDA-FSIS	2018	USA:TX	environmental/other	comminuted beef	PDS000038327.3	SRR7426242	GCA_008448225.1	PDT000336216.1	FSIS11810953	antigen_formula=4:i:1,2,serotype=Typhimurium
SAMN09483907	PHE	2017-05	United Kingdom: United Kingdom	clinical	human	PDS000037151.4	SRR7426450	GCA_007228395.1	PDT000336266.1	373867	antigen_formula=4:i:1,2,serotype=Typhimurium
SAMN09484474	PHE	2015-06	United Kingdom: United Kingdom	clinical	human	PDS000051593.4	SRR7426913	GCA_007233655.1	PDT000336423.1	123900	antigen_formula=4:i:1,2,serotype=Typhimurium
SAMN09501089	CDC	2018-05	USA	clinical		PDS000037802.1	SRR7441945	GCA_006712085.1	PDT000337580.1	PNUSAS043604	antigen_formula=4:i:1,2,serotype=Typhimurium
SAMN09501305	USDA-FSIS	2018	USA:VA	environmental/other	Product-Raw-Ground\, Comminuted or Otherwise Nonintact-Pork	PDS000027299.1	SRR7442359	GCA_008542795.1	PDT000337864.1	FSIS31800633	antigen_formula=4:i:1,2,serotype=Typhimurium
SAMN09501409	CDC	2018-05	USA	clinical		PDS000047165.1	SRR7442227	GCA_016381205.1	PDT000337829.1	PNUSAS043460	antigen_formula=4:i:1,2,serotype=Typhimurium
SAMN09516297	PHE	2017-03	United Kingdom: United Kingdom	clinical	human	PDS000100268.3	SRR7451135	GCA_007246725.1	PDT000338637.1	352037	antigen_formula=4:i:1,2,serotype=Typhimurium
SAMN09519745	CDC	2016-10	USA	clinical		PDS000044103.1	SRR7456683	GCA_006653225.1	PDT000338923.1	PNUSAS044013	antigen_formula=4:i:1,2,serotype=Typhimurium
SAMN09519760	CDC	2016-10	Canada	clinical		PDS000101113.6	SRR7456708	GCA_006770605.1	PDT000338948.1	PNUSAS044021	antigen_formula=4:i:1,2,serotype=Typhimurium
SAMN09520674	PHE	2018-06	United Kingdom: United Kingdom	clinical	human	PDS000051920.12	SRR7456845	GCA_007246255.1	PDT000339072.1	559057	antigen_formula=4:i:1,2,serotype=Typhimurium
SAMN09520967	PHE	2017-10	United Kingdom: United Kingdom	clinical	human	PDS000194631.1	SRR7456988	GCA_007247335.1	PDT000339202.1	438008	antigen_formula=4:i:1,2,serotype=Typhimurium
SAMN09521846	PHE	2016-09	United Kingdom: United Kingdom	clinical	human	PDS000024029.1	SRR7457885	GCA_007248035.1	PDT000339433.1	301874	antigen_formula=4:i:1,2,serotype=Typhimurium
SAMN09522040	PHE	2017-08	United Kingdom: United Kingdom	clinical	human	PDS000026661.2	SRR7458133	GCA_007249815.1	PDT000339589.1	402770	antigen_formula=4:i:1,2,serotype=Typhimurium
SAMN09522072	PHE	2017-05	United Kingdom: United Kingdom	clinical	human	PDS000027101.10	SRR7458172	GCA_003912075.1	PDT000339627.1	374587	antigen_formula=4:i:1,2,serotype=Typhimurium
SAMN09522116	PHE	2018-04	United Kingdom: United Kingdom	clinical	human	PDS000043193.2	SRR7458196	GCA_007250775.1	PDT000339651.1	529852	antigen_formula=4:i:1,2,serotype=Typhimurium
SAMN09530922	PHE	2018-04	United Kingdom: United Kingdom	clinical	human	PDS000042713.1	SRR7458552	GCA_007251455.1	PDT000340127.1	527488	antigen_formula=4:i:1,2,serotype=Typhimurium
SAMN09530963	PHE	2017-08	United Kingdom: United Kingdom	clinical	human	PDS000026145.1	SRR7458593	GCA_007251375.1	PDT000340167.1	414709	antigen_formula=4:i:1,2,serotype=Typhimurium
SAMN09531024	PHE	2017-01	United Kingdom: United Kingdom	clinical	human	PDS000183629.5	SRR7458647	GCA_007254635.1	PDT000340221.1	335527	antigen_formula=4:i:1,2,serotype=Typhimurium
SAMN09535912	CDC	2016-07	USA	clinical		PDS000026813.1	SRR7466478	GCA_006559865.1	PDT000340730.1	PNUSAS044421	antigen_formula=4:i:1,2,serotype=Typhimurium
SAMN09539580	CDC	2018-06	USA	clinical		PDS000024027.2	SRR7468202	GCA_016380805.1	PDT000340899.1	PNUSAS044378	antigen_formula=4:i:1,2,serotype=Typhimurium
SAMN09539581	CDC	2018-06	USA	clinical		PDS000183957.2	SRR7468216	GCA_016380925.1	PDT000340913.1	PNUSAS044380	antigen_formula=4:i:1,2,serotype=Typhimurium
SAMN09566747	PHE	2016-05	United Kingdom: United Kingdom	clinical	human	PDS000024016.11	SRR7469114	GCA_004192175.1	PDT000341318.1	260008	antigen_formula=4:i:1,2,serotype=Typhimurium
SAMN09604527	CDC	2018-06	USA	clinical		PDS000076743.4	SRR7472861	GCA_006653305.1	PDT000341594.1	PNUSAS045581	antigen_formula=4:i:1,2,serotype=Typhimurium
SAMN09604569	CDC	2018-06	USA	clinical		PDS000041664.3	SRR7472929	GCA_006654305.1	PDT000341635.1	PNUSAS045097	antigen_formula=4:i:1,2,serotype=Typhimurium
SAMN09607293	PHE	2016-04	United Kingdom: United Kingdom	clinical	human	PDS000042726.2	SRR7474638	GCA_007259965.1	PDT000341833.1	240179	antigen_formula=4:i:1,2,serotype=Typhimurium
SAMN09624120	PHE	2017-10	United Kingdom: United Kingdom	clinical	human	PDS000059902.22	SRR7480207	GCA_003896535.1	PDT000342440.1	432244	antigen_formula=4:i:1,2,serotype=Typhimurium
SAMN09624132	PHE	2015-05	United Kingdom: United Kingdom	clinical	human	PDS000026019.1	SRR7480272	GCA_007261625.1	PDT000342453.1	109892	antigen_formula=4:i:1,2,serotype=Typhimurium
SAMN09624392	PHE	2018-03	United Kingdom: United Kingdom	clinical	human	PDS000058565.24	SRR7480383	GCA_007262025.1	PDT000342527.1	505938	antigen_formula=4:i:1,2,serotype=Typhimurium
SAMN09624491	PHE	2018-04	United Kingdom: United Kingdom	clinical	human	PDS000085342.1	SRR7480636	GCA_007262445.1	PDT000342636.1	527500	antigen_formula=4:i:1,2,serotype=Typhimurium
SAMN09624500	PHE	2018-06	United Kingdom: United Kingdom	clinical	human	PDS000040408.1	SRR7480645	GCA_003889855.1	PDT000342645.1	565056	antigen_formula=4:i:1,2,serotype=Typhimurium
SAMN09624513	PHE	2016-07	United Kingdom: United Kingdom	clinical	human	PDS000038383.6	SRR7480633	GCA_007262055.1	PDT000342633.1	280319	antigen_formula=4:i:1,2,serotype=Typhimurium
SAMN09624580	USDA-FSIS	2018	USA:MA	environmental/other	Product-Raw-Ground\, Comminuted or Otherwise Nonintact-Pork	PDS000148367.1	SRR7495362	GCA_008498495.1	PDT000342657.1	FSIS11811477	antigen_formula=4:i:1,2,serotype=Typhimurium
SAMN09633416	USDA-FSIS	2018	USA:OK	environmental/other	raw intact chicken	PDS000045105.4	SRR7501041	GCA_008544255.1	PDT000343926.1	FSIS11811405	antigen_formula=4:i:1,2,serotype=Typhimurium
SAMN09634074	United States Food and Drug Administration|Office of Regulatory Affairs|Pacific Northwest Laboratory	2018-06-22	USA	environmental/other	masala spice mixture	PDS000084701.1	SRR7525559	GCA_006775045.1	PDT000350342.2	FDA1073613-001-005	antigen_formula=4:i:1,2,serotype=Typhimurium
SAMN09634312	PHE	2018-02	United Kingdom: United Kingdom	environmental/other	animal	PDS000026018.9	SRR7501403	GCA_007268225.1	PDT000344124.1	508236	antigen_formula=4:i:1,2,serotype=Typhimurium
SAMN09634546	PHE	2018-02	United Kingdom: United Kingdom	environmental/other	animal	PDS000040723.7	SRR7501694	GCA_004267335.1	PDT000344231.1	493447	antigen_formula=4:i:1,2,serotype=Typhimurium
SAMN09634558	PHE	2018-05	United Kingdom: United Kingdom	environmental/other		PDS000099896.2	SRR7501708	GCA_004259505.1	PDT000344244.1	543933	antigen_formula=4:i:1,2,serotype=Typhimurium
SAMN09634591	PHE	2015-11	United Kingdom: United Kingdom	environmental/other	food	PDS000026017.2	SRR7501712	GCA_007268645.1	PDT000344248.1	189216	antigen_formula=4:i:1,2,serotype=Typhimurium
SAMN09637696	PHE	2016-06	United Kingdom: United Kingdom	environmental/other		PDS000032872.3	SRR7506736	GCA_007269085.1	PDT000344989.1	267025	antigen_formula=4:i:1,2,serotype=Typhimurium
SAMN09643868	PHE	2017-07	United Kingdom: United Kingdom	environmental/other	environmental	PDS000094127.2	SRR7511901	GCA_007272975.1	PDT000345291.1	392907	antigen_formula=4:i:1,2,serotype=Typhimurium
SAMN09651869	PHE	2018-05	United Kingdom: United Kingdom	clinical	human	PDS000060366.11	SRR7516475	GCA_003897935.1	PDT000347635.1	548860	antigen_formula=4:i:1,2,serotype=Typhimurium
SAMN09651888	PHE	2016-10	United Kingdom: United Kingdom	clinical	human	PDS000172544.5	SRR7516494	GCA_007275695.1	PDT000347653.1	305213	antigen_formula=4:i:1,2,serotype=Typhimurium
SAMN09661698	PHE	2018-05	United Kingdom: United Kingdom	clinical	human	PDS000042658.1	SRR7523614	GCA_007279475.1	PDT000349906.1	533440	antigen_formula=4:i:1,2,serotype=Typhimurium
SAMN09661794	PHE	2016-07	United Kingdom: United Kingdom	clinical	human	PDS000065994.3	SRR7523717	GCA_007278975.1	PDT000350008.1	283127	antigen_formula=4:i:1,2,serotype=Typhimurium
SAMN09661816	PHE	2015-11	United Kingdom: United Kingdom	clinical	human	PDS000049744.1	SRR7523736	GCA_007278655.1	PDT000350027.1	190650	antigen_formula=4:i:1,2,serotype=Typhimurium
SAMN09666567	PHE	2017-08	United Kingdom: United Kingdom	clinical	human	PDS000026706.4	SRR7527842	GCA_004266905.1	PDT000350656.1	402786	antigen_formula=4:i:1,2,serotype=Typhimurium
SAMN09666897	PHE	2016-01	United Kingdom: United Kingdom	clinical	human	PDS000117329.1	SRR7528155	GCA_007284675.1	PDT000350758.1	211746	antigen_formula=4:i:1,2,serotype=Typhimurium
SAMN09683645	PHE	2018-04	United Kingdom: United Kingdom	clinical	human	PDS000047121.3	SRR7533319	GCA_007285855.1	PDT000351121.1	531332	antigen_formula=4:i:1,2,serotype=Typhimurium
SAMN09683652	PHE	2016-10	United Kingdom: United Kingdom	clinical	human	PDS000042702.59	SRR7533330	GCA_007284435.1	PDT000351132.1	305181	antigen_formula=4:i:1,2,serotype=Typhimurium
SAMN09683672	PHE	2017-07	United Kingdom: United Kingdom	clinical	human	PDS000117338.1	SRR7533348	GCA_004266965.1	PDT000351148.1	391269	antigen_formula=4:i:1,2,serotype=Typhimurium
SAMN09684023	PHE	2017-08	United Kingdom: United Kingdom	clinical	human	PDS000037026.10	SRR7533536	GCA_007286455.1	PDT000351239.1	416189	antigen_formula=4:i:1,2,serotype=Typhimurium
SAMN09714929	CDC	2018-07	USA	clinical		PDS000037318.3	SRR7591591	GCA_006550995.1	PDT000353702.1	PNUSAS046518	antigen_formula=4:i:1,2,serotype=Typhimurium
SAMN09722352	CDC	2018-07	USA	clinical		PDS000054153.1	SRR7601380	GCA_006720885.1	PDT000353747.1	PNUSAS047191	antigen_formula=4:i:1,2,serotype=Typhimurium
SAMN09722368	CDC	2018-07	USA	clinical		PDS000089303.3	SRR7601413	GCA_006562365.1	PDT000353779.1	PNUSAS047319	antigen_formula=4:i:1,2,serotype=Typhimurium
SAMN09727040	CDC	2018-05	USA	clinical		PDS000033088.14	SRR7610588	GCA_006605265.1	PDT000354779.1	PNUSAS047839	antigen_formula=4:i:1,2,serotype=Typhimurium
SAMN09727081	CDC	2018-06	USA	clinical		PDS000061255.3	SRR7610629	GCA_016376095.1	PDT000354803.1	PNUSAS046738	antigen_formula=4:i:1,2,serotype=Typhimurium
SAMN09727146	CDC	2018-06	USA	clinical		PDS000032806.2	SRR7610672	GCA_006827485.1	PDT000354836.1	PNUSAS046826	antigen_formula=4:i:1,2,serotype=Typhimurium
SAMN09744741	CDC	2018-07	USA	clinical		PDS000116174.1	SRR7627743	GCA_006779805.1	PDT000355929.1	PNUSAS047675	antigen_formula=4:i:1,2,serotype=Typhimurium
SAMN09744756	CDC	2018-07	USA	clinical		PDS000131948.1	SRR7627736	GCA_006663525.1	PDT000355922.1	PNUSAS047535	antigen_formula=4:i:1,2,serotype=Typhimurium
SAMN09754719	CDC	2018-07	USA	clinical		PDS000149681.1	SRR7633236	GCA_006551215.1	PDT000356402.1	PNUSAS048304	antigen_formula=4:i:1,2,serotype=Typhimurium
SAMN09755213	CDC	2018-06	USA	clinical		PDS000108746.3	SRR7633970	GCA_016374625.1	PDT000356536.1	PNUSAS045687	antigen_formula=4:i:1,2,serotype=Typhimurium
SAMN09755388	CDC	2018-06	USA	clinical		PDS000073001.2	SRR7633974	GCA_006780725.1	PDT000356538.1	PNUSAS045696	antigen_formula=4:i:1,2,serotype=Typhimurium
SAMN09759462	Shanghai Municipal Center for Disease Control and Prevention	2007	China: Shanghai	environmental/other	Clam	PDS000192846.1		GCA_004324025.2	PDT000473896.2	SJTUF10484	antigen_formula=4:i:1,2,serotype=Typhimurium
SAMN09759464	Shanghai Municipal Center for Disease Control and Prevention	2011	China: Shanghai	clinical	feces	PDS000147853.1		GCA_004324245.2	PDT000473908.2	SJTUF10648	antigen_formula=4:i:1,2,serotype=Typhimurium
SAMN09759467	Shanghai Municipal Center for Disease Control and Prevention	2010	China: Shanghai	environmental/other	Porcine tongue	PDS000192770.1		GCA_004323995.2	PDT000473894.2	SJTUF11077	antigen_formula=4:i:1,2,serotype=Typhimurium
SAMN09761686	CDC	2018-07	USA	clinical		PDS000051616.1	SRR7639173	GCA_006665305.1	PDT000357056.1	PNUSAS048400	antigen_formula=4:i:1,2,serotype=Typhimurium
SAMN09763802	CDC	2018-07	USA	clinical		PDS000032869.3	SRR7641805	GCA_006551645.1	PDT000357308.1	PNUSAS047494	antigen_formula=4:i:1,2,serotype=Typhimurium
SAMN09764272	CDC	2018-06	USA	clinical		PDS000039181.3	SRR7642162	GCA_006666865.1	PDT000357415.1	PNUSAS045078	antigen_formula=4:i:1,2,serotype=Typhimurium
SAMN09787836	CDC	2018-04	USA	clinical		PDS000098311.3	SRR7664389	GCA_006783665.1	PDT000360529.1	PNUSAS048279	antigen_formula=4:i:1,2,serotype=Typhimurium
SAMN09788001	CDC	2018-07	USA	clinical		PDS000076742.21	SRR7664529	GCA_006726625.1	PDT000360668.1	PNUSAS049060	antigen_formula=4:i:1,2,serotype=Typhimurium
SAMN09788013	CDC	2018-07	USA	clinical		PDS000038417.1	SRR7664547	GCA_006667325.1	PDT000360685.1	PNUSAS048529	antigen_formula=4:i:1,2,serotype=Typhimurium
SAMN09791567	CDC	2018-06	USA	clinical		PDS000075584.4	SRR7667997	GCA_006668965.1	PDT000361202.1	PNUSAS046343	antigen_formula=4:i:1,2,serotype=Typhimurium
SAMN09843251	CDC	2018-07	USA	clinical		PDS000037312.2	SRR7701210	GCA_006615685.1	PDT000363665.1	PNUSAS047075	antigen_formula=4:i:1,2,serotype=Typhimurium
SAMN09843981	CDC	2018-07	USA	clinical		PDS000040712.4	SRR7703125	GCA_006829525.1	PDT000364076.1	PNUSAS050599	antigen_formula=4:i:1,2,serotype=Typhimurium
SAMN09844042	CDC	2018-07	USA	clinical		PDS000042638.1	SRR7703097	GCA_006671985.1	PDT000364048.1	PNUSAS050115	antigen_formula=4:i:1,2,serotype=Typhimurium
SAMN09848151	CDC	2018-07	USA	clinical		PDS000091283.6	SRR7706245	GCA_006671165.1	PDT000364275.1	PNUSAS049651	antigen_formula=4:i:1,2,serotype=Typhimurium
SAMN09848200	CDC	2018-06	USA	clinical		PDS000033109.9	SRR7706332	GCA_006671725.1	PDT000364315.1	PNUSAS045486	antigen_formula=4:i:1,2,serotype=Typhimurium
SAMN09848263	CDC	2018-06	USA	clinical		PDS000035999.1	SRR7706448	GCA_006670585.1	PDT000364362.1	PNUSAS046165	antigen_formula=4:i:1,2,serotype=Typhimurium
SAMN09862701	CDC	2018-08	USA	clinical		PDS000153455.1	SRR7719470	GCA_006565815.1	PDT000365361.1	PNUSAS050653	antigen_formula=4:i:1,2,serotype=Typhimurium
SAMN09872949	CDC	2018-05	USA	clinical		PDS000046329.17	SRR7731414	GCA_006618725.1	PDT000365903.1	PNUSAS048293	antigen_formula=4:i:1,2,serotype=Typhimurium
SAMN09872987	CDC	2018-06	USA	clinical		PDS000095414.1	SRR7731447	GCA_006672445.1	PDT000365927.1	PNUSAS046829	antigen_formula=4:i:1,2,serotype=Typhimurium
SAMN09881874	CDC	2018-07	USA	clinical		PDS000036116.1	SRR7741008	GCA_006552915.1	PDT000366670.1	PNUSAS051250	antigen_formula=4:i:1,2,serotype=Typhimurium
SAMN09905903	CDC	2018-07	USA	clinical		PDS000053687.1	SRR7747018	GCA_006620225.1	PDT000366930.1	PNUSAS051272	antigen_formula=4:i:1,2,serotype=Typhimurium
SAMN09917874	Ohio Department of Agriculture | Animal Disease Diagnostic Laboratory	2018	USA:OH	environmental/other	feces	PDS000045781.3	SRR7765201	GCA_006075095.1	PDT000368024.2	OH-18-15334	antigen_formula=4:i:1,2,serotype=Typhimurium
SAMN09928073	CDC	2018-07	USA	clinical		PDS000043141.5	SRR7762756	GCA_006672945.1	PDT000367857.1	PNUSAS051355	antigen_formula=4:i:1,2,serotype=Typhimurium
SAMN09928099	CDC	2018-08	USA	clinical		PDS000054032.3	SRR7762765	GCA_016314445.1	PDT000367866.1	PNUSAS051398	antigen_formula=4:i:1,2,serotype=Typhimurium
SAMN09928129	CDC	2018-08	USA	clinical		PDS000036152.4	SRR7763255	GCA_016314785.1	PDT000367883.1	PNUSAS051869	antigen_formula=4:i:1,2,serotype=Typhimurium
SAMN09933917	CDC	2018-08	USA	clinical		PDS000037062.6	SRR7767074	GCA_006566825.1	PDT000368136.1	PNUSAS051811	antigen_formula=4:i:1,2,serotype=Typhimurium
SAMN09937771	CDC	2018-07	USA	clinical		PDS000096877.2	SRR7769407	GCA_016314305.1	PDT000368532.1	PNUSAS051841	antigen_formula=4:i:1,2,serotype=Typhimurium
SAMN09941014	CDC	2018-07	USA	clinical		PDS000040228.7	SRR7773313	GCA_006739345.1	PDT000370830.1	PNUSAS050340	antigen_formula=4:i:1,2,serotype=Typhimurium
SAMN09941073	CDC	2018-07	USA	clinical		PDS000040714.8	SRR7773438	GCA_006623705.1	PDT000370850.1	PNUSAS048055	antigen_formula=4:i:1,2,serotype=Typhimurium
SAMN09952584	CDC	2018-08	USA	clinical		PDS000039495.7	SRR7783946	GCA_006794605.1	PDT000371807.1	PNUSAS052461	antigen_formula=4:i:1,2,serotype=Typhimurium
SAMN09952592	CDC	2018-08	USA	clinical		PDS000066689.2	SRR7783958	GCA_006793505.1	PDT000371819.1	PNUSAS052186	antigen_formula=4:i:1,2,serotype=Typhimurium
SAMN09981047	CDC	2018-08	USA	clinical		PDS000071439.1	SRR7789750	GCA_006625825.1	PDT000372432.1	PNUSAS052630	antigen_formula=4:i:1,2,serotype=Typhimurium
SAMN09990351	CDC	2018-08	USA	clinical		PDS000038059.2	SRR7803855	GCA_006625905.1	PDT000373048.1	PNUSAS052553	antigen_formula=4:i:1,2,serotype=Typhimurium
SAMN09990446	CDC	2018-07	USA	clinical		PDS000036906.10	SRR7803920	GCA_006626325.1	PDT000373112.1	PNUSAS050460	antigen_formula=4:i:1,2,serotype=Typhimurium
SAMN09990447	CDC	2018-07	USA	clinical		PDS000047152.2	SRR7803904	GCA_006626465.1	PDT000373096.1	PNUSAS049528	antigen_formula=4:i:1,2,serotype=Typhimurium
SAMN10037176	CDC	2018-08	USA	clinical		PDS000043086.1	SRR7820843	GCA_006629145.1	PDT000375216.1	PNUSAS053071	antigen_formula=4:i:1,2,serotype=Typhimurium
SAMN10037213	CDC	2018-08	USA	clinical		PDS000187043.3	SRR7820831	GCA_016305285.1	PDT000375204.1	PNUSAS053173	antigen_formula=4:i:1,2,serotype=Typhimurium
SAMN10037253	CDC	2018-06	USA	clinical		PDS000036736.1	SRR7820885	GCA_006804045.1	PDT000375258.1	PNUSAS052150	antigen_formula=4:i:1,2,serotype=Typhimurium
SAMN10037263	CDC	2018-06	USA	clinical		PDS000036735.4	SRR7820994	GCA_006627745.1	PDT000375269.1	PNUSAS052153	antigen_formula=4:i:1,2,serotype=Typhimurium
SAMN10037288	CDC	2018-08	USA	clinical		PDS000094907.2	SRR7821034	GCA_006628925.1	PDT000375293.1	PNUSAS053043	antigen_formula=4:i:1,2,serotype=Typhimurium
SAMN10037352	CDC	2018-07	USA	clinical		PDS000039189.2	SRR7821129	GCA_006627145.1	PDT000375363.1	PNUSAS052183	antigen_formula=4:i:1,2,serotype=Typhimurium
SAMN10058734	PHE	2018-08	United Kingdom: United Kingdom	clinical	human	PDS000038330.1	SRR7828476	GCA_003901095.1	PDT000376660.1	582919	antigen_formula=4:i:1,2,serotype=Typhimurium
SAMN10058750	PHE	2018-08	United Kingdom: United Kingdom	clinical	human	PDS000038381.1	SRR7828498	GCA_007291855.1	PDT000376682.1	586806	antigen_formula=4:i:1,2,serotype=Typhimurium
SAMN10058766	PHE	2018-08	United Kingdom: United Kingdom	clinical	human	PDS000036755.1	SRR7828499	GCA_007291815.1	PDT000376683.1	590498	antigen_formula=4:i:1,2,serotype=Typhimurium
SAMN10061351	CDC	2018-08	USA	clinical		PDS000092556.5	SRR7830546	GCA_006743265.1	PDT000376869.1	PNUSAS052385	antigen_formula=4:i:1,2,serotype=Typhimurium
SAMN10067699	PHE	2018-08	United Kingdom: United Kingdom	clinical	human	PDS000037547.5	SRR7841376	GCA_007290195.1	PDT000377493.1	591935	antigen_formula=4:i:1,2,serotype=Typhimurium
SAMN10067727	PHE	2018-07	United Kingdom: United Kingdom	clinical	human	PDS000056916.1	SRR7841478	GCA_007292315.1	PDT000377541.1	582272	antigen_formula=4:i:1,2,serotype=Typhimurium
SAMN10067730	PHE	2018-07	United Kingdom: United Kingdom	clinical	human	PDS000037024.3	SRR7841475	GCA_003893535.1	PDT000377538.1	582798	antigen_formula=4:i:1,2,serotype=Typhimurium
SAMN10067731	PHE	2018-08	United Kingdom: United Kingdom	clinical	human	PDS000043091.5	SRR7841487	GCA_007292735.1	PDT000377549.1	586096	antigen_formula=4:i:1,2,serotype=Typhimurium
SAMN10067752	PHE	2018-08	United Kingdom: United Kingdom	clinical	human	PDS000038720.14	SRR7841493	GCA_004263285.1	PDT000377555.1	595630	antigen_formula=4:i:1,2,serotype=Typhimurium
SAMN10067790	PHE	2018-07	United Kingdom: United Kingdom	clinical	human	PDS000037000.1	SRR7841535	GCA_007293115.1	PDT000377596.1	579245	antigen_formula=4:i:1,2,serotype=Typhimurium
SAMN10068915	PHE	2018-08	United Kingdom: United Kingdom	clinical	human	PDS000037118.2	SRR7842464	GCA_007776545.1	PDT000378343.1	598002	antigen_formula=4:i:1,2,serotype=Typhimurium
SAMN10068936	PHE	2018-08	United Kingdom: United Kingdom	clinical	human	PDS000037782.8	SRR7842488	GCA_007293715.1	PDT000378367.1	590522	antigen_formula=4:i:1,2,serotype=Typhimurium
SAMN10069025	PHE	2018-08	United Kingdom: United Kingdom	clinical	human	PDS000042308.1	SRR7842587	GCA_007298955.1	PDT000378454.1	590513	antigen_formula=4:i:1,2,serotype=Typhimurium
SAMN10069071	PHE	2018-09	United Kingdom: United Kingdom	clinical	human	PDS000038183.3	SRR7842665	GCA_007296855.1	PDT000378497.1	601636	antigen_formula=4:i:1,2,serotype=Typhimurium
SAMN10076089	PHE	2018-05	United Kingdom: United Kingdom	clinical	human	PDS000042700.2	SRR7850590	GCA_007297015.1	PDT000379123.1	536051	antigen_formula=4:i:1,2,serotype=Typhimurium
SAMN10079360	CDC	2018-08	USA	clinical		PDS000101031.6	SRR7857766	GCA_016304985.1	PDT000379363.1	PNUSAS053442	antigen_formula=4:i:1,2,serotype=Typhimurium
SAMN10079368	CDC	2018-08	USA	clinical		PDS000106899.1	SRR7865615	GCA_005412975.1	PDT000379412.1	PNUSAS054218	antigen_formula=4:i:1,2,serotype=Typhimurium
SAMN10079503	CDC	2018-08	USA	clinical		PDS000042194.1	SRR7865607	GCA_005539595.1	PDT000379404.1	PNUSAS054261	antigen_formula=4:i:1,2,serotype=Typhimurium
SAMN10080076	PHE	2018-07	United Kingdom: United Kingdom	clinical	human	PDS000037093.2	SRR7866913	GCA_007299795.1	PDT000379881.1	582297	antigen_formula=4:i:1,2,serotype=Typhimurium
SAMN10080101	PHE	2018-07	United Kingdom: United Kingdom	clinical	human	PDS000039823.2	SRR7866928	GCA_007300755.1	PDT000379894.1	584581	antigen_formula=4:i:1,2,serotype=Typhimurium
SAMN10080176	PHE	2018-08	United Kingdom: United Kingdom	clinical	human	PDS000037071.2	SRR7867010	GCA_007299915.1	PDT000379916.1	598026	antigen_formula=4:i:1,2,serotype=Typhimurium
SAMN10081813	CDC	2018-08	USA	clinical		PDS000055808.2	SRR7868441	GCA_016305005.1	PDT000380200.1	PNUSAS053242	antigen_formula=4:i:1,2,serotype=Typhimurium
SAMN10088580	CDC	2018-08	USA	clinical		PDS000064241.1	SRR7874401	GCA_005763435.1	PDT000380710.1	PNUSAS054936	antigen_formula=4:i:1,2,serotype=Typhimurium
SAMN10088762	CDC	2018-08	USA	clinical		PDS000037306.13	SRR7874589	GCA_005763835.1	PDT000380887.1	PNUSAS053422	antigen_formula=4:i:1,2,serotype=Typhimurium
SAMN10091764	CDC	2018-08	USA	clinical		PDS000043090.1	SRR7876658	GCA_016304685.1	PDT000381216.1	PNUSAS054029	antigen_formula=4:i:1,2,serotype=Typhimurium
SAMN10092224	CDC	2018-07	USA	clinical		PDS000074312.3	SRR7876487	GCA_005540815.1	PDT000381172.1	PNUSAS053322	antigen_formula=4:i:1,2,serotype=Typhimurium
SAMN10092278	CDC	2018-08	USA	clinical		PDS000037013.6	SRR7876384	GCA_016304465.1	PDT000381238.1	PNUSAS053244	antigen_formula=4:i:1,2,serotype=Typhimurium
SAMN10095799	CDC	2018-08	USA	clinical		PDS000195278.1	SRR7881792	GCA_004249785.1	PDT000381844.1	PNUSAS053488	antigen_formula=4:i:1,2,serotype=Typhimurium
SAMN10095906	CDC	2018-08	USA	clinical		PDS000064121.5	SRR7881923	GCA_005444015.1	PDT000381904.1	PNUSAS054533	antigen_formula=4:i:1,2,serotype=Typhimurium
SAMN10096015	CDC	2018-08	USA	clinical		PDS000037323.7	SRR7882081	GCA_005764795.1	PDT000382001.1	PNUSAS053603	antigen_formula=4:i:1,2,serotype=Typhimurium
SAMN10096091	CDC	2018-08	USA	clinical		PDS000037484.1	SRR7882132	GCA_016301645.1	PDT000382050.1	PNUSAS052749	antigen_formula=4:i:1,2,serotype=Typhimurium
SAMN10096120	CDC	2018-07	USA	clinical		PDS000085293.1	SRR7882192	GCA_005414915.1	PDT000382109.1	PNUSAS049208	antigen_formula=4:i:1,2,serotype=Typhimurium
SAMN10097415	PHE	2015-08	United Kingdom: United Kingdom	clinical	human	PDS000051045.1	SRR7884495	GCA_007304755.1	PDT000382370.1	143992	antigen_formula=4:i:1,2,serotype=Typhimurium
SAMN10098063	PHE	2018-07	United Kingdom: United Kingdom	clinical	human	PDS000074007.6	SRR7885249	GCA_007306275.1	PDT000382507.1	573624	antigen_formula=4:i:1,2,serotype=Typhimurium
SAMN10102239	CDC	2018-07	USA	clinical		PDS000077123.4	SRR7888764	GCA_016303745.1	PDT000382639.1	PNUSAS050201	antigen_formula=4:i:1,2,serotype=Typhimurium
SAMN10102265	CDC	2018-07	USA	clinical		PDS000118506.2	SRR7888790	GCA_005542375.1	PDT000382665.1	PNUSAS050731	antigen_formula=4:i:1,2,serotype=Typhimurium
SAMN10102426	CDC	2018-09	USA	clinical		PDS000070034.2	SRR7888997	GCA_003916875.1	PDT000382774.1	PNUSAS054520	antigen_formula=4:i:1,2,serotype=Typhimurium
SAMN10102463	CDC	2018-09	USA	clinical		PDS000037767.5	SRR7889086	GCA_005768585.1	PDT000382801.1	PNUSAS054963	antigen_formula=4:i:1,2,serotype=Typhimurium
SAMN10132837	FDA	2017	USA:SC	environmental/other	ground turkey	PDS000046055.3	SRR7907768	GCA_005688695.1	PDT000385726.1	CVM N17S360	antigen_formula=4:i:1,2,serotype=Typhimurium
SAMN10134459	CDC	2018-08	USA	clinical		PDS000037493.12	SRR7906616	GCA_005768535.1	PDT000385397.1	PNUSAS054262	antigen_formula=4:i:1,2,serotype=Typhimurium
SAMN10134589	CDC	2018-07	USA	clinical		PDS000073623.5	SRR7906716	GCA_005616435.1	PDT000385459.1	PNUSAS047617	antigen_formula=4:i:1,2,serotype=Typhimurium
SAMN10138964	CDC	2018-08	USA	clinical		PDS000077915.1	SRR7909670	GCA_005769005.1	PDT000386255.1	PNUSAS054808	antigen_formula=4:i:1,2,serotype=Typhimurium
SAMN10139062	CDC	2018-09	USA	clinical		PDS000037597.7	SRR7909828	GCA_005617855.1	PDT000386300.1	PNUSAS055503	antigen_formula=4:i:1,2,serotype=Typhimurium
SAMN10140091	PHE	2018-09	United Kingdom: United Kingdom	clinical	human	PDS000037476.8	SRR7911395	GCA_007318795.1	PDT000386380.1	609395	antigen_formula=4:i:1,2,serotype=Typhimurium
SAMN10140158	PHE	2018-06	United Kingdom: United Kingdom	clinical	human	PDS000039692.5	SRR7911470	GCA_007321295.1	PDT000386453.1	563437	antigen_formula=4:i:1,2,serotype=Typhimurium
SAMN10140165	PHE	2017-10	United Kingdom: United Kingdom	clinical	human	PDS000178491.1	SRR7911457	GCA_007321315.1	PDT000386441.1	436925	antigen_formula=4:i:1,2,serotype=Typhimurium
SAMN10142036	CDC	2018-08	USA	clinical		PDS000056481.3	SRR7939532	GCA_016300325.1	PDT000386581.1	PNUSAS055953	antigen_formula=4:i:1,2,serotype=Typhimurium
SAMN10170674	CDC	2018-08	USA	clinical		PDS000093340.3	SRR7958706	GCA_004246545.1	PDT000387836.1	PNUSAS051452	antigen_formula=4:i:1,2,serotype=Typhimurium
SAMN10170823	CDC	2018-08	USA	clinical		PDS000037485.8	SRR7958760	GCA_016300965.1	PDT000387880.1	PNUSAS055741	antigen_formula=4:i:1,2,serotype=Typhimurium
SAMN10171146	CDC	2018-09	USA	clinical		PDS000119943.1	SRR7958985	GCA_005691475.1	PDT000388022.1	PNUSAS055996	antigen_formula=4:i:1,2,serotype=Typhimurium
SAMN10176994	CDC	2018-05	USA	clinical		PDS000065550.3	SRR7964083	GCA_005619615.1	PDT000388584.1	PNUSAS046692	antigen_formula=4:i:1,2,serotype=Typhimurium
SAMN10177535	CDC	2018-07	USA	clinical		PDS000051349.2	SRR7965106	GCA_005772005.1	PDT000388645.1	PNUSAS053308	antigen_formula=4:i:1,2,serotype=Typhimurium
SAMN10222519	CDC	2018-07	USA	clinical		PDS000043397.1	SRR7985601	GCA_005546195.1	PDT000389579.1	PNUSAS051066	antigen_formula=4:i:1,2,serotype=Typhimurium
SAMN10240826	CDC	2018-09	USA	clinical		PDS000081380.1	SRR8054084	GCA_005416795.1	PDT000391111.1	PNUSAS057332	antigen_formula=4:i:1,2,serotype=Typhimurium
SAMN10241133	CDC	2018-09	USA	clinical		PDS000038355.20	SRR8054302	GCA_016300485.1	PDT000391315.1	PNUSAS056026	antigen_formula=4:i:1,2,serotype=Typhimurium
SAMN10251207	CDC		USA	clinical		PDS000037819.3	SRR8069393	GCA_004249685.1	PDT000392193.1	PNUSAS057890	antigen_formula=4:i:1,2,serotype=Typhimurium
SAMN10253313	Stanford University	2008	USA	environmental/other	Not Provided	PDS000077233.1	SRR8078910	GCA_005455085.1	PDT000392931.1	91608.3	antigen_formula=4:i:1,2,serotype=Typhimurium
SAMN10253325	Stanford University	2009	USA	environmental/other	Not Provided	PDS000037700.3	SRR8078821	GCA_005454805.1	PDT000392842.1	22209.1	antigen_formula=4:i:1,2,serotype=Typhimurium
SAMN10253357	Stanford University	2009	USA	environmental/other	Not Provided	PDS000040710.1	SRR8078854	GCA_016298245.1	PDT000392875.1	101310	antigen_formula=4:i:1,2,serotype=Typhimurium
SAMN10253358	Stanford University	2009	USA	environmental/other	Not Provided	PDS000037699.26	SRR8078853	GCA_005401545.1	PDT000392874.1	101310	antigen_formula=4:i:1,2,serotype=Typhimurium
SAMN10255262	Cornell University	2013	USA: New York state	environmental/other	bovine	PDS000076641.3	SRR8078777	GCA_015885625.1	PDT000899482.1	BOV_TYPH_NY_13_R9_1052	antigen_formula=4:i:1,2,serotype=Typhimurium
SAMN10255270	Cornell University	1999	USA: New York state	environmental/other	bovine	PDS000076635.1	SRR8078748	GCA_015884365.1	PDT000899453.1	BOV_TYPH_NY_99_A4_0012	antigen_formula=4:i:1,2,serotype=Typhimurium
SAMN10257025	CDC	2018-10	USA	clinical		PDS000140120.23	SRR8076023	GCA_005782725.1	PDT000392641.1	PNUSAS057684	antigen_formula=4:i:1,2,serotype=Typhimurium
SAMN10258298	CDC	2018-07	USA	clinical		PDS000046544.2	SRR8076599	GCA_005696335.1	PDT000392800.1	PNUSAS049762	antigen_formula=4:i:1,2,serotype=Typhimurium
SAMN10260331	CDC	2018-09	USA	clinical		PDS000044709.9	SRR8079616	GCA_016298905.1	PDT000392940.1	PNUSAS058361	antigen_formula=4:i:1,2,serotype=Typhimurium
SAMN10266357	CDC	2018-09	USA	clinical		PDS000050344.1	SRR8083562	GCA_005696095.1	PDT000393819.1	PNUSAS057384	antigen_formula=4:i:1,2,serotype=Typhimurium
SAMN10279393		2013-05-01	China			PDS000070392.3		GCA_004124035.2	PDT000459406.2	CFSA122	antigen_formula=4:i:1,2,serotype=Typhimurium
SAMN10286787	CDC	2018-09	USA	clinical		PDS000038068.7	SRR8103350	GCA_003781885.1	PDT000396086.1	PNUSAS058741	antigen_formula=4:i:1,2,serotype=Typhimurium
SAMN10287181	CDC	2016-06	USA	clinical		PDS000044281.1	SRR8103402	GCA_003785145.1	PDT000396114.1	PNUSAS058770	antigen_formula=4:i:1,2,serotype=Typhimurium
SAMN10291227	CDC	2018-10	USA	clinical		PDS000040885.1	SRR8109821	GCA_003734265.1	PDT000396314.1	PNUSAS059089	antigen_formula=4:i:1,2,serotype=Typhimurium
SAMN10291586		2016-07	China: Guangdong			PDS000078467.2		GCA_004124175.2	PDT000459410.2	CFSA629	antigen_formula=4:i:1,2,serotype=Typhimurium
SAMN10335012	PHE	2018-10	United Kingdom: United Kingdom	clinical	human	PDS000038632.1	SRR8117000	GCA_007339895.1	PDT000398446.1	627307	antigen_formula=4:i:1,2,serotype=Typhimurium
SAMN10339089	CDC	2018-09	USA	clinical		PDS000038296.22	SRR8121185	GCA_003740005.1	PDT000398630.1	PNUSAS058692	antigen_formula=4:i:1,2,serotype=Typhimurium
SAMN10339221	CDC	2018-10	USA	clinical		PDS000116118.3	SRR8121222	GCA_003747505.1	PDT000398666.1	PNUSAS059056	antigen_formula=4:i:1,2,serotype=Typhimurium
SAMN10345898	CDC	2018-10	USA	clinical		PDS000038399.2	SRR8133444	GCA_003753305.1	PDT000399078.1	PNUSAS059119	antigen_formula=4:i:1,2,serotype=Typhimurium
SAMN10346551	CDC	2018-09	USA	clinical		PDS000038974.3	SRR8134443	GCA_003750905.1	PDT000399159.1	PNUSAS057482	antigen_formula=4:i:1,2,serotype=Typhimurium
SAMN10366033	CDC	2018-08	USA	clinical		PDS000042464.4	SRR8145121	GCA_003763005.1	PDT000400620.1	PNUSAS055008	antigen_formula=4:i:1,2,serotype=Typhimurium
SAMN10366641	CDC	2018-10	USA	clinical		PDS000038403.1	SRR8145229	GCA_003775815.1	PDT000400728.1	PNUSAS059105	antigen_formula=4:i:1,2,serotype=Typhimurium
SAMN10375023	CDC	2018-09	USA	clinical		PDS000044704.1	SRR8157086	GCA_003778765.1	PDT000402953.1	PNUSAS059909	antigen_formula=4:i:1,2,serotype=Typhimurium
SAMN10378988	CDC	2018-10	USA	clinical		PDS000092734.1	SRR8157343	GCA_005418635.1	PDT000403130.1	PNUSAS059487	antigen_formula=4:i:1,2,serotype=Typhimurium
SAMN10387256	CDC	2018-10	USA	clinical		PDS000042183.1	SRR8164391	GCA_016294465.1	PDT000403305.1	PNUSAS059409	antigen_formula=4:i:1,2,serotype=Typhimurium
SAMN10387278	CDC	2018-08	USA	clinical		PDS000055361.1	SRR8164414	GCA_005552015.1	PDT000403328.1	PNUSAS059971	antigen_formula=4:i:1,2,serotype=Typhimurium
SAMN10391392	CDC	2018-07	USA	clinical		PDS000108756.1	SRR8170304	GCA_005458245.1	PDT000403776.1	PNUSAS052145	antigen_formula=4:i:1,2,serotype=Typhimurium
SAMN10391520	CDC	2018-10	USA	clinical		PDS000072785.2	SRR8170516	GCA_005554815.1	PDT000403874.1	PNUSAS060157	antigen_formula=4:i:1,2,serotype=Typhimurium
SAMN10395930	CDC	2018-10	USA	clinical		PDS000120614.1	SRR8175799	GCA_005796625.1	PDT000404936.1	PNUSAS060304	antigen_formula=4:i:1,2,serotype=Typhimurium
SAMN10408781	PHE	2018-10	United Kingdom: United Kingdom	clinical	human	PDS000039014.1	SRR8181784	GCA_004262945.1	PDT000406675.1	633494	antigen_formula=4:i:1,2,serotype=Typhimurium
SAMN10415825	CDC	2018-10	USA	clinical		PDS000038659.3	SRR8185613	GCA_016289315.1	PDT000406942.1	PNUSAS060581	antigen_formula=4:i:1,2,serotype=Typhimurium
SAMN10416962	CSIRO	2001-11-19	Australia	environmental/other	feces	PDS000062341.1		GCA_007993445.1	PDT000566353.1	43	antigen_formula=4:i:1,2,serotype=Typhimurium
SAMN10416965	CSIRO	2002-11-27	Australia	environmental/other	feces	PDS000062343.6		GCA_007993365.1	PDT000566350.1	1000	antigen_formula=4:i:1,2,serotype=Typhimurium
SAMN10416966	CSIRO	2002-12-09	Australia	environmental/other	feces	PDS000138616.1		GCA_007993355.1	PDT000566348.1	1003	antigen_formula=4:i:1,2,serotype=Typhimurium
SAMN10416978	CSIRO	2009-05-22	Australia	environmental/other	Chicken rince	PDS000064081.7		GCA_007993125.1	PDT000566336.1	2355	antigen_formula=4:i:1,2,serotype=Typhimurium
SAMN10423995	CDC	2018-05	USA	clinical		PDS000106944.3	SRR8188334	GCA_005629055.1	PDT000407122.1	PNUSAS061542	antigen_formula=4:i:1,2,serotype=Typhimurium
SAMN10424522	CDC	2018-09	USA	clinical		PDS000173115.1	SRR8188877	GCA_005702375.1	PDT000407280.1	PNUSAS057907	antigen_formula=4:i:1,2,serotype=Typhimurium
SAMN10424748	CDC	2018-08	USA	clinical		PDS000038655.7	SRR8189150	GCA_005702595.1	PDT000407355.1	PNUSAS052590	antigen_formula=4:i:1,2,serotype=Typhimurium
SAMN10425113	NCYU_Kao	2011	Taiwan	clinical	liver	PDS000042246.5	SRR8189511	GCA_010257975.1	PDT000448034.1	BL36	antigen_formula=4:i:1,2,serotype=Typhimurium
SAMN10425114	NCYU_Kao	2012	Taiwan	clinical	liver	PDS000064996.5	SRR8189569	GCA_010259635.1	PDT000448092.1	BL44	antigen_formula=4:i:1,2,serotype=Typhimurium
SAMN10425124	Centers for Disease Control, Taiwan	2009	Taiwan	clinical	stool	PDS000042407.5	SRR8189434	GCA_010256535.1	PDT000447957.1	CC09.037	antigen_formula=4:i:1,2,serotype=Typhimurium
SAMN10425126	Centers for Disease Control, Taiwan	2010	Taiwan	clinical	stool	PDS000065786.1	SRR8189428	GCA_010256775.1	PDT000447951.1	CC10.036	antigen_formula=4:i:1,2,serotype=Typhimurium
SAMN10425130	Centers for Disease Control, Taiwan	2007	Taiwan	clinical	stool	PDS000027394.8	SRR8189426	GCA_010256135.1	PDT000447949.1	CG07.013	antigen_formula=4:i:1,2,serotype=Typhimurium
SAMN10425137	NCYU_Kao	2012	Taiwan	clinical	stool	PDS000042201.1	SRR8189388	GCA_010256755.1	PDT000447911.1	D178	antigen_formula=4:i:1,2,serotype=Typhimurium
SAMN10425148	Centers for Disease Control, Taiwan	1998	Taiwan	clinical	not collected	PDS000027399.3	SRR8189340	GCA_010255595.1	PDT000447863.1	FP11700	antigen_formula=4:i:1,2,serotype=Typhimurium
SAMN10425173	Centers for Disease Control, Taiwan	2007	Taiwan	clinical	stool	PDS000042203.6	SRR8189525	GCA_010258775.1	PDT000448048.1	NA07.082	antigen_formula=4:i:1,2,serotype=Typhimurium
SAMN10425186	NCYU_Kao	2013	Taiwan	clinical	liver	PDS000042186.2	SRR8189489	GCA_010257255.1	PDT000448012.1	P111	antigen_formula=4:i:1,2,serotype=Typhimurium
SAMN10425276	Centers for Disease Control, Taiwan	2015	Taiwan	clinical	not collected	PDS000042202.10	SRR8189358	GCA_010255875.1	PDT000447881.1	R15.1456	antigen_formula=4:i:1,2,serotype=Typhimurium
SAMN10425285	NCYU_Kao	2014	Taiwan	clinical	liver	PDS000042191.1	SRR8189394	GCA_010257135.1	PDT000447917.1	R16.0251	antigen_formula=4:i:1,2,serotype=Typhimurium
SAMN10425370	Centers for Disease Control, Taiwan	2017	Taiwan	clinical	not collected	PDS000082587.1	SRR8189360	GCA_010256235.1	PDT000447883.1	R17.5431	antigen_formula=4:i:1,2,serotype=Typhimurium
SAMN10425378	Centers for Disease Control, Taiwan	2007	Taiwan	clinical	stool	PDS000042350.7	SRR8189419	GCA_010256495.1	PDT000447942.1	SA07.215	antigen_formula=4:i:1,2,serotype=Typhimurium
SAMN10425386	Centers for Disease Control, Taiwan	2005	Taiwan	clinical	stool	PDS000042409.3	SRR8189380	GCA_010256475.1	PDT000447903.1	SG05.100	antigen_formula=4:i:1,2,serotype=Typhimurium
SAMN10425387	Centers for Disease Control, Taiwan	2006	Taiwan	clinical	stool	PDS000042392.2	SRR8189381	GCA_010256455.1	PDT000447904.1	SG06.143	antigen_formula=4:i:1,2,serotype=Typhimurium
SAMN10432561	CDC	2008-08	USA	clinical		PDS000064077.2	SRR8193063	GCA_005703155.1	PDT000407900.1	PNUSAS060840	antigen_formula=4:i:1,2,serotype=Typhimurium
SAMN10435444	CDC	2018-09	USA	clinical		PDS000049367.4	SRR8198244	GCA_004239585.1	PDT000408473.1	PNUSAS057824	antigen_formula=4:i:1,2,serotype=Typhimurium
SAMN10436526	CDC	2018-10	USA	clinical		PDS000060842.2	SRR8198658	GCA_005631035.1	PDT000408571.1	PNUSAS061172	antigen_formula=4:i:1,2,serotype=Typhimurium
SAMN10438017	PHE	2018-11	United Kingdom: United Kingdom	clinical	human	PDS000039520.17	SRR8201822	GCA_007353635.1	PDT000408712.1	638095	antigen_formula=4:i:1,2,serotype=Typhimurium
SAMN10438020	PHE	2018-11	United Kingdom: United Kingdom	clinical	human	PDS000190406.1	SRR8201847	GCA_007353955.1	PDT000408737.1	637710	antigen_formula=4:i:1,2,serotype=Typhimurium
SAMN10438535	PHE	2018-11	United Kingdom: United Kingdom	clinical	human	PDS000094461.1	SRR8204029	GCA_007354715.1	PDT000408818.1	636362	antigen_formula=4:i:1,2,serotype=Typhimurium
SAMN10438538	PHE	2018-11	United Kingdom: United Kingdom	clinical	human	PDS000038693.6	SRR8204028	GCA_007354655.1	PDT000408817.1	637734	antigen_formula=4:i:1,2,serotype=Typhimurium
SAMN10439041	PHE	2018-10	United Kingdom: United Kingdom	clinical	human	PDS000157561.1	SRR8204812	GCA_007356525.1	PDT000408931.1	633404	antigen_formula=4:i:1,2,serotype=Typhimurium
SAMN10440521	USDA-FSIS	2018	USA:WV	environmental/other	chicken carcass	PDS000114806.1	SRR8206106	GCA_007356915.1	PDT000408957.1	FSIS21822761	antigen_formula=4:i:1,2,serotype=Typhimurium
SAMN10441744	CDC	2018-09	USA	clinical		PDS000038729.17	SRR8207748	GCA_005704515.1	PDT000409109.1	PNUSAS058576	antigen_formula=4:i:1,2,serotype=Typhimurium
SAMN10441786	CDC	2018-08	USA	clinical		PDS000046561.5	SRR8207762	GCA_005704595.1	PDT000409123.1	PNUSAS060873	antigen_formula=4:i:1,2,serotype=Typhimurium
SAMN10450859	CDC	2018-08	USA	clinical		PDS000044006.1	SRR8216318	GCA_005631915.1	PDT000409427.1	PNUSAS055453	antigen_formula=4:i:1,2,serotype=Typhimurium
SAMN10460888	CDC	2018-08	USA	clinical		PDS000043942.4	SRR8235529	GCA_005630995.1	PDT000409723.1	PNUSAS061317	antigen_formula=4:i:1,2,serotype=Typhimurium
SAMN10473150	PHE	2018-11	United Kingdom: United Kingdom	clinical	human	PDS000042379.1	SRR8239907	GCA_007358235.1	PDT000410389.1	639797	antigen_formula=4:i:1,2,serotype=Typhimurium
SAMN10498808	UNIETAR	2017-10-17	Ecuador	environmental/other	organ pool	PDS000038996.1	SRR8266247	GCA_004226665.1	PDT000412766.1	U696s	antigen_formula=4:i:1,2,serotype=Typhimurium
SAMN10500686	CDC	2018-10	USA	clinical		PDS000110137.15	SRR8263199	GCA_005637835.1	PDT000412384.1	PNUSAS062016	antigen_formula=4:i:1,2,serotype=Typhimurium
SAMN10503495	University of Ilorin	2014-03-04	Nigeria	environmental/other	feces pig	PDS000039015.6	SRR8266572	GCA_006213525.1	PDT000412813.1	CFSAN083281	antigen_formula=4:i:1,2,serotype=Typhimurium
SAMN10505077	University of Ilorin	2014-11-20	Nigeria	environmental/other	intestine cattle	PDS000094421.1	SRR8266790	GCA_005999445.1	PDT000412857.1	CFSAN083284	antigen_formula=4:i:1,2,serotype=Typhimurium
SAMN10505648	CDC	2018-08	USA	clinical		PDS000098623.2	SRR8268510	GCA_005420455.1	PDT000413091.1	PNUSAS054435	antigen_formula=4:i:1,2,serotype=Typhimurium
SAMN10517491	PHE	2018-11	United Kingdom: United Kingdom	clinical	human	PDS000045975.2	SRR8272516	GCA_007365885.1	PDT000413942.1	643207	antigen_formula=4:i:1,2,serotype=Typhimurium
SAMN10520356	CDC	2018-11	USA	clinical		PDS000051005.7	SRR8280770	GCA_005421495.1	PDT000414448.1	PNUSAS062773	antigen_formula=4:i:1,2,serotype=Typhimurium
SAMN10521829	PHE	2018-11	United Kingdom: United Kingdom	clinical	human	PDS000055747.27	SRR8281275	GCA_007367885.1	PDT000414656.1	647432	antigen_formula=4:i:1,2,serotype=Typhimurium
SAMN10534842	PHE	2018-10	United Kingdom: United Kingdom	clinical	human	PDS000040272.3	SRR8292212	GCA_007368985.1	PDT000414824.1	623189	antigen_formula=4:i:1,2,serotype=Typhimurium
SAMN10537817	CDC	2018-11	USA	clinical		PDS000156321.1	SRR8294491	GCA_005563095.1	PDT000415416.1	PNUSAS062867	antigen_formula=4:i:1,2,serotype=Typhimurium
SAMN10575109	PHE	2018-08	United Kingdom: United Kingdom	clinical	human	PDS000052595.1	SRR8297276	GCA_007370685.1	PDT000415694.1	597070	antigen_formula=4:i:1,2,serotype=Typhimurium
SAMN10580103	CDC	2018-10	USA	clinical		PDS000043374.12	SRR8298643	GCA_005815845.1	PDT000416022.1	PNUSAS061853	antigen_formula=4:i:1,2,serotype=Typhimurium
SAMN10580277	CDC		USA	clinical		PDS000065111.20	SRR8298655	GCA_005717815.1	PDT000416034.1	PNUSAS048335	antigen_formula=4:i:1,2,serotype=Typhimurium
SAMN10580628	CDC	2018-11	USA	clinical		PDS000077129.2	SRR8298851	GCA_005470275.1	PDT000416155.1	PNUSAS063330	antigen_formula=4:i:1,2,serotype=Typhimurium
SAMN10580950	CDC	2018-10	USA	clinical		PDS000106187.1	SRR8299285	GCA_005813925.1	PDT000416317.1	PNUSAS060225	antigen_formula=4:i:1,2,serotype=Typhimurium
SAMN10584891	CDC	2018-11	USA	clinical		PDS000049742.4	SRR8303152	GCA_016277625.1	PDT000416546.1	PNUSAS063297	antigen_formula=4:i:1,2,serotype=Typhimurium
SAMN10598004	WY		USA:WY	environmental/other		PDS000045066.1	SRR8322166	GCA_005473055.1	PDT000418045.1	PNUSAS063807	antigen_formula=4:i:1,2,serotype=Typhimurium
SAMN10611856	CDC	2018-10	USA	clinical		PDS000085395.2	SRR8348418	GCA_005473875.1	PDT000420604.1	PNUSAS063920	antigen_formula=4:i:1,2,serotype=Typhimurium
SAMN10616519	CDC	2018-10	USA	clinical		PDS000049102.4	SRR8354952	GCA_005568115.1	PDT000420760.1	PNUSAS061824	antigen_formula=4:i:1,2,serotype=Typhimurium
SAMN10616847	CDC	2018-11	USA	clinical		PDS000076633.10	SRR8356186	GCA_005478515.1	PDT000420895.1	PNUSAS064196	antigen_formula=4:i:1,2,serotype=Typhimurium
SAMN10656729	PHE	2018-07	United Kingdom: United Kingdom	clinical	human	PDS000094209.2	SRR8375225	GCA_007385485.1	PDT000424729.1	576362	antigen_formula=4:i:1,2,serotype=Typhimurium
SAMN10685447	CDC	2018-12	USA	clinical		PDS000110806.1	SRR8383894	GCA_016276505.1	PDT000429117.1	PNUSAS064786	antigen_formula=4:i:1,2,serotype=Typhimurium
SAMN10685496	CDC	2018-12	USA	clinical		PDS000043990.3	SRR8383892	GCA_005647595.1	PDT000429115.1	PNUSAS064800	antigen_formula=4:i:1,2,serotype=Typhimurium
SAMN10689671	CDC	2018-12	USA	clinical		PDS000051274.4	SRR8389312	GCA_005476515.1	PDT000430213.1	PNUSAS064544	antigen_formula=4:i:1,2,serotype=Typhimurium
SAMN10689717	CDC	2018-12	USA	clinical		PDS000042155.7	SRR8389596	GCA_005476535.1	PDT000430258.1	PNUSAS063717	antigen_formula=4:i:1,2,serotype=Typhimurium
SAMN10714190	CDC	2018-12	USA	clinical		PDS000040413.12	SRR8418692	GCA_005712715.1	PDT000432078.1	PNUSAS064638	antigen_formula=4:i:1,2,serotype=Typhimurium
SAMN10715280	Washington State University	2009	USA	clinical	feces	PDS000042378.5	SRR8435723	GCA_006000365.1	PDT000435037.1	AHD1	antigen_formula=4:i:1,2,serotype=Typhimurium
SAMN10722707	CDC	2018-12	USA	clinical		PDS000060970.3	SRR8428573	GCA_005722135.1	PDT000434114.1	PNUSAS065331	antigen_formula=4:i:1,2,serotype=Typhimurium
SAMN10723729	PHE	2018-12	United Kingdom: United Kingdom	clinical	human	PDS000042735.1	SRR8429964	GCA_007395975.1	PDT000434255.1	662764	antigen_formula=4:i:1,2,serotype=Typhimurium
SAMN10726676	Ohio State University	2011-12	USA	environmental/other	swine lagoon	PDS000043300.1	SRR8434675	GCA_006143735.1	PDT000434422.1	AHD168	antigen_formula=4:i:1,2,serotype=Typhimurium
SAMN10728371	University of Illinois| Veterinary Diagnostic Laboratory	2009	USA	environmental/other	biological fluid or and tissue	PDS000040708.1	SRR8434749	GCA_006000425.1	PDT000434642.1	AHD154	antigen_formula=4:i:1,2,serotype=Typhimurium
SAMN10731925	CDC	2018-12	USA	clinical		PDS000084958.1	SRR8434966	GCA_005574935.1	PDT000434884.1	PNUSAS065369	antigen_formula=4:i:1,2,serotype=Typhimurium
SAMN10733687	CDC	2018-12	USA	clinical		PDS000044708.1	SRR8435031	GCA_016275825.1	PDT000434943.1	PNUSAS065182	antigen_formula=4:i:1,2,serotype=Typhimurium
SAMN10734092	Pennsylvania State University| Escherichia coli Reference Center	2011-04	USA	environmental/other	biological fluid or and tissue	PDS000040701.3	SRR8435228	GCA_006075875.1	PDT000434966.1	AHD53	antigen_formula=4:i:1,2,serotype=Typhimurium
SAMN10734555	USDA-FSIS	2018	USA:IA	environmental/other	animal-swine-market swine	PDS000193335.1	SRR8436129	GCA_006807985.1	PDT000435584.2	FSIS11917060	antigen_formula=4:i:1,2,serotype=Typhimurium
SAMN10734627	PHE	2018-07	United Kingdom: United Kingdom	clinical	human	PDS000042303.1	SRR8436072	GCA_007397495.1	PDT000435612.1	576398	antigen_formula=4:i:1,2,serotype=Typhimurium
SAMN10735337	PHE	2018-12	United Kingdom: United Kingdom	clinical	human	PDS000056549.19	SRR8437377	GCA_007397695.1	PDT000436159.1	664932	antigen_formula=4:i:1,2,serotype=Typhimurium
SAMN10751845	CDC	2018-12	USA	clinical		PDS000131951.1	SRR8444380	GCA_005528985.1	PDT000440444.1	PNUSAS064955	antigen_formula=4:i:1,2,serotype=Typhimurium
SAMN10756644	PHE	2019-01	United Kingdom: United Kingdom	clinical	human	PDS000042178.2	SRR8448472	GCA_007401845.1	PDT000441334.1	668756	antigen_formula=4:i:1,2,serotype=Typhimurium
SAMN10769311	Reference Laboratory of health	2012-10-08	Paraguay	environmental/other	fish	PDS000042174.1	SRR8471117	GCA_006001685.1	PDT000447624.1	NC_810120213	antigen_formula=4:i:1,2,serotype=Typhimurium
SAMN10777214	CDC	2018-11	USA	clinical		PDS000113500.1	SRR8460363	GCA_005653855.1	PDT000443502.1	PNUSAS065161	antigen_formula=4:i:1,2,serotype=Typhimurium
SAMN10787609	CDC	2018-12	USA	clinical		PDS000042159.1	SRR8469276	GCA_005653975.1	PDT000447409.1	PNUSAS066306	antigen_formula=4:i:1,2,serotype=Typhimurium
SAMN10793725	CDC	2018-12	USA	clinical		PDS000180730.1	SRR8478302	GCA_005828725.1	PDT000449010.1	PNUSAS066155	antigen_formula=4:i:1,2,serotype=Typhimurium
SAMN10823714	PHE	2019-01	United Kingdom: United Kingdom	clinical	human	PDS000042714.1	SRR8490606	GCA_007402225.1	PDT000452818.1	674062	antigen_formula=4:i:1,2,serotype=Typhimurium
SAMN10827413	PHE	2018-06	United Kingdom: United Kingdom	clinical	human	PDS000083660.6	SRR8492482	GCA_007409405.1	PDT000454034.1	555480	antigen_formula=4:i:1,2,serotype=Typhimurium
SAMN10830397	CDC	2019-01	USA	clinical		PDS000148172.3	SRR8494983	GCA_005578995.1	PDT000454104.1	PNUSAS066620	antigen_formula=4:i:1,2,serotype=Typhimurium
SAMN10841045	South Dakota State University| South Dakota Animal Disease Research and Diagnostic Laboratory	2018-06-20	USA	environmental/other	intestine	PDS000139726.2	SRR8502813	GCA_005579655.1	PDT000455381.1	ADRDL-2234	antigen_formula=4:i:1,2,serotype=Typhimurium
SAMN10843036	PHE	2018-04	United Kingdom: United Kingdom	clinical	human	PDS000042722.4	SRR8503754	GCA_007585495.1	PDT000455509.1	526765	antigen_formula=4:i:1,2,serotype=Typhimurium
SAMN10843138	PHE	2018-03	United Kingdom: United Kingdom	clinical	human	PDS000054215.4	SRR8503810	GCA_007653895.1	PDT000455565.1	511637	antigen_formula=4:i:1,2,serotype=Typhimurium
SAMN10848716	PHE	2018-04	United Kingdom: United Kingdom	clinical	human	PDS000042707.1	SRR8509153	GCA_007415465.1	PDT000457016.1	524786	antigen_formula=4:i:1,2,serotype=Typhimurium
SAMN10851642	CDC	2019-01	USA	clinical		PDS000043173.1	SRR8511106	GCA_005731575.1	PDT000457164.1	PNUSAS066857	antigen_formula=4:i:1,2,serotype=Typhimurium
SAMN10854736	PHE	2019-01	United Kingdom: United Kingdom	clinical	human	PDS000042859.1	SRR8514486	GCA_007416525.1	PDT000457532.1	673583	antigen_formula=4:i:1,2,serotype=Typhimurium
SAMN10866955	PHE	2018-01	United Kingdom: United Kingdom	clinical	human	PDS000056545.2	SRR8523813	GCA_007418705.1	PDT000458010.1	467162	antigen_formula=4:i:1,2,serotype=Typhimurium
SAMN10867041	PHE	2018-01	United Kingdom: United Kingdom	clinical	human	PDS000045979.4	SRR8524460	GCA_007509125.1	PDT000458110.1	471168	antigen_formula=4:i:1,2,serotype=Typhimurium
SAMN10873159	CDC	2018-07	USA	clinical		PDS000049115.14	SRR8530191	GCA_005657155.1	PDT000459053.1	PNUSAS067355	antigen_formula=4:i:1,2,serotype=Typhimurium
SAMN10873278	CDC	2018-07	USA	clinical		PDS000058526.4	SRR8530257	GCA_005730735.1	PDT000459087.1	PNUSAS048105	antigen_formula=4:i:1,2,serotype=Typhimurium
SAMN10873591	CDC	2018-12	USA	clinical		PDS000101549.2	SRR8530634	GCA_005486125.1	PDT000459153.1	PNUSAS067370	antigen_formula=4:i:1,2,serotype=Typhimurium
SAMN10881425	CDC	2019-01	USA	clinical		PDS000043804.2	SRR8539908	GCA_005487025.1	PDT000459693.1	PNUSAS066513	antigen_formula=4:i:1,2,serotype=Typhimurium
SAMN10882088	PHE	2017-09	United Kingdom: United Kingdom	clinical	human	PDS000183319.1	SRR8541869	GCA_007657535.1	PDT000459893.1	422487	antigen_formula=4:i:1,2,serotype=Typhimurium
SAMN10883280	PA-Ag	2018-03-18	USA:PA	environmental/other	feces (Bos taurus)	PDS000047827.3	SRR8544142	GCA_006076455.1	PDT000460010.1	SAL-18-VL-PA-AG-OH-0008	antigen_formula=4:i:1,2,serotype=Typhimurium
SAMN10884582	CDC	2019-01	USA	clinical		PDS000110028.1	SRR8545556	GCA_005733915.1	PDT000464074.1	PNUSAS066886	antigen_formula=4:i:1,2,serotype=Typhimurium
SAMN10884647	CDC	2019-01	USA	clinical		PDS000129148.1	SRR8545667	GCA_016273305.1	PDT000464120.1	PNUSAS067139	antigen_formula=4:i:1,2,serotype=Typhimurium
SAMN10887389	PHE	2019-01	United Kingdom: United Kingdom	clinical	human	PDS000043185.2	SRR8548873	GCA_007512025.1	PDT000464333.1	680510	antigen_formula=4:i:1,2,serotype=Typhimurium
SAMN10900390	CDC	2018-12	USA	clinical		PDS000127947.1	SRR8550917	GCA_005658695.1	PDT000464520.1	PNUSAS064925	antigen_formula=4:i:1,2,serotype=Typhimurium
SAMN10905407	PHE	2017-08	United Kingdom: United Kingdom	clinical	human	PDS000096881.1	SRR8552253	GCA_007593585.1	PDT000464754.1	399750	antigen_formula=4:i:1,2,serotype=Typhimurium
SAMN10922272	PHE	2019-02	United Kingdom: United Kingdom	clinical	human	PDS000072999.1	SRR8568674	GCA_007594105.1	PDT000465455.1	683613	antigen_formula=4:i:1,2,serotype=Typhimurium
SAMN10965695	CDC	2018-11	USA	clinical		PDS000074225.4	SRR8591225	GCA_005715855.1	PDT000467041.1	PNUSAS065164	antigen_formula=4:i:1,2,serotype=Typhimurium
SAMN10996517	CDC	2018-08	USA	clinical		PDS000064117.2	SRR8618282	GCA_005660715.1	PDT000469052.1	PNUSAS068366	antigen_formula=4:i:1,2,serotype=Typhimurium
SAMN10997424	CDC	2018-09	USA	clinical		PDS000057637.4	SRR8618399	GCA_005835885.1	PDT000469104.1	PNUSAS065680	antigen_formula=4:i:1,2,serotype=Typhimurium
SAMN10997734	CDC	2019-02	USA	clinical		PDS000045808.2	SRR8618417	GCA_005491185.1	PDT000469122.1	PNUSAS068208	antigen_formula=4:i:1,2,serotype=Typhimurium
SAMN10998158	CDC	2018-11	USA	clinical		PDS000054847.3	SRR8618787	GCA_005835545.1	PDT000469189.1	PNUSAS068161	antigen_formula=4:i:1,2,serotype=Typhimurium
SAMN11008020	CDC	2019-01	USA	clinical		PDS000158359.1	SRR8625020	GCA_005492765.1	PDT000469309.1	PNUSAS068054	antigen_formula=4:i:1,2,serotype=Typhimurium
SAMN11029985	CDC	2019-01	USA	clinical		PDS000050046.1	SRR8644916	GCA_005492865.1	PDT000470143.1	PNUSAS068154	antigen_formula=4:i:1,2,serotype=Typhimurium
SAMN11030784	CDC	2019-02	USA	clinical		PDS000093180.1	SRR8644968	GCA_005586295.1	PDT000470179.1	PNUSAS068868	antigen_formula=4:i:1,2,serotype=Typhimurium
SAMN11031494	PHE	2017-03	United Kingdom: United Kingdom	clinical	human	PDS000094467.1	SRR8648226	GCA_007430705.1	PDT000470662.1	353914	antigen_formula=4:i:1,2,serotype=Typhimurium
SAMN11043720	PHE	2019-02	United Kingdom: United Kingdom	clinical	human	PDS000084289.16	SRR8658198	GCA_007599615.1	PDT000472692.1	691171	antigen_formula=4:i:1,2,serotype=Typhimurium
SAMN11046383	PHE	2016-08	United Kingdom: United Kingdom	clinical	human	PDS000077125.1	SRR8661027	GCA_007521245.1	PDT000472768.1	293145	antigen_formula=4:i:1,2,serotype=Typhimurium
SAMN11046549	PHE	2016-09	United Kingdom: United Kingdom	clinical	human	PDS000138628.4	SRR8661125	GCA_007521785.1	PDT000472861.1	295006	antigen_formula=4:i:1,2,serotype=Typhimurium
SAMN11057112	PHE	2019-02	United Kingdom: United Kingdom	clinical	human	PDS000097450.8	SRR8671259	GCA_011474615.1	PDT000473676.1	692636	antigen_formula=4:i:1,2,serotype=Typhimurium
SAMN11086249	PHE	2016-03	United Kingdom: United Kingdom	clinical	human	PDS000043808.1	SRR8698018	GCA_007522965.1	PDT000474277.1	238390	antigen_formula=4:i:1,2,serotype=Typhimurium
SAMN11095915	PHE	2015-12	United Kingdom: United Kingdom	clinical	human	PDS000102858.4	SRR8704978	GCA_007605275.1	PDT000475915.1	193327	antigen_formula=4:i:1,2,serotype=Typhimurium
SAMN11096903	PHE	2015-10	United Kingdom: United Kingdom	clinical	human	PDS000064076.1	SRR8706074	GCA_007694385.1	PDT000476396.1	180806	antigen_formula=4:i:1,2,serotype=Typhimurium
SAMN11102910	KY-M	2018-07-09	USA:KY	environmental/other	Odocoileus virginianus Feces	PDS000044303.2	SRR8767784	GCA_006239385.1	PDT000481252.1	SAL-18-VL-LA-KY-0011	antigen_formula=4:i:1,2,serotype=Typhimurium
SAMN11103592	PHE	2015-09	United Kingdom: United Kingdom	clinical	human	PDS000106954.1	SRR8711777	GCA_007528685.1	PDT000476810.1	154850	antigen_formula=4:i:1,2,serotype=Typhimurium
SAMN11109120	PHE	2019-02	United Kingdom: United Kingdom	clinical	human	PDS000043893.3	SRR8717174	GCA_007529325.1	PDT000476990.1	691173	antigen_formula=4:i:1,2,serotype=Typhimurium
SAMN11130544	CDC	2019-02	USA	clinical		PDS000065556.4	SRR8731204	GCA_005838905.1	PDT000478271.1	PNUSAS069425	antigen_formula=4:i:1,2,serotype=Typhimurium
SAMN11149461	PHE	2015-04	United Kingdom: United Kingdom	clinical	human	PDS000107271.4	SRR8735177	GCA_007530845.1	PDT000479163.1	107770	antigen_formula=4:i:1,2,serotype=Typhimurium
SAMN11149864	CDC	2019-02	USA	clinical		PDS000055130.10	SRR8734167	GCA_005736195.1	PDT000478928.1	PNUSAS069101	antigen_formula=4:i:1,2,serotype=Typhimurium
SAMN11149898	CDC	2019-01	USA	clinical		PDS000045667.10	SRR8734207	GCA_005840865.1	PDT000478968.1	PNUSAS068834	antigen_formula=4:i:1,2,serotype=Typhimurium
SAMN11178093	CDC	2019-02	USA	clinical		PDS000096885.1	SRR8756663	GCA_005429795.1	PDT000480258.1	PNUSAS070183	antigen_formula=4:i:1,2,serotype=Typhimurium
SAMN11178303	CDC	2019-02	USA	clinical		PDS000095214.2	SRR8756750	GCA_016270545.1	PDT000480360.1	PNUSAS070410	antigen_formula=4:i:1,2,serotype=Typhimurium
SAMN11178720	CDC	2019-02	USA	clinical		PDS000053193.1	SRR8757258	GCA_005741775.1	PDT000480562.1	PNUSAS069981	antigen_formula=4:i:1,2,serotype=Typhimurium
SAMN11179332	PHE	2019-03	United Kingdom: United Kingdom	clinical	human	PDS000126575.1	SRR8758315	GCA_007532685.1	PDT000480678.1	704326	antigen_formula=4:i:1,2,serotype=Typhimurium
SAMN11191975	GA-A	2018-08-07	USA:GA	environmental/other	feces (Equus caballus )	PDS000044132.1	SRR8763152	GCA_006076315.1	PDT000480908.1	SAL-18-VL-OH-GA-0017	antigen_formula=4:i:1,2,serotype=Typhimurium
SAMN11244195	PHE	2019-03	United Kingdom: United Kingdom	clinical	human	PDS000044876.1	SRR8774515	GCA_007807155.1	PDT000481623.1	707178	antigen_formula=4:i:1,2,serotype=Typhimurium
SAMN11249414	CDC		USA	clinical		PDS000075173.4	SRR8781638	GCA_005499845.1	PDT000482122.1	PNUSAS070376	antigen_formula=4:i:1,2,serotype=Typhimurium
SAMN11252389	PHE	2019-03	United Kingdom: United Kingdom	clinical	human	PDS000044264.2	SRR8784399	GCA_007533465.1	PDT000482560.1	708209	antigen_formula=4:i:1,2,serotype=Typhimurium
SAMN11258059	CDC	2019-03	USA	clinical		PDS000094595.8	SRR8786801	GCA_016270245.1	PDT000482692.1	PNUSAS070677	antigen_formula=4:i:1,2,serotype=Typhimurium
SAMN11265435	Fabio Sossai Possebon	2015-08-04	Brazil	environmental/other	Mesenteric Lymph Node	PDS000056368.1		GCA_010119515.1	PDT000677832.1	s09	antigen_formula=4:i:1,2,serotype=Typhimurium
SAMN11266949	CDC	2019-03	USA	clinical		PDS000046302.5	SRR8793370	GCA_005431155.1	PDT000483259.1	PNUSAS071149	antigen_formula=4:i:1,2,serotype=Typhimurium
SAMN11267011	CDC	2019-03	USA	clinical		PDS000063920.2	SRR8793560	GCA_005845925.1	PDT000483308.1	PNUSAS071097	antigen_formula=4:i:1,2,serotype=Typhimurium
SAMN11289367	PHE	2019-03	United Kingdom: United Kingdom	clinical	human	PDS000084341.1	SRR8816363	GCA_007532885.1	PDT000484189.1	707100	antigen_formula=4:i:1,2,serotype=Typhimurium
SAMN11320674	USDA-FSIS	2019	USA:NY	environmental/other	raw intact chicken	PDS000045761.4	SRR8839698	GCA_006808585.1	PDT000485590.2	FSIS11919528	antigen_formula=4:i:1,2,serotype=Typhimurium
SAMN11352960	PHE	2019-03	United Kingdom: United Kingdom	clinical	human	PDS000107536.1	SRR8861995	GCA_007612555.1	PDT000486483.1	717141	antigen_formula=4:i:1,2,serotype=Typhimurium
SAMN11359270	CDC	2019-03	USA	clinical		PDS000059906.3	SRR8866277	GCA_005595355.1	PDT000487116.1	PNUSAS071367	antigen_formula=4:i:1,2,serotype=Typhimurium
SAMN11359272	CDC	2019-03	USA	clinical		PDS000044868.17	SRR8866270	GCA_005506115.1	PDT000487109.1	PNUSAS071365	antigen_formula=4:i:1,2,serotype=Typhimurium
SAMN11360117	CDC	2019-02	USA	clinical		PDS000199957.1	SRR8866606	GCA_005595925.1	PDT000487299.1	PNUSAS071758	antigen_formula=4:i:1,2,serotype=Typhimurium
SAMN11360130	CDC	2006-04	USA	clinical		PDS000045067.1	SRR8866563	GCA_005632355.1	PDT000487285.1	PNUSAS071564	antigen_formula=4:i:1,2,serotype=Typhimurium
SAMN11375136	CDC	2019-03	USA	clinical		PDS000065298.8	SRR8872005	GCA_005506615.1	PDT000487717.1	PNUSAS072009	antigen_formula=4:i:1,2,serotype=Typhimurium
SAMN11397542	CDC	2019-03	USA	clinical		PDS000117441.1	SRR8882118	GCA_005508495.1	PDT000488848.1	PNUSAS071852	antigen_formula=4:i:1,2,serotype=Typhimurium
SAMN11403722	CDC	2019-01	USA	clinical		PDS000046220.2	SRR8888185	GCA_016268345.1	PDT000489367.1	PNUSAS072516	antigen_formula=4:i:1,2,serotype=Typhimurium
SAMN11405614	CDC	2019-03	USA	clinical		PDS000048592.1	SRR8889137	GCA_016268305.1	PDT000489554.1	PNUSAS072117	antigen_formula=4:i:1,2,serotype=Typhimurium
SAMN11417568	USDA-FSIS	2019	USA:MA	environmental/other	comminuted chicken	PDS000060114.1	SRR8896934	GCA_006686545.1	PDT000490307.2	FSIS21923977	antigen_formula=4:i:1,2,serotype=Typhimurium
SAMN11467680	CDC	2019-03	USA	clinical		PDS000111394.2	SRR8932723	GCA_016267725.1	PDT000492305.1	PNUSAS072731	antigen_formula=4:i:1,2,serotype=Typhimurium
SAMN11509835	CDC	2019-03	USA	clinical		PDS000048395.2	SRR8985824	GCA_005602535.1	PDT000496407.1	PNUSAS071466	antigen_formula=4:i:1,2,serotype=Typhimurium
SAMN11519457	CSIRO	2013-02-26	Australia	environmental/other	feces	PDS000047917.1		GCA_005145665.1	PDT000541805.1	2470	antigen_formula=4:i:1,2,serotype=Typhimurium
SAMN11526594	CDC	2019-03	USA	clinical		PDS000101797.2	SRR8984755	GCA_005602395.1	PDT000496339.1	PNUSAS070747	antigen_formula=4:i:1,2,serotype=Typhimurium
SAMN11528491	CDC	2019-03	USA	clinical		PDS000073995.7	SRR8987493	GCA_005602735.1	PDT000496462.1	PNUSAS073462	antigen_formula=4:i:1,2,serotype=Typhimurium
SAMN11552384	CDC	2019-03	USA	clinical		PDS000045249.5	SRR8995963	GCA_005858845.1	PDT000496867.1	PNUSAS073115	antigen_formula=4:i:1,2,serotype=Typhimurium
SAMN11553415	CDC	2019-04	USA	clinical		PDS000061271.1	SRR8997342	GCA_005516095.1	PDT000497050.1	PNUSAS074128	antigen_formula=4:i:1,2,serotype=Typhimurium
SAMN11581134	Florida Department of Agriculture and Consumer Services	2004	Mexico	environmental/other	retail meat	PDS000074072.2	SRR9017231	GCA_005755135.1	PDT000498765.1	Burnett-MI25	antigen_formula=4:i:1,2,serotype=Typhimurium
SAMN11581155	Florida Department of Agriculture and Consumer Services	2004	Mexico	environmental/other	retail meat	PDS000045666.2	SRR9017255	GCA_005434635.1	PDT000498781.1	Burnett-MI46	antigen_formula=4:i:1,2,serotype=Typhimurium
SAMN11585613	CDC	2019-04	USA	clinical		PDS000045888.1	SRR9021773	GCA_005517105.1	PDT000499017.1	PNUSAS074454	antigen_formula=4:i:1,2,serotype=Typhimurium
SAMN11586052	CDC	2019-04	USA	clinical		PDS000070235.1	SRR9023143	GCA_005858975.1	PDT000499049.1	PNUSAS074393	antigen_formula=4:i:1,2,serotype=Typhimurium
SAMN11636351	Mississippi State University; College of Veterinary Medicine; Poultry Research and Diagnostic Laboratory	2018-12-11	USA:MS	environmental/other	Canis lupus familaris	PDS000046657.3	SRR9050356	GCA_016265365.1	PDT000500560.1	SAL-18-VL-NY-MS-0014	antigen_formula=4:i:1,2,serotype=Typhimurium
SAMN11642346	CDC	2019-05	USA	clinical		PDS000047160.7	SRR9054044	GCA_005907845.1	PDT000500829.1	PNUSAS075064	antigen_formula=4:i:1,2,serotype=Typhimurium
SAMN11644840	PHE	2019-05	United Kingdom: United Kingdom	clinical	human	PDS000050778.1	SRR9054602	GCA_007823665.1	PDT000501424.1	738600	antigen_formula=4:i:1,2,serotype=Typhimurium
SAMN11654704	CDC	2019-04	USA	clinical		PDS000046100.17	SRR9061001	GCA_016265165.1	PDT000501140.1	PNUSAS074660	antigen_formula=4:i:1,2,serotype=Typhimurium
SAMN11809241	CDC	2019-04	USA	clinical		PDS000105181.1	SRR9108442	GCA_016264485.1	PDT000505106.1	PNUSAS076350	antigen_formula=4:i:1,2,serotype=Typhimurium
SAMN11809244	CDC	2019-04	USA	clinical		PDS000056462.2	SRR9108437	GCA_016264545.1	PDT000505103.1	PNUSAS076349	antigen_formula=4:i:1,2,serotype=Typhimurium
SAMN11822794	CDC	2019-05	USA	clinical		PDS000046255.1	SRR9108087	GCA_005918905.1	PDT000504991.1	PNUSAS076091	antigen_formula=4:i:1,2,serotype=Typhimurium
SAMN11834016	CDC	2019-04	USA	clinical		PDS000084414.3	SRR9110284	GCA_005917725.1	PDT000505033.1	PNUSAS076487	antigen_formula=4:i:1,2,serotype=Typhimurium
SAMN11872591	CDC	2019-04	USA	clinical		PDS000053126.5	SRR9133999	GCA_005895185.1	PDT000509015.1	PNUSAS074350	antigen_formula=4:i:1,2,serotype=Typhimurium
SAMN11875353	CDC	2019-04	USA	clinical		PDS000046111.3	SRR9137480	GCA_016262595.1	PDT000509296.1	PNUSAS076058	antigen_formula=4:i:1,2,serotype=Typhimurium
SAMN11877189	CDC	2019-05	USA	clinical		PDS000054180.6	SRR9139211	GCA_006078255.1	PDT000509344.1	PNUSAS076785	antigen_formula=4:i:1,2,serotype=Typhimurium
SAMN11885464	PHE	2019-05	United Kingdom: United Kingdom	clinical	human	PDS000174076.1	SRR9153208	GCA_006395955.1	PDT000509807.1	741698	antigen_formula=4:i:1,2,serotype=Typhimurium
SAMN11885465	PHE	2019-05	United Kingdom: United Kingdom	clinical	human	PDS000046453.4	SRR9153228	GCA_006395115.1	PDT000509825.1	747825	antigen_formula=4:i:1,2,serotype=Typhimurium
SAMN11912904	CDC		USA	clinical		PDS000046747.1	SRR9166896	GCA_006147635.1	PDT000510712.1	PNUSAS077188	antigen_formula=4:i:1,2,serotype=Typhimurium
SAMN11912931	CDC	2019-05	USA	clinical		PDS000064084.18	SRR9166913	GCA_006147795.1	PDT000510729.1	PNUSAS077191	antigen_formula=4:i:1,2,serotype=Typhimurium
SAMN11999132	CDC	2019-04	USA	clinical		PDS000046327.2	SRR9217948	GCA_006398455.1	PDT000519079.1	PNUSAS078289	antigen_formula=4:i:1,2,serotype=Typhimurium
SAMN12004703	USDA in College Station, TX	2015-03-25	USA: TX	environmental/other	pork	PDS000073464.1		GCA_007280715.1	PDT000547658.1	D51C1	antigen_formula=4:i:1,2,serotype=Typhimurium
SAMN12004706	USDA in College Station, TX	2015-03-25	USA: TX	environmental/other	pork	PDS000046793.1		GCA_006443145.1	PDT000532448.1	D67H1	antigen_formula=4:i:1,2,serotype=Typhimurium
SAMN12004708	USDA in College Station, TX	2015-03-25	USA: TX	environmental/other	pork	PDS000046796.1		GCA_006443135.1	PDT000532449.1	D97C1	antigen_formula=4:i:1,2,serotype=Typhimurium
SAMN12004711	USDA in College Station, TX	2015-03-25	USA: TX	environmental/other	pork	PDS000046795.2		GCA_006443525.1	PDT000532468.1	E77C1	antigen_formula=4:i:1,2,serotype=Typhimurium
SAMN12006381	CDC	2019-05	USA	clinical		PDS000095872.2	SRR9268739	GCA_006414255.1	PDT000520238.1	PNUSAS076740	antigen_formula=4:i:1,2,serotype=Typhimurium
SAMN12009222	PHE	2019-05	United Kingdom: United Kingdom	clinical	human	PDS000101217.2	SRR9261651	GCA_006406555.1	PDT000519698.1	748748	antigen_formula=4:i:1,2,serotype=Typhimurium
SAMN12009369	PHE	2019-05	United Kingdom: United Kingdom	clinical	human	PDS000046342.2	SRR9261076	GCA_006399425.1	PDT000519473.1	749391	antigen_formula=4:i:1,2,serotype=Typhimurium
SAMN12023645	PHE	2019-05	United Kingdom: United Kingdom	clinical	human	PDS000049920.1	SRR9273968	GCA_006418955.1	PDT000520478.1	739706	antigen_formula=4:i:1,2,serotype=Typhimurium
SAMN12036221	CDC	2019-05	USA	clinical		PDS000054358.20	SRR9283102	GCA_006425235.1	PDT000521479.1	PNUSAS077320	antigen_formula=4:i:1,2,serotype=Typhimurium
SAMN12058563	USDA-FSIS	2019	USA:AL	environmental/other	raw intact chicken	PDS000049428.2	SRR9304139	GCA_006461985.1	PDT000523272.1	FSIS21924512	antigen_formula=4:i:1,2,serotype=Typhimurium
SAMN12059837	CDC	2019-05	USA	clinical		PDS000065449.4	SRR9304212	GCA_006462135.1	PDT000523279.1	PNUSAS077850	antigen_formula=4:i:1,2,serotype=Typhimurium
SAMN12075972	CDC	2019-05	USA	clinical		PDS000062412.7	SRR9309247	GCA_006465075.1	PDT000523829.1	PNUSAS078085	antigen_formula=4:i:1,2,serotype=Typhimurium
SAMN12098832	CDC	2019-05	USA	clinical		PDS000048146.3	SRR9331690	GCA_006474925.1	PDT000525408.1	PNUSAS079285	antigen_formula=4:i:1,2,serotype=Typhimurium
SAMN12100588	Maryland Department of Health	2014-06	USA	clinical	human	PDS000047836.1	SRR9332798	GCA_006475145.1	PDT000525487.1	PNUSAS060679	antigen_formula=4:i:1,2,serotype=Typhimurium
SAMN12100598	Maryland Department of Health	2014-01	USA	clinical	human	PDS000070215.3	SRR9332804	GCA_006476845.1	PDT000525493.1	PNUSAS060669	antigen_formula=4:i:1,2,serotype=Typhimurium
SAMN12100610	Maryland Department of Health	2014-01	USA	clinical	human	PDS000046658.1	SRR9332811	GCA_006476885.1	PDT000525499.1	PNUSAS060945	antigen_formula=4:i:1,2,serotype=Typhimurium
SAMN12106603	CDC		USA	clinical		PDS000183439.1	SRR9334554	GCA_006479145.1	PDT000525670.1	2015AM-2126	antigen_formula=4:i:1,2,serotype=Typhimurium
SAMN12107693	Maryland Department of Health	2014-10	USA	clinical	human	PDS000055939.1	SRR9335135	GCA_006482325.1	PDT000525829.1	PNUSAS061226	antigen_formula=4:i:1,2,serotype=Typhimurium
SAMN12107695	Maryland Department of Health	2014-10	USA	clinical	human	PDS000062400.4	SRR9335134	GCA_006482305.1	PDT000525828.1	PNUSAS061224	antigen_formula=4:i:1,2,serotype=Typhimurium
SAMN12114145	PHE	2019-06	United Kingdom: United Kingdom	clinical	human	PDS000123343.2	SRR9422880	GCA_006488425.1	PDT000527292.1	762254	antigen_formula=4:i:1,2,serotype=Typhimurium
SAMN12142360	Maryland Department of Health	2015-04	USA	clinical	human	PDS000148193.1	SRR9597212	GCA_006535495.1	PDT000532824.1	PNUSAS061243	antigen_formula=4:i:1,2,serotype=Typhimurium
SAMN12167203	CDC	2019-06	USA	clinical		PDS000047900.7	SRR9614123	GCA_007798415.1	PDT000534683.1	PNUSAS079894	antigen_formula=4:i:1,2,serotype=Typhimurium
SAMN12185496	CDC	2019-05	USA	clinical		PDS000053549.2	SRR9619854	GCA_007617655.1	PDT000537082.1	PNUSAS080238	antigen_formula=4:i:1,2,serotype=Typhimurium
SAMN12186847	TN	2019-02-21	USA:TN	environmental/other	chicken breast	PDS000079942.2	SRR9619887	GCA_007799775.1	PDT000537126.1	19TN02CB01N-S	antigen_formula=4:i:1,2,serotype=Typhimurium
SAMN12201736	PHE	2019-06	United Kingdom: United Kingdom	clinical	human	PDS000048105.1	SRR9625937	GCA_007618435.1	PDT000537483.1	766755	antigen_formula=4:i:1,2,serotype=Typhimurium
SAMN12221057	CDC	2018-12	USA	clinical		PDS000075659.1	SRR9647797	GCA_007541975.1	PDT000539157.1	PNUSAS068550	antigen_formula=4:i:1,2,serotype=Typhimurium
SAMN12230461	Florida Department of Agriculture and Consumer Services	2018-12	Mexico	environmental/other	equine hospital environmental	PDS000047881.1	SRR9652069	GCA_016258895.1	PDT000539872.1	Burnett-UNAM-V15	antigen_formula=4:i:1,2,serotype=Typhimurium
SAMN12237774	CDC	2019-06	USA	clinical		PDS000047898.3	SRR9660240	GCA_016258625.1	PDT000540286.1	PNUSAS081884	antigen_formula=4:i:1,2,serotype=Typhimurium
SAMN12255717	CDC	2019-05	USA	clinical		PDS000091177.1	SRR9670840	GCA_007621515.1	PDT000541970.1	PNUSAS077966	antigen_formula=4:i:1,2,serotype=Typhimurium
SAMN12279969	CDC	2019-06	USA	clinical		PDS000064920.3	SRR9688705	GCA_016258285.1	PDT000544397.1	PNUSAS081490	antigen_formula=4:i:1,2,serotype=Typhimurium
SAMN12280432	USDA-FSIS	2019	USA:NE	environmental/other	03C Raw Product Not Ground-Boneless Cuts	PDS000048134.2	SRR9689824	GCA_007623275.1	PDT000544433.1	FSIS11922752	antigen_formula=4:i:1,2,serotype=Typhimurium
SAMN12289501	CDC	2019-06	USA	clinical		PDS000060128.6	SRR9697522	GCA_016258145.1	PDT000545134.1	PNUSAS083389	antigen_formula=4:i:1,2,serotype=Typhimurium
SAMN12324686	PHE	2019-07	United Kingdom: United Kingdom	clinical	human	PDS000057638.1	SRR9719468	GCA_007705965.1	PDT000546470.1	773752	antigen_formula=4:i:1,2,serotype=Typhimurium
SAMN12324696	PHE	2019-07	United Kingdom: United Kingdom	clinical	human	PDS000077378.1	SRR9719498	GCA_007706145.1	PDT000546491.1	774348	antigen_formula=4:i:1,2,serotype=Typhimurium
SAMN12324727	PHE	2019-07	United Kingdom: United Kingdom	clinical	human	PDS000048252.5	SRR9719461	GCA_007705845.1	PDT000546463.1	775121	antigen_formula=4:i:1,2,serotype=Typhimurium
SAMN12324734	PHE	2019-07	United Kingdom: United Kingdom	clinical	human	PDS000048277.3	SRR9719490	GCA_007704175.1	PDT000546486.1	775116	antigen_formula=4:i:1,2,serotype=Typhimurium
SAMN12339477	CDC	2019-07	USA	clinical		PDS000076643.2	SRR9732263	GCA_007926465.1	PDT000547263.1	PNUSAS084714	antigen_formula=4:i:1,2,serotype=Typhimurium
SAMN12349177	CDC	2019-06	USA	clinical		PDS000114680.1	SRR9822475	GCA_007728785.1	PDT000547900.1	PNUSAS082460	antigen_formula=4:i:1,2,serotype=Typhimurium
SAMN12349803	CDC	2019-07	USA	clinical		PDS000053427.5	SRR9822738	GCA_016257485.1	PDT000548021.1	PNUSAS084166	antigen_formula=4:i:1,2,serotype=Typhimurium
SAMN12356740	CDC	2019-07	USA	clinical		PDS000049357.1	SRR9827477	GCA_007734325.1	PDT000548774.1	PNUSAS085192	antigen_formula=4:i:1,2,serotype=Typhimurium
SAMN12362959	CDC	2019-06	USA	clinical		PDS000066997.1	SRR9833839	GCA_007812615.1	PDT000549326.1	PNUSAS083734	antigen_formula=4:i:1,2,serotype=Typhimurium
SAMN12365274	CDC	2019-06	USA	clinical		PDS000184975.1	SRR9836994	GCA_007847895.1	PDT000549443.1	PNUSAS082857	antigen_formula=4:i:1,2,serotype=Typhimurium
SAMN12370145	CDC	2019-07	USA	clinical		PDS000135487.6	SRR9842497	GCA_007848815.1	PDT000549711.1	PNUSAS084672	antigen_formula=4:i:1,2,serotype=Typhimurium
SAMN12392351	CDC	2019-06	USA	clinical		PDS000050047.5	SRR9856457	GCA_007869965.1	PDT000550973.1	PNUSAS085626	antigen_formula=4:i:1,2,serotype=Typhimurium
SAMN12404581	CDC	2019-06	USA:MI	clinical		PDS000049435.2	SRR9866427	GCA_007880425.1	PDT000551716.1	PNUSAS081045	antigen_formula=4:i:1,2,serotype=Typhimurium
SAMN12404590	CDC	2019-06	USA	clinical		PDS000050415.10	SRR9866424	GCA_007881365.1	PDT000551713.1	PNUSAS081039	antigen_formula=4:i:1,2,serotype=Typhimurium
SAMN12412305	PHE	2019-07	United Kingdom: United Kingdom	clinical	human	PDS000052054.4	SRR9861244	GCA_007894085.1	PDT000551578.1	779882	antigen_formula=4:i:1,2,serotype=Typhimurium
SAMN12422943	PHE	2019-07	United Kingdom: United Kingdom	clinical	human	PDS000154662.1	SRR9886114	GCA_007903485.1	PDT000553705.1	780427	antigen_formula=4:i:1,2,serotype=Typhimurium
SAMN12423351	CDC	2019-07	USA	clinical		PDS000088404.2	SRR9886627	GCA_007887465.1	PDT000553449.1	PNUSAS086428	antigen_formula=4:i:1,2,serotype=Typhimurium
SAMN12423699	CDC	2019-07	USA	clinical		PDS000048589.17	SRR9886708	GCA_007888725.1	PDT000553528.1	PNUSAS086472	antigen_formula=4:i:1,2,serotype=Typhimurium
SAMN12497752	CDC	2019-07	USA	clinical		PDS000049035.8	SRR9903702	GCA_007962605.1	PDT000556608.1	PNUSAS084427	antigen_formula=4:i:1,2,serotype=Typhimurium
SAMN12508991	CDC	2019-07	USA	clinical		PDS000065861.4	SRR9911205	GCA_007973185.1	PDT000556799.1	PNUSAS084425	antigen_formula=4:i:1,2,serotype=Typhimurium
SAMN12509214	PHE	2019-07	United Kingdom: United Kingdom	clinical	human	PDS000049110.1	SRR9911152	GCA_007973325.1	PDT000557387.1	782017	antigen_formula=4:i:1,2,serotype=Typhimurium
SAMN12528018	CDC	2019-07	USA	clinical		PDS000126570.1	SRR9921223	GCA_007979485.1	PDT000557894.1	PNUSAS086787	antigen_formula=4:i:1,2,serotype=Typhimurium
SAMN12528710	PHE	2019-07	United Kingdom: United Kingdom	clinical	human	PDS000049595.1	SRR9921294	GCA_007981385.1	PDT000557988.1	781998	antigen_formula=4:i:1,2,serotype=Typhimurium
SAMN12550117	PHE	2019-07	United Kingdom: United Kingdom	clinical	human	PDS000071707.5	SRR9945002	GCA_008227325.1	PDT000559961.1	784992	antigen_formula=4:i:1,2,serotype=Typhimurium
SAMN12567387	CDC	2019-07	USA	clinical		PDS000099434.1	SRR9961474	GCA_011527105.1	PDT000562922.1	PNUSAS088812	antigen_formula=4:i:1,2,serotype=Typhimurium
SAMN12567392	CDC	2019-07	USA	clinical		PDS000050038.2	SRR9961463	GCA_011630685.1	PDT000562912.1	PNUSAS088805	antigen_formula=4:i:1,2,serotype=Typhimurium
SAMN12571639	CDC	2019-07	USA	clinical		PDS000150768.1	SRR9965336	GCA_011189615.1	PDT000563905.1	PNUSAS089172	antigen_formula=4:i:1,2,serotype=Typhimurium
SAMN12572436	CDC	2019-07	USA	clinical		PDS000178490.1	SRR9966599	GCA_011482175.1	PDT000564051.1	PNUSAS089436	antigen_formula=4:i:1,2,serotype=Typhimurium
SAMN12589593	CDC	2019-06	USA	clinical		PDS000050506.5	SRR9988856	GCA_016253755.1	PDT000566632.1	PNUSAS090379	antigen_formula=4:i:1,2,serotype=Typhimurium
SAMN12590274	PHE	2019-08	United Kingdom: United Kingdom	clinical	human	PDS000050218.1	SRR9989256	GCA_011550335.1	PDT000566909.1	789890	antigen_formula=4:i:1,2,serotype=Typhimurium
SAMN12590829	CDC	2019-07	USA	clinical		PDS000184142.23	SRR9989785	GCA_011185695.1	PDT000566670.1	PNUSAS090484	antigen_formula=4:i:1,2,serotype=Typhimurium
SAMN12600122	CDC	2019-07	USA	clinical		PDS000049642.1	SRR9994102	GCA_016252895.1	PDT000568536.1	PNUSAS088187	antigen_formula=4:i:1,2,serotype=Typhimurium
SAMN12604306	CDC	2019-08	USA	clinical		PDS000099456.2	SRR10001042	GCA_008160065.1	PDT000568919.1	PNUSAS090903	antigen_formula=4:i:1,2,serotype=Typhimurium
SAMN12604328	CDC	2019-07	USA	clinical		PDS000053338.2	SRR10001084	GCA_008158225.1	PDT000568933.1	PNUSAS090849	antigen_formula=4:i:1,2,serotype=Typhimurium
SAMN12608822	FDA	1999	USA	environmental/other	chicken	PDS000172534.1		GCA_008122975.1	PDT000576674.1	SET423	antigen_formula=4:i:1,2,serotype=Typhimurium
SAMN12608827	FDA	1999	USA	environmental/other	chicken	PDS000050125.1		GCA_008122815.1	PDT000576667.1	SET449	antigen_formula=4:i:1,2,serotype=Typhimurium
SAMN12608869	FDA		USA	environmental/other	chicken	PDS000172535.1		GCA_008123075.1	PDT000576679.1	SETN140	antigen_formula=4:i:1,2,serotype=Typhimurium
SAMN12609737	CDC	2019-07	USA	clinical		PDS000050768.2	SRR10003395	GCA_008162585.1	PDT000569362.1	PNUSAS091139	antigen_formula=4:i:1,2,serotype=Typhimurium
SAMN12609897	CDC	2019-08	USA	clinical		PDS000108632.12	SRR10003656	GCA_008166365.1	PDT000569566.1	PNUSAS090793	antigen_formula=4:i:1,2,serotype=Typhimurium
SAMN12610750	CDC	2019-07	USA	clinical		PDS000051237.2	SRR10006701	GCA_016253195.1	PDT000569767.1	PNUSAS091402	antigen_formula=4:i:1,2,serotype=Typhimurium
SAMN12617025	CDC	2019-07	USA	clinical		PDS000060887.1	SRR10010441	GCA_008175125.1	PDT000570290.1	PNUSAS091727	antigen_formula=4:i:1,2,serotype=Typhimurium
SAMN12621118	CDC	2019-07	USA	clinical		PDS000110010.1	SRR10013166	GCA_008151385.1	PDT000571550.1	PNUSAS091947	antigen_formula=4:i:1,2,serotype=Typhimurium
SAMN12621390	USDA-FSIS	2019	USA:CO	environmental/other	comminuted beef	PDS000050223.4	SRR10029285	GCA_008196965.1	PDT000575041.1	FSIS11924036	antigen_formula=4:i:1,2,serotype=Typhimurium
SAMN12627715	CDC	2019-08	USA	clinical		PDS000080909.1	SRR10016073	GCA_008182105.1	PDT000573176.1	PNUSAS092170	antigen_formula=4:i:1,2,serotype=Typhimurium
SAMN12627739	CDC	2019-08	USA	clinical		PDS000153255.1	SRR10016023	GCA_008181585.1	PDT000573130.1	PNUSAS092193	antigen_formula=4:i:1,2,serotype=Typhimurium
SAMN12628483	CDC		USA	clinical		PDS000132384.1	SRR10013479	GCA_008154765.1	PDT000571731.1	PNUSAS080022	antigen_formula=4:i:1,2,serotype=Typhimurium
SAMN12637711	CDC	2019-07	USA	clinical		PDS000164606.2	SRR10037878	GCA_008262065.1	PDT000576549.1	PNUSAS092910	antigen_formula=4:i:1,2,serotype=Typhimurium
SAMN12641389	CDC	2019-08	USA	clinical		PDS000090986.12	SRR10023912	GCA_016252055.1	PDT000574179.1	PNUSAS092967	antigen_formula=4:i:1,2,serotype=Typhimurium
SAMN12642273	CDC	2019-08	USA	clinical		PDS000103937.1	SRR10024589	GCA_008191865.1	PDT000574280.1	PNUSAS093114	antigen_formula=4:i:1,2,serotype=Typhimurium
SAMN12648029	CDC	2019-08	USA	clinical		PDS000071971.1	SRR10031113	GCA_008241305.1	PDT000575192.1	PNUSAS093809	antigen_formula=4:i:1,2,serotype=Typhimurium
SAMN12648326	CDC	2019-07	USA	clinical		PDS000110134.3	SRR10031337	GCA_008242545.1	PDT000575292.1	PNUSAS093822	antigen_formula=4:i:1,2,serotype=Typhimurium
SAMN12648912	PHE	2019-08	United Kingdom: United Kingdom	clinical	human	PDS000050216.1	SRR10032592	GCA_008287335.1	PDT000575610.1	794985	antigen_formula=4:i:1,2,serotype=Typhimurium
SAMN12648933	PHE	2019-08	United Kingdom: United Kingdom	clinical	human	PDS000094396.6	SRR10032608	GCA_008286795.1	PDT000575622.1	794995	antigen_formula=4:i:1,2,serotype=Typhimurium
SAMN12661926	CDC		USA	clinical		PDS000053722.1	SRR10042381	GCA_008264305.1	PDT000576819.1	PNUSAS090779	antigen_formula=4:i:1,2,serotype=Typhimurium
SAMN12661937	CDC		USA	clinical		PDS000070217.1	SRR10042392	GCA_016251495.1	PDT000576829.1	PNUSAS090785	antigen_formula=4:i:1,2,serotype=Typhimurium
SAMN12686848	PHE	2019-08	United Kingdom: United Kingdom	clinical	human	PDS000052674.28	SRR10063026	GCA_008342965.1	PDT000579575.1	799151	antigen_formula=4:i:1,2,serotype=Typhimurium
SAMN12690743	CDC	2019-08	USA	clinical		PDS000154060.2	SRR10066070	GCA_016251035.1	PDT000579980.1	PNUSAS095218	antigen_formula=4:i:1,2,serotype=Typhimurium
SAMN12707576	CDC	2019-08	USA	clinical		PDS000050809.2	SRR10078176	GCA_008355525.1	PDT000581230.1	PNUSAS095062	antigen_formula=4:i:1,2,serotype=Typhimurium
SAMN12707905	CDC	2019-08	USA	clinical		PDS000092307.2	SRR10078290	GCA_008355485.1	PDT000581275.1	PNUSAS096332	antigen_formula=4:i:1,2,serotype=Typhimurium
SAMN12708799	CDC	2019-08	USA	clinical		PDS000117294.2	SRR10079570	GCA_008356385.1	PDT000581359.1	PNUSAS096253	antigen_formula=4:i:1,2,serotype=Typhimurium
SAMN12714974	CDC	2019-08	USA	clinical		PDS000079776.3	SRR10084381	GCA_008585525.1	PDT000582699.1	PNUSAS096576	antigen_formula=4:i:1,2,serotype=Typhimurium
SAMN12719231	CDC	2019-08	USA	clinical		PDS000054613.4	SRR10090189	GCA_008381005.1	PDT000583523.1	PNUSAS096882	antigen_formula=4:i:1,2,serotype=Typhimurium
SAMN12723870	CDC		USA	clinical		PDS000050753.3	SRR10095879	GCA_008390375.1	PDT000584050.1	PNUSAS097453	antigen_formula=4:i:1,2,serotype=Typhimurium
SAMN12724413	PHE	2019-08	United Kingdom: United Kingdom	clinical	human	PDS000053937.1	SRR10096381	GCA_008545155.1	PDT000584186.1	801386	antigen_formula=4:i:1,2,serotype=Typhimurium
SAMN12730841	PHE	2019-08	United Kingdom: United Kingdom	clinical	human	PDS000050780.1	SRR10100133	GCA_008557935.1	PDT000584732.1	801408	antigen_formula=4:i:1,2,serotype=Typhimurium
SAMN12736607	CDC	2019-07	USA	clinical		PDS000189951.1	SRR10103835	GCA_008396155.1	PDT000584829.1	PNUSAS097999	antigen_formula=4:i:1,2,serotype=Typhimurium
SAMN12741624	CDC	2019-08	USA	clinical		PDS000072718.4	SRR10113034	GCA_008399475.1	PDT000585338.1	PNUSAS092721	antigen_formula=4:i:1,2,serotype=Typhimurium
SAMN12743432	CDC	2019-08	USA	clinical		PDS000114231.1	SRR10115350	GCA_008467445.1	PDT000585938.1	PNUSAS098418	antigen_formula=4:i:1,2,serotype=Typhimurium
SAMN12743446	CDC	2019-08	USA	clinical		PDS000050905.1	SRR10115352	GCA_008512855.1	PDT000585940.1	PNUSAS098419	antigen_formula=4:i:1,2,serotype=Typhimurium
[truncated: 1,058 more rows]
